# Supplementary material for: Crystal structure, Hirshfeld surface analysis and DFT study of (2Z)-2-(2,4-di­chloro­benzyl­idene)-4-[2-(2-oxo-1,3-oxazolidin-3-yl)eth­yl]-3,4-di­hydro-2H-1,4-benzo­thia­zin-3-one
Source: Acta Crystallogr E Crystallogr Commun. 2019 Apr 9;75(Pt 5):593–9. doi: 10.1107/S2056989019004250 (PMC6505589; doi:10.1107/S2056989019004250)
Supplement: Supplementary file 1 [file e-75-00593-sup1.cif]

##############################################################################
#                                                                            #
# This CIF contains the data in a paper accepted for publication in          #
# Acta Crystallographica Section E. It conforms to the requirements of       #
# Notes for Authors for Acta Crystallographica Section E, and has been       #
# peer reviewed under the auspices of the IUCr Commission on Journals.       #
#                                                                            #
# Full details of the Crystallographic Information File format               #
# are given in the paper "The Crystallographic Information File (CIF):       #
# a New Standard Archive File for Crystallography" by S. R. Hall, F. H.      #
# Allen and I. D. Brown [Acta Cryst. (1991), A47, 655-685].                  #
#                                                                            #
# The current version of the core CIF dictionary is obtainable from          #
# ftp://ftp.iucr.org/pub/cif_core.dic.                                       #
#                                                                            #
# Software is freely available for graphical display of the structure(s)     #
# in this CIF. For information consult the CIF software page                 #
# http://www.iucr.org/resources/cif/software.                                #
#                                                                            #
# This file may be used for bona fide research purposes within the           #
# scientific community so long as proper attribution is given to the journal # 
# article from which it was obtained.                                        #
#                                                                            #
##############################################################################
data_I
_database_code_depnum_ccdc_archive 'CCDC 1906476'
_audit_creation_method     'SHELXL-2018/1'
_chemical_name_systematic
;\
(2<i>Z</i>)-2-(2,4-Dichlorobenzylidene)-4-[2-(2-oxo-1,3-oxazolidin-3-\
yl)ethyl]-3,4-dihydro-2<i>H</i>-1,4-benzothiazin-3-one
;
_chemical_name_common     ?
_chemical_formula_moiety     'C20 H16 Cl2 N2 O3 S'
_chemical_formula_sum     'C20 H16 Cl2 N2 O3 S'
_chemical_formula_weight     435.31
_chemical_melting_point     ?
_space_group_crystal_system     monoclinic
_space_group_name_H-M_alt     'P 21/c'
_space_group_name_Hall     '-P 2ybc'
loop_
    _space_group_symop_operation_xyz
    'x, y, z'
    '-x, y+1/2, -z+1/2'
    '-x, -y, -z'
    'x, -y-1/2, z-1/2'
_cell_length_a     18.4615(8)
_cell_length_b     12.8567(5)
_cell_length_c     7.9251(4)
_cell_angle_alpha     90
_cell_angle_beta     96.926(2)
_cell_angle_gamma     90
_cell_volume     1867.33(14)
_cell_formula_units_Z     4
_cell_measurement_reflns_used     9952
_cell_measurement_theta_min     3.448
_cell_measurement_theta_max     72.496
_cell_measurement_temperature     150(2)
_exptl_crystal_description     column
_exptl_crystal_colour     'light yellow'
_exptl_crystal_size_max     0.207
_exptl_crystal_size_mid     0.115
_exptl_crystal_size_min     0.054
_exptl_crystal_density_diffrn     1.548
_exptl_crystal_density_meas     ?
_exptl_crystal_density_method     'not measured'
_exptl_crystal_F_000     896
_exptl_absorpt_coefficient_mu     4.395
_exptl_absorpt_correction_type     numerical
_exptl_absorpt_process_details
;
(<i>SADABS</i>; Krause <i>et al.</i>, 2015)
;
_exptl_absorpt_correction_T_min     0.51
_exptl_absorpt_correction_T_max     0.80
_diffrn_ambient_temperature     150(2)
_diffrn_source     'INCOATEC I\mS micro--focus source'
_diffrn_radiation_type     CuK\a
_diffrn_radiation_wavelength     1.54178
_diffrn_radiation_monochromator     mirror
_diffrn_measurement_device_type     'Bruker D8 VENTURE PHOTON 100 CMOS'
_diffrn_measurement_method     '\w scans'
_diffrn_detector_area_resol_mean     10.4167
_diffrn_reflns_number     14033
_diffrn_reflns_av_R_equivalents     0.0316
_diffrn_reflns_av_unetI/netI     0.0265
_diffrn_reflns_theta_min     2.411
_diffrn_reflns_theta_max     72.490
_diffrn_reflns_theta_full     72.450
_diffrn_measured_fraction_theta_max     0.992
_diffrn_measured_fraction_theta_full     0.993
_diffrn_reflns_limit_h_min     -22
_diffrn_reflns_limit_h_max     21
_diffrn_reflns_limit_k_min     -14
_diffrn_reflns_limit_k_max     15
_diffrn_reflns_limit_l_min     -9
_diffrn_reflns_limit_l_max     9
_refine_special_details
;
Refinement of F^2^ against ALL reflections.  The weighted R-factor wR and
goodness of fit S are based on F^2^, conventional R-factors R are based
on F, with F set to zero for negative F^2^. The threshold expression of
F^2^ > 2sigma(F^2^) is used only for calculating R-factors(gt) etc. and is
not relevant to the choice of reflections for refinement.  R-factors based
on F^2^ are statistically about twice as large as those based on F, and R-
factors based on ALL data will be even larger.
;
_reflns_number_total     3678
_reflns_number_gt     3252
_reflns_threshold_expression     'I > 2\s(I)'
_refine_ls_structure_factor_coef     Fsqd
_refine_ls_matrix_type     full
_refine_ls_R_factor_all     0.0399
_refine_ls_R_factor_gt     0.0346
_refine_ls_wR_factor_gt     0.0880
_refine_ls_wR_factor_ref     0.0926
_refine_ls_goodness_of_fit_ref     1.053
_refine_ls_restrained_S_all     1.053
_refine_ls_number_reflns     3678
_refine_ls_number_parameters     317
_refine_ls_number_restraints     0
_refine_ls_hydrogen_treatment     refall
_refine_ls_weighting_scheme     calc
_refine_ls_weighting_details
              'w=1/[\s^2^(Fo^2^)+(0.0467P)^2^+0.9972P] where P=(Fo^2^+2Fc^2^)/3'
_atom_sites_solution_hydrogens     difmap
_atom_sites_solution_primary     direct
_atom_sites_solution_secondary     difmap
_refine_ls_shift/su_max     0.001
_refine_ls_shift/su_mean     0.000
_refine_diff_density_max     0.370
_refine_diff_density_min     -0.384
_refine_ls_extinction_method     none
_refine_ls_extinction_coef     .
loop_
    _atom_type_symbol
    _atom_type_description
    _atom_type_scat_dispersion_real
    _atom_type_scat_dispersion_imag
    _atom_type_scat_source
    'C' 'C' 0.0181 0.0091
                         'International Tables Vol C Tables 4.2.6.8 and 6.1.1.4'
    'H' 'H' 0.0000 0.0000
                         'International Tables Vol C Tables 4.2.6.8 and 6.1.1.4'
    'Cl' 'Cl' 0.3639 0.7018
                         'International Tables Vol C Tables 4.2.6.8 and 6.1.1.4'
    'N' 'N' 0.0311 0.0180
                         'International Tables Vol C Tables 4.2.6.8 and 6.1.1.4'
    'O' 'O' 0.0492 0.0322
                         'International Tables Vol C Tables 4.2.6.8 and 6.1.1.4'
    'S' 'S' 0.3331 0.5567
                         'International Tables Vol C Tables 4.2.6.8 and 6.1.1.4'
_computing_data_collection
;
<i>APEX3</i> (Bruker, 2016)
;
_computing_cell_refinement
;
<i>SAINT</i> (Bruker, 2016)
;
_computing_data_reduction
;
<i>SAINT</i>  (Bruker, 2016)
;
_computing_structure_solution
;
<i>SHELXT</i> (Sheldrick, 2015<i>a</i>)
;
_computing_structure_refinement
;
<i>SHELXL2018/1</i> (Sheldrick, 2015<i>b</i>)
;
_computing_molecular_graphics
;
<i>DIAMOND</i> (Brandenburg & Putz, 2012)
;
_computing_publication_material
;
<i>SHELXTL</i> (Sheldrick, 2008)
;
loop_
    _atom_site_type_symbol
    _atom_site_label
    _atom_site_fract_x
    _atom_site_fract_y
    _atom_site_fract_z
    _atom_site_U_iso_or_equiv
    _atom_site_adp_type
    _atom_site_calc_flag
    _atom_site_occupancy
    _atom_site_disorder_assembly
    _atom_site_disorder_group
    Cl Cl1 -0.02396(3) 0.92135(4) 0.75404(8) 0.05021(17) Uani d 1 . .
    Cl Cl2 0.23463(3) 0.91630(3) 0.51698(8) 0.04067(15) Uani d 1 . .
    S S1 0.17782(2) 0.48226(3) 0.53284(7) 0.03232(14) Uani d 1 . .
    O O1 0.35726(7) 0.62658(10) 0.44041(18) 0.0330(3) Uani d 1 . .
    O O2 0.61496(6) 0.46053(10) 0.16700(16) 0.0267(3) Uani d 1 . .
    O O3 0.54282(7) 0.59880(10) 0.19909(16) 0.0299(3) Uani d 1 . .
    N N1 0.33467(7) 0.45458(11) 0.42952(18) 0.0227(3) Uani d 1 . .
    N N2 0.49920(8) 0.43048(11) 0.19710(19) 0.0240(3) Uani d 1 . .
    C C1 0.21852(9) 0.36941(13) 0.4668(2) 0.0237(3) Uani d 1 . .
    C C2 0.17612(10) 0.27967(14) 0.4671(3) 0.0298(4) Uani d 1 . .
    H H2 0.1287(13) 0.2873(18) 0.496(3) 0.036(6) Uiso d 1 . .
    C C3 0.20375(10) 0.18467(15) 0.4260(3) 0.0328(4) Uani d 1 . .
    H H3 0.1739(14) 0.125(2) 0.424(3) 0.043(6) Uiso d 1 . .
    C C4 0.27384(10) 0.17928(14) 0.3800(2) 0.0299(4) Uani d 1 . .
    H H4 0.2935(12) 0.1146(19) 0.352(3) 0.037(6) Uiso d 1 . .
    C C5 0.31603(10) 0.26806(14) 0.3770(2) 0.0255(4) Uani d 1 . .
    H H5 0.3619(13) 0.2616(18) 0.342(3) 0.035(6) Uiso d 1 . .
    C C6 0.28970(9) 0.36498(13) 0.4241(2) 0.0221(3) Uani d 1 . .
    C C7 0.31385(9) 0.55557(13) 0.4532(2) 0.0238(3) Uani d 1 . .
    C C8 0.23937(9) 0.57999(13) 0.5014(2) 0.0233(3) Uani d 1 . .
    C C9 0.41197(9) 0.44207(14) 0.4043(2) 0.0235(3) Uani d 1 . .
    H H9A 0.4306(11) 0.3741(17) 0.457(3) 0.029(5) Uiso d 1 . .
    H H9B 0.4388(11) 0.4975(17) 0.468(3) 0.028(5) Uiso d 1 . .
    C C10 0.42367(9) 0.45187(15) 0.2187(2) 0.0264(4) Uani d 1 . .
    H H10A 0.3897(12) 0.4031(17) 0.146(3) 0.031(5) Uiso d 1 . .
    H H10B 0.4108(12) 0.5235(18) 0.181(3) 0.033(6) Uiso d 1 . .
    C C11 0.52850(10) 0.32643(14) 0.1876(3) 0.0285(4) Uani d 1 . .
    H H11A 0.4991(13) 0.2859(18) 0.099(3) 0.038(6) Uiso d 1 . .
    H H11B 0.5292(13) 0.2906(19) 0.295(3) 0.043(6) Uiso d 1 . .
    C C12 0.60490(10) 0.34916(14) 0.1433(2) 0.0272(4) Uani d 1 . .
    H H12A 0.6082(12) 0.3331(18) 0.024(3) 0.037(6) Uiso d 1 . .
    H H12B 0.6420(13) 0.3167(19) 0.219(3) 0.039(6) Uiso d 1 . .
    C C13 0.54980(9) 0.50543(13) 0.1887(2) 0.0227(3) Uani d 1 . .
    C C14 0.22602(9) 0.68205(14) 0.5250(2) 0.0246(4) Uani d 1 . .
    H H14 0.2654(11) 0.7266(17) 0.504(3) 0.027(5) Uiso d 1 . .
    C C15 0.16331(9) 0.73590(13) 0.5785(2) 0.0241(4) Uani d 1 . .
    C C16 0.10234(10) 0.68752(15) 0.6352(3) 0.0311(4) Uani d 1 . .
    H H16 0.0973(13) 0.612(2) 0.640(3) 0.044(7) Uiso d 1 . .
    C C17 0.04455(10) 0.74288(16) 0.6871(3) 0.0344(4) Uani d 1 . .
    H H17 0.0037(15) 0.710(2) 0.725(3) 0.050(7) Uiso d 1 . .
    C C18 0.04662(10) 0.84994(16) 0.6841(3) 0.0330(4) Uani d 1 . .
    C C19 0.10510(10) 0.90291(15) 0.6301(3) 0.0325(4) Uani d 1 . .
    H H19 0.1073(11) 0.9771(19) 0.626(3) 0.032(6) Uiso d 1 . .
    C C20 0.16222(10) 0.84560(14) 0.5794(2) 0.0271(4) Uani d 1 . .
loop_
    _atom_site_aniso_label
    _atom_site_aniso_U_11
    _atom_site_aniso_U_22
    _atom_site_aniso_U_33
    _atom_site_aniso_U_12
    _atom_site_aniso_U_13
    _atom_site_aniso_U_23
    Cl1 0.0335(3) 0.0432(3) 0.0774(4) 0.0150(2) 0.0207(3) -0.0079(3)
    Cl2 0.0354(3) 0.0187(2) 0.0718(4) -0.00040(17) 0.0224(2) 0.0036(2)
    S1 0.0250(2) 0.0169(2) 0.0593(3) -0.00047(16) 0.0225(2) -0.00057(19)
    O1 0.0279(6) 0.0224(7) 0.0522(8) -0.0045(5) 0.0198(6) -0.0021(6)
    O2 0.0227(6) 0.0208(6) 0.0390(7) -0.0020(5) 0.0131(5) -0.0006(5)
    O3 0.0380(7) 0.0183(6) 0.0349(7) 0.0008(5) 0.0106(5) 0.0001(5)
    N1 0.0187(7) 0.0201(7) 0.0308(7) 0.0006(5) 0.0097(5) -0.0007(6)
    N2 0.0224(7) 0.0182(7) 0.0338(8) -0.0002(5) 0.0131(6) -0.0008(6)
    C1 0.0231(8) 0.0175(8) 0.0316(9) 0.0011(6) 0.0080(7) 0.0013(6)
    C2 0.0232(8) 0.0219(9) 0.0454(11) -0.0026(7) 0.0097(7) 0.0003(8)
    C3 0.0306(9) 0.0192(9) 0.0493(12) -0.0039(7) 0.0079(8) -0.0017(8)
    C4 0.0323(9) 0.0187(9) 0.0395(10) 0.0027(7) 0.0070(8) -0.0039(7)
    C5 0.0252(8) 0.0221(9) 0.0304(9) 0.0036(7) 0.0083(7) -0.0007(7)
    C6 0.0220(8) 0.0183(8) 0.0268(8) -0.0015(6) 0.0060(6) 0.0008(6)
    C7 0.0225(8) 0.0186(8) 0.0320(9) -0.0007(6) 0.0105(7) 0.0000(7)
    C8 0.0212(8) 0.0187(8) 0.0319(9) -0.0005(6) 0.0103(6) 0.0012(6)
    C9 0.0167(7) 0.0272(9) 0.0274(8) 0.0014(7) 0.0063(6) -0.0011(7)
    C10 0.0219(8) 0.0298(10) 0.0287(9) 0.0022(7) 0.0079(7) 0.0010(7)
    C11 0.0294(9) 0.0171(8) 0.0412(10) -0.0003(7) 0.0137(8) 0.0007(7)
    C12 0.0280(9) 0.0189(8) 0.0365(10) 0.0015(7) 0.0116(8) -0.0030(7)
    C13 0.0257(8) 0.0212(8) 0.0224(8) -0.0008(7) 0.0085(6) 0.0008(6)
    C14 0.0217(8) 0.0193(8) 0.0346(9) -0.0008(7) 0.0109(7) 0.0007(7)
    C15 0.0229(8) 0.0206(8) 0.0299(9) 0.0021(6) 0.0075(7) 0.0005(7)
    C16 0.0265(9) 0.0236(9) 0.0456(11) -0.0001(7) 0.0143(8) -0.0021(8)
    C17 0.0255(9) 0.0330(10) 0.0475(12) 0.0011(8) 0.0155(8) -0.0029(8)
    C18 0.0255(9) 0.0328(10) 0.0416(10) 0.0085(8) 0.0087(8) -0.0040(8)
    C19 0.0311(10) 0.0226(9) 0.0445(11) 0.0062(7) 0.0070(8) -0.0002(8)
    C20 0.0250(8) 0.0219(9) 0.0353(9) 0.0019(7) 0.0070(7) 0.0010(7)
_geom_special_details
;
 All esds (except the esd in the dihedral angle between two l.s. planes)
 are estimated using the full covariance matrix.  The cell esds are taken
 into account individually in the estimation of esds in distances, angles
 and torsion angles; correlations between esds in cell parameters are only
 used when they are defined by crystal symmetry.  An approximate (isotropic)
 treatment of cell esds is used for estimating esds involving l.s. planes.
;
loop_
    _geom_bond_atom_site_label_1
    _geom_bond_atom_site_label_2
    _geom_bond_site_symmetry_2
    _geom_bond_distance
    _geom_bond_publ_flag
    Cl1 C18 . 1.7385(19) ?
    Cl2 C20 . 1.7373(18) ?
    S1 C8 . 1.7321(17) ?
    S1 C1 . 1.7430(17) ?
    O1 C7 . 1.227(2) ?
    O2 C13 . 1.364(2) ?
    O2 C12 . 1.453(2) ?
    O3 C13 . 1.211(2) ?
    N1 C7 . 1.374(2) ?
    N1 C6 . 1.418(2) ?
    N1 C9 . 1.473(2) ?
    N2 C13 . 1.349(2) ?
    N2 C11 . 1.448(2) ?
    N2 C10 . 1.451(2) ?
    C1 C2 . 1.394(2) ?
    C1 C6 . 1.397(2) ?
    C2 C3 . 1.378(3) ?
    C2 H2 . 0.94(2) ?
    C3 C4 . 1.388(3) ?
    C3 H3 . 0.94(3) ?
    C4 C5 . 1.384(3) ?
    C4 H4 . 0.94(2) ?
    C5 C6 . 1.404(2) ?
    C5 H5 . 0.93(2) ?
    C7 C8 . 1.504(2) ?
    C8 C14 . 1.352(2) ?
    C9 C10 . 1.518(2) ?
    C9 H9A . 1.01(2) ?
    C9 H9B . 0.97(2) ?
    C10 H10A . 1.01(2) ?
    C10 H10B . 0.99(2) ?
    C11 C12 . 1.522(2) ?
    C11 H11A . 0.98(2) ?
    C11 H11B . 0.97(3) ?
    C12 H12A . 0.97(2) ?
    C12 H12B . 0.95(2) ?
    C14 C15 . 1.455(2) ?
    C14 H14 . 0.96(2) ?
    C15 C16 . 1.406(2) ?
    C15 C20 . 1.411(2) ?
    C16 C17 . 1.386(3) ?
    C16 H16 . 0.97(3) ?
    C17 C18 . 1.377(3) ?
    C17 H17 . 0.95(3) ?
    C18 C19 . 1.387(3) ?
    C19 C20 . 1.385(3) ?
    C19 H19 . 0.96(2) ?
loop_
    _geom_contact_atom_site_label_1
    _geom_contact_atom_site_label_2
    _geom_contact_distance
    _geom_contact_site_symmetry_1
    _geom_contact_site_symmetry_2
    _geom_contact_publ_flag
    Cl1 S1 3.5625(7) . 2_556 yes
    Cl2 C12 3.470(2) . 2_655 yes
    Cl2 C3 3.557(2) . 1_565 yes
    Cl2 O2 3.3371(13) . 2_655 yes
    Cl1 H3 3.01(3) . 3_566 yes
    Cl1 H16 2.97(3) . 2_556 yes
    Cl2 H14 2.51(2) . . yes
    Cl2 H4 3.12(2) . 1_565 yes
    Cl2 H12A 3.15(2) . 2_655 yes
    Cl2 H3 2.97(3) . 1_565 yes
    S1 N1 3.1231(14) . . yes
    S1 C16 3.136(2) . . yes
    S1 H16 2.45(2) . . yes
    O1 C10 3.187(2) . . yes
    O1 C12 3.038(2) . 2_655 yes
    O1 C12 3.304(3) . 3_666 yes
    O2 C10 3.255(2) . 3_665 yes
    O2 C7 3.143(2) . 3_666 yes
    O3 N2 3.165(2) . 3_665 yes
    O3 C11 3.328(3) . 3_665 yes
    O3 C11 3.375(2) . 2_655 yes
    O3 C9 3.196(2) . 3_666 yes
    O1 H12B 2.75(2) . 2_655 yes
    O1 H9B 2.23(2) . . yes
    O1 H10B 2.73(2) . . yes
    O1 H12A 2.74(2) . 2_655 yes
    O1 H12B 2.79(2) . 3_666 yes
    O1 H14 2.23(2) . . yes
    O2 H10B 2.75(2) . 3_665 yes
    O2 H4 2.62(2) . 2_655 yes
    O3 H10B 2.61(2) . . yes
    O3 H5 2.78(2) . 2_655 yes
    O3 H11B 2.80(2) . 2_655 yes
    O3 H9A 2.73(2) . 3_666 yes
    O3 H9B 2.90(2) . 3_666 yes
    O3 H11A 2.82(2) . 3_665 yes
    N2 O3 3.165(2) . 3_665 yes
    N2 C13 3.190(2) . 3_665 yes
    N2 H9B 2.91(2) . 3_666 yes
    C5 C10 3.422(3) . . yes
    C7 C12 3.580(3) . 3_666 yes
    C9 C13 3.287(2) . 3_666 yes
    C10 C13 3.369(2) . 3_665 yes
    C13 C13 3.320(2) . 3_665 yes
    C5 H10A 2.97(2) . . yes
    C5 H9A 2.53(2) . . yes
    C7 H10B 2.99(2) . . yes
    C8 H16 2.99(2) . . yes
    C9 H5 2.52(2) . . yes
    C9 H9B 2.92(2) . 3_666 yes
    C10 H5 2.92(2) . . yes
    C13 H9B 2.70(2) . 3_666 yes
    C14 H12B 2.98(2) . 3_666 yes
    H5 H9A 2.06(3) . . yes
    H5 H10A 2.49(3) . . yes
    H9A H11B 2.58(3) . . yes
    H9B H9B 2.26(3) . 3_666 yes
    H10A H11A 2.58(3) . . yes
    H10B H12A 2.45(3) . 3_665 yes
    H12A H10B 2.45(3) . 3_665 yes
loop_
    _geom_angle_atom_site_label_1
    _geom_angle_atom_site_label_2
    _geom_angle_atom_site_label_3
    _geom_angle_site_symmetry_1
    _geom_angle_site_symmetry_3
    _geom_angle
    _geom_angle_publ_flag
    C8 S1 C1 . . 104.29(8) ?
    C13 O2 C12 . . 109.43(13) ?
    C7 N1 C6 . . 126.86(14) ?
    C7 N1 C9 . . 114.42(14) ?
    C6 N1 C9 . . 118.72(14) ?
    C13 N2 C11 . . 113.07(14) ?
    C13 N2 C10 . . 123.45(15) ?
    C11 N2 C10 . . 123.45(14) ?
    C2 C1 C6 . . 120.75(16) ?
    C2 C1 S1 . . 115.20(13) ?
    C6 C1 S1 . . 123.97(13) ?
    C3 C2 C1 . . 120.61(17) ?
    C3 C2 H2 . . 122.4(14) ?
    C1 C2 H2 . . 117.0(14) ?
    C2 C3 C4 . . 119.33(17) ?
    C2 C3 H3 . . 119.4(15) ?
    C4 C3 H3 . . 121.2(15) ?
    C5 C4 C3 . . 120.53(17) ?
    C5 C4 H4 . . 119.3(14) ?
    C3 C4 H4 . . 120.1(14) ?
    C4 C5 C6 . . 120.93(16) ?
    C4 C5 H5 . . 117.9(14) ?
    C6 C5 H5 . . 121.2(14) ?
    C1 C6 C5 . . 117.79(15) ?
    C1 C6 N1 . . 121.60(15) ?
    C5 C6 N1 . . 120.60(15) ?
    O1 C7 N1 . . 119.71(15) ?
    O1 C7 C8 . . 119.48(15) ?
    N1 C7 C8 . . 120.77(14) ?
    C14 C8 C7 . . 115.16(15) ?
    C14 C8 S1 . . 123.40(13) ?
    C7 C8 S1 . . 121.39(12) ?
    N1 C9 C10 . . 112.06(14) ?
    N1 C9 H9A . . 109.0(12) ?
    C10 C9 H9A . . 113.1(12) ?
    N1 C9 H9B . . 106.8(12) ?
    C10 C9 H9B . . 108.7(12) ?
    H9A C9 H9B . . 106.9(16) ?
    N2 C10 C9 . . 110.45(14) ?
    N2 C10 H10A . . 110.7(12) ?
    C9 C10 H10A . . 110.3(12) ?
    N2 C10 H10B . . 109.8(13) ?
    C9 C10 H10B . . 108.4(13) ?
    H10A C10 H10B . . 107.1(17) ?
    N2 C11 C12 . . 101.36(14) ?
    N2 C11 H11A . . 110.5(13) ?
    C12 C11 H11A . . 112.7(14) ?
    N2 C11 H11B . . 111.1(14) ?
    C12 C11 H11B . . 112.3(14) ?
    H11A C11 H11B . . 108.8(19) ?
    O2 C12 C11 . . 105.47(13) ?
    O2 C12 H12A . . 108.2(14) ?
    C11 C12 H12A . . 110.6(13) ?
    O2 C12 H12B . . 106.3(14) ?
    C11 C12 H12B . . 112.9(14) ?
    H12A C12 H12B . . 113.0(19) ?
    O3 C13 N2 . . 128.64(16) ?
    O3 C13 O2 . . 122.07(15) ?
    N2 C13 O2 . . 109.30(14) ?
    C8 C14 C15 . . 131.80(16) ?
    C8 C14 H14 . . 113.7(13) ?
    C15 C14 H14 . . 114.5(13) ?
    C16 C15 C20 . . 115.34(16) ?
    C16 C15 C14 . . 125.33(16) ?
    C20 C15 C14 . . 119.31(16) ?
    C17 C16 C15 . . 122.84(18) ?
    C17 C16 H16 . . 114.8(15) ?
    C15 C16 H16 . . 122.4(15) ?
    C18 C17 C16 . . 118.95(18) ?
    C18 C17 H17 . . 118.7(16) ?
    C16 C17 H17 . . 122.4(16) ?
    C17 C18 C19 . . 121.36(17) ?
    C17 C18 Cl1 . . 119.91(15) ?
    C19 C18 Cl1 . . 118.70(15) ?
    C20 C19 C18 . . 118.45(18) ?
    C20 C19 H19 . . 118.9(13) ?
    C18 C19 H19 . . 122.7(13) ?
    C19 C20 C15 . . 123.05(17) ?
    C19 C20 Cl2 . . 116.31(14) ?
    C15 C20 Cl2 . . 120.64(13) ?
loop_
    _geom_torsion_atom_site_label_1
    _geom_torsion_atom_site_label_2
    _geom_torsion_atom_site_label_3
    _geom_torsion_atom_site_label_4
    _geom_torsion_site_symmetry_1
    _geom_torsion_site_symmetry_2
    _geom_torsion_site_symmetry_3
    _geom_torsion_site_symmetry_4
    _geom_torsion
    _geom_torsion_publ_flag
    C8 S1 C1 C2 . . . . -175.06(14) ?
    C8 S1 C1 C6 . . . . 8.14(18) ?
    C6 C1 C2 C3 . . . . 0.3(3) ?
    S1 C1 C2 C3 . . . . -176.63(16) ?
    C1 C2 C3 C4 . . . . -1.5(3) ?
    C2 C3 C4 C5 . . . . 0.6(3) ?
    C3 C4 C5 C6 . . . . 1.5(3) ?
    C2 C1 C6 C5 . . . . 1.8(3) ?
    S1 C1 C6 C5 . . . . 178.44(13) ?
    C2 C1 C6 N1 . . . . -177.45(16) ?
    S1 C1 C6 N1 . . . . -0.8(2) ?
    C4 C5 C6 C1 . . . . -2.7(3) ?
    C4 C5 C6 N1 . . . . 176.56(16) ?
    C7 N1 C6 C1 . . . . -9.1(3) ?
    C9 N1 C6 C1 . . . . 172.24(16) ?
    C7 N1 C6 C5 . . . . 171.68(17) ?
    C9 N1 C6 C5 . . . . -7.0(2) ?
    C6 N1 C7 O1 . . . . -173.69(16) ?
    C9 N1 C7 O1 . . . . 5.0(2) ?
    C6 N1 C7 C8 . . . . 8.7(3) ?
    C9 N1 C7 C8 . . . . -172.58(15) ?
    O1 C7 C8 C14 . . . . 0.9(3) ?
    N1 C7 C8 C14 . . . . 178.52(16) ?
    O1 C7 C8 S1 . . . . -176.37(14) ?
    N1 C7 C8 S1 . . . . 1.2(2) ?
    C1 S1 C8 C14 . . . . 174.78(16) ?
    C1 S1 C8 C7 . . . . -8.17(17) ?
    C7 N1 C9 C10 . . . . -88.22(19) ?
    C6 N1 C9 C10 . . . . 90.61(19) ?
    C13 N2 C10 C9 . . . . -97.0(2) ?
    C11 N2 C10 C9 . . . . 81.1(2) ?
    N1 C9 C10 N2 . . . . -175.21(14) ?
    C13 N2 C11 C12 . . . . -8.6(2) ?
    C10 N2 C11 C12 . . . . 173.17(16) ?
    C13 O2 C12 C11 . . . . -10.95(19) ?
    N2 C11 C12 O2 . . . . 11.27(19) ?
    C11 N2 C13 O3 . . . . -177.18(18) ?
    C10 N2 C13 O3 . . . . 1.1(3) ?
    C11 N2 C13 O2 . . . . 2.2(2) ?
    C10 N2 C13 O2 . . . . -179.56(15) ?
    C12 O2 C13 O3 . . . . -174.76(16) ?
    C12 O2 C13 N2 . . . . 5.81(18) ?
    C7 C8 C14 C15 . . . . -176.93(18) ?
    S1 C8 C14 C15 . . . . 0.3(3) ?
    C8 C14 C15 C16 . . . . 6.6(3) ?
    C8 C14 C15 C20 . . . . -175.08(19) ?
    C20 C15 C16 C17 . . . . 0.6(3) ?
    C14 C15 C16 C17 . . . . 179.02(19) ?
    C15 C16 C17 C18 . . . . -0.3(3) ?
    C16 C17 C18 C19 . . . . 0.1(3) ?
    C16 C17 C18 Cl1 . . . . -178.22(16) ?
    C17 C18 C19 C20 . . . . -0.3(3) ?
    Cl1 C18 C19 C20 . . . . 178.04(15) ?
    C18 C19 C20 C15 . . . . 0.7(3) ?
    C18 C19 C20 Cl2 . . . . -178.85(15) ?
    C16 C15 C20 C19 . . . . -0.8(3) ?
    C14 C15 C20 C19 . . . . -179.34(18) ?
    C16 C15 C20 Cl2 . . . . 178.68(14) ?
    C14 C15 C20 Cl2 . . . . 0.2(2) ?
_shelx_space_group_comment
;
The symmetry employed for this shelxl refinement is uniquely defined
by the following loop, which should always be used as a source of
symmetry information in preference to the above space-group names.
They are only intended as comments.
;
_shelx_estimated_absorpt_T_min     0.463
_shelx_estimated_absorpt_T_max     0.797
_shelx_hkl_file
;
   0   0   1    1.20    0.40
   0   0   2 2568.24   88.39
   0   0   3   -0.40    0.90
   0   0   3    1.20    0.70
   0   0   4  890.91   32.10
   0   0   4  900.21   32.10
   0   0   4  908.11   32.60
   0   0  -5    6.50    2.70
   0   0  -6   61.79    5.10
   0   0   6   62.49    5.10
   0   0  -7   -0.60    1.90
   0   0   7   -0.60    2.20
   0   0  -8   82.79    5.30
   0   0   8   78.09    6.00
   0   0  -9    1.20    1.70
   0   0   9    1.40    2.60
   0   1   0    0.70    0.20
   0  -1   0    0.20    0.10
   0   1  -1 1024.20   33.80
   0   1   1  994.00   33.80
   0  -1  -1  964.80   33.80
   0  -1   1  927.21   33.70
   0   1   2 5877.71  196.68
   0   1  -2 5706.63  197.08
   0  -1   2 5505.75  196.98
   0   1   3 7144.08  243.68
   0   1   3 6992.40  244.28
   0  -1   3 7040.80  244.38
   0   1   4  664.13   24.90
   0   1   4  665.13   24.30
   0   1   4  680.83   24.50
   0  -1   4  674.43   24.20
   0  -1   4  668.33   24.80
   0   1  -5  660.33   25.90
   0   1   5  705.13   26.40
   0  -1  -5  677.63   26.00
   0  -1   5  756.62   26.50
   0   1  -6    5.20    2.20
   0   1   6    4.60    2.50
   0  -1  -6    1.40    3.60
   0  -1   6    2.90    2.50
   0  -1  -6    2.00    2.10
   0   1   7   10.10    2.80
   0   1  -7   21.40    4.00
   0  -1  -7   11.20    3.40
   0  -1   7   10.10    2.90
   0   1   8    0.00    3.60
   0  -1   8    1.20    2.60
   0  -1  -8    3.40    1.80
   0   1  -9   12.00    3.40
   0   1   9   14.80    4.00
   0  -1   9   10.80    2.90
   0  -1  -9   11.10    2.90
   0  -2   0 3214.48  111.59
   0   2  -1  363.16   12.80
   0   2   1  374.36   12.80
   0  -2   1  346.77   12.70
   0  -2  -1  359.26   12.80
   0   2  -2    6.60    1.00
   0   2   2    7.40    1.10
   0  -2   2    4.30    0.90
   0   2   3   71.69    3.50
   0   2  -3   69.29    3.50
   0   2   3   73.19    3.60
   0  -2   3   68.69    3.30
   0  -2   3   61.39    4.20
   0   2   4 1605.84   55.59
   0   2   4 1524.15   55.39
   0  -2   4 1571.44   55.19
   0  -2   4 1617.54   55.89
   0   2  -5  380.06   15.70
   0   2   5  399.56   16.00
   0  -2  -5  394.96   15.60
   0  -2   5  397.06   15.80
   0  -2  -5  377.46   16.20
   0   2   6   34.80    4.50
   0   2  -6   26.80    4.80
   0  -2   6   34.10    4.20
   0  -2  -6   18.30    5.70
   0   2  -7    3.50    2.40
   0   2   7    7.70    2.90
   0  -2   7   14.20    4.10
   0  -2  -7    4.70    2.00
   0  -2  -7    8.10    3.70
   0   2   8   12.10    3.80
   0   2  -8    9.80    2.50
   0  -2  -8   13.60    4.00
   0  -2   8    5.20    2.70
   0   2  -9    7.60    2.90
   0   2   9    7.90    3.00
   0  -2  -9    6.00    1.80
   0  -2   9    2.10    2.50
   0   3   0   -0.20    0.40
   0  -3   0   -0.40    0.40
   0   3   1  652.03   21.60
   0   3  -1  617.74   21.50
   0  -3   1  593.04   21.40
   0  -3  -1  581.34   21.60
   0   3   2  403.06   14.50
   0   3  -2  416.76   14.60
   0  -3  -2  376.76   14.60
   0  -3   2  401.16   14.30
   0   3  -3   39.10    3.00
   0   3   3   43.20    3.00
   0  -3  -3   41.10    4.10
   0  -3   3   38.30    3.40
   0  -3   3   38.40    2.50
   0   3  -4  105.19    5.90
   0   3   4   93.99    6.40
   0   3   4  112.69    5.90
   0  -3   4  100.29    5.70
   0  -3   4  108.99    5.30
   0   3  -5   64.69    6.80
   0   3   5   68.79    5.40
   0  -3  -5   60.39    6.00
   0  -3   5   66.39    4.80
   0  -3  -5   66.99    5.30
   0   3  -6   15.30    5.10
   0   3   6   24.10    4.30
   0  -3  -6   20.60    3.70
   0  -3   6   25.00    4.20
   0  -3  -6   25.70    5.60
   0   3  -7    1.50    2.90
   0   3   7    5.50    2.80
   0  -3  -7   -0.60    2.70
   0  -3   7    1.60    2.30
   0  -3  -7   -0.30    1.80
   0   3  -8   -5.50    2.90
   0   3   8    6.10    3.00
   0  -3  -8    1.20    1.70
   0  -3   8   -2.10    2.40
   0   3   9    1.00    2.90
   0  -3  -9    1.30    2.30
   0  -3   9   -2.90    2.40
   0  -4   0  723.33   25.50
   0   4  -1  620.64   22.10
   0   4   1  643.44   22.10
   0  -4   1  617.84   22.00
   0  -4  -1  608.84   22.20
   0   4  -2    3.80    1.10
   0   4   2    5.70    1.60
   0  -4   2    4.20    1.30
   0  -4  -2    4.90    1.40
   0   4   3   77.89    4.50
   0   4  -3   83.89    4.70
   0  -4  -3   76.59    5.00
   0  -4   3   76.49    4.00
   0  -4   3   73.39    4.70
   0   4  -4   20.20    5.60
   0   4   4   20.70    4.30
   0  -4   4   24.10    3.80
   0  -4   4   19.20    3.20
   0  -4  -5  358.96   14.50
   0  -4  -5  358.16   14.70
   0  -4   5  339.87   14.50
   0   4   6   16.90    4.10
   0  -4  -6   21.00    4.90
   0  -4  -6   13.90    3.50
   0  -4   6   18.40    3.90
   0   4  -7   78.29    6.50
   0   4   7   93.69    6.70
   0  -4  -7   82.29    6.00
   0  -4   7   86.39    6.30
   0  -4  -7   86.19    6.00
   0   4   8   13.50    4.10
   0  -4  -8    7.50    1.80
   0  -4  -8    5.30    3.10
   0  -4   8    5.20    2.60
   0   4   9  219.08   10.60
   0  -4  -9  233.48    9.30
   0   5   0   -0.80    0.90
   0  -5   0    0.90    0.80
   0   5   1 1662.53   54.79
   0   5  -1 1589.74   54.79
   0  -5  -1 1407.66   55.29
   0  -5   1 1610.54   54.59
   0   5  -2    7.50    2.60
   0   5   2    5.80    1.60
   0  -5   2    5.30    2.20
   0  -5  -2    6.10    2.00
   0  -5  -2    6.00    2.10
   0  -5   2    5.10    1.20
   0   5  -3  403.46   16.60
   0  -5  -3  420.76   16.70
   0  -5   3  423.06   15.80
   0  -5   3  433.66   16.40
   0  -5   4   26.90    3.60
   0  -5  -4   34.60    4.80
   0  -5   4   33.80    5.80
   0  -5  -4   24.50    4.90
   0  -5  -5  269.27   11.90
   0  -5  -5  267.67   11.60
   0  -5   5  268.17   12.00
   0   5   6  140.89    8.20
   0  -5  -6  132.79    7.70
   0  -5   6  138.39    7.90
   0  -5  -6  117.79    9.00
   0   5  -7   98.99    6.00
   0   5   7   86.59    6.70
   0  -5  -7   93.69    8.40
   0  -5   7   81.79    6.40
   0  -5  -7   97.49    6.40
   0   5   8    4.50    2.70
   0  -5   8    5.10    2.90
   0  -5  -8    7.70    1.80
   0  -5  -8    7.90    2.60
   0  -5  -9    2.30    1.50
   0   6   0  998.10   35.90
   0  -6   0 1063.29   35.90
   0  -6   0  963.00   36.40
   0   6   1 1555.54   57.69
   0   6  -1 1640.74   57.79
   0  -6  -1 1750.72   57.89
   0  -6   1 1675.73   57.69
   0  -6  -1 1618.94   58.29
   0  -6   1 1639.44   58.29
   0   6  -2  235.18   10.60
   0  -6   2  240.98    9.90
   0  -6  -2  251.07   10.90
   0  -6   2  242.58   10.60
   0  -6  -2  253.37   10.40
   0  -6  -3   -0.10    2.20
   0  -6  -3   -3.40    2.80
   0  -6   3   -0.90    2.10
   0  -6  -3   -3.40    2.80
   0  -6   3    2.10    2.20
   0  -6  -4  688.63   25.10
   0  -6  -4  661.53   25.00
   0  -6   4  619.64   24.80
   0  -6  -4  688.23   25.70
   0  -6   4  660.83   25.30
   0  -6  -5   85.19    7.60
   0  -6  -5   99.99    6.80
   0  -6   5  105.79    6.70
   0   6   6   12.70    4.60
   0  -6  -6   17.30    4.10
   0  -6  -6   12.00    3.50
   0  -6   6   13.00    4.20
   0   6   7    2.10    2.70
   0   6  -7    4.70    3.00
   0  -6  -7   -0.40    2.20
   0  -6  -7    2.70    1.90
   0  -6   7    3.80    2.70
   0   6   8   66.19    5.60
   0  -6  -8   73.19    5.20
   0  -6   8   57.99    5.70
   0  -6  -8   65.09    4.30
   0  -6  -9   58.29    3.80
   0  -7   0    0.60    1.70
   0  -7   0    3.70    2.40
   0  -7   1  163.68    7.70
   0  -7   1  175.38    8.50
   0  -7  -1  158.68    7.90
   0  -7  -1  158.78    8.40
   0  -7  -2  282.87   12.80
   0  -7   2  296.07   12.60
   0  -7  -2  301.17   12.80
   0  -7   3  713.23   26.60
   0  -7  -3  726.93   26.90
   0  -7   3  651.93   25.80
   0  -7  -3  707.83   26.20
   0  -7   4  253.67   11.50
   0  -7  -4  242.98   11.50
   0  -7   4  229.88   10.90
   0  -7  -4  261.57   11.90
   0  -7  -4  245.78   11.10
   0  -7  -5  158.98    8.20
   0  -7   5  160.68    8.80
   0  -7  -5  145.69    8.20
   0   7   6  197.28   10.70
   0   7  -6  215.68    9.30
   0  -7   6  187.18   10.30
   0  -7  -6  207.28   10.20
   0  -7  -6  209.78    9.60
   0   7  -7    1.00    1.80
   0   7   7    5.60    2.90
   0  -7  -7    2.80    1.90
   0  -7  -7   -0.30    1.90
   0  -7   7    0.90    2.80
   0   7  -8   36.60    4.90
   0   7   8   46.70    5.30
   0  -7   8   42.20    5.60
   0  -7  -8   46.20    3.60
   0  -7  -8   43.30    4.20
   0  -8   0  418.46   16.50
   0  -8   0  440.46   17.30
   0  -8  -1  552.14   22.30
   0  -8   1  477.85   19.30
   0  -8   2  186.78    9.20
   0  -8   2  168.18    8.40
   0  -8  -2  185.28    9.20
   0  -8  -2  181.68    9.10
   0   8   3  336.47   16.50
   0  -8   3  373.66   14.70
   0  -8  -3  359.66   14.90
   0  -8   3  365.76   15.60
   0  -8  -3  383.86   15.70
   0  -8   4   90.19    7.10
   0  -8  -4   70.49    6.30
   0  -8   4   83.59    6.50
   0  -8  -4   80.59    5.80
   0  -8   5   21.50    5.00
   0  -8  -5    8.80    3.00
   0  -8  -5   15.70    5.00
   0   8   6    3.50    3.10
   0   8  -6    6.30    2.00
   0  -8  -6    7.10    2.50
   0  -8   6    6.00    3.10
   0  -8  -6    5.50    2.20
   0   8   7    8.10    3.80
   0   8  -7    6.10    1.90
   0  -8  -7    5.70    1.90
   0  -8  -7    3.60    2.10
   0  -8   7    5.90    3.30
   0   8  -8   63.39    4.70
   0  -8  -8   54.09    4.30
   0  -8  -8   51.99    4.30
   0  -9   0   -2.30    1.70
   0  -9   0   -0.50    2.50
   0   9  -1  439.56   18.00
   0  -9   1  488.95   19.10
   0  -9  -1  449.46   18.70
   0  -9  -1  485.45   19.00
   0  -9   1  479.95   18.10
   0  -9   2  135.29    7.20
   0  -9  -2  139.19    8.10
   0  -9   2  144.79    8.40
   0  -9  -2  144.99    7.90
   0   9   3    4.50    3.60
   0  -9  -3    0.40    2.70
   0  -9   3    1.90    2.00
   0  -9  -3    3.50    2.30
   0  -9   3   14.30    4.50
   0  -9  -4  117.79    7.20
   0  -9  -4  134.89    8.20
   0  -9   4  129.89    6.80
   0  -9   4  120.09    8.00
   0   9  -5   21.30    3.40
   0  -9  -5   20.20    4.00
   0  -9   5   24.30    5.30
   0   9  -6    4.40    1.90
   0   9   6    8.50    3.20
   0  -9  -6    0.30    2.80
   0  -9   6    4.70    3.10
   0   9  -7    3.90    1.60
   0   9   7    3.90    3.60
   0  -9   7    1.40    3.60
   0  -9  -7    1.00    2.40
   0  -9  -8  116.79    5.60
   0 -10   0   14.40    4.80
   0  10  -1  164.38    8.80
   0 -10  -1  188.28    9.80
   0 -10  -1  195.98    9.80
   0 -10   1  189.98    9.80
   0  10  -2   60.79    5.00
   0 -10  -2   71.39    6.00
   0 -10  -2   68.29    5.90
   0 -10   2   60.19    6.00
   0 -10   2   67.79    4.80
   0  10  -3    5.80    2.00
   0  10   3    1.70    3.40
   0 -10  -3    1.00    2.90
   0 -10   3    3.60    3.40
   0 -10   3    1.90    1.80
   0 -10  -3    5.00    2.30
   0  10  -4  257.87   11.00
   0 -10   4  243.98   12.40
   0 -10  -4  263.37   11.60
   0  10  -5   52.29    4.20
   0 -10   5   47.30    6.00
   0 -10  -5   45.20    4.60
   0  10  -6  102.19    5.50
   0  10   6  107.69    7.30
   0 -10   6  110.79    7.90
   0 -10  -6  102.29    5.80
   0  10  -7   68.29    3.90
   0 -10  -7   74.29    4.30
   0 -11   0    2.20    3.10
   0  11  -1 1093.19   41.50
   0 -11  -1 1135.99   42.00
   0 -11   1 1195.78   42.80
   0 -11  -1 1189.88   42.80
   0  11  -2   34.80    4.10
   0  11   2   32.00    4.90
   0 -11  -2   24.40    5.20
   0  11   3   37.00    6.10
   0 -11  -3   45.50    5.10
   0 -11   3   40.10    5.80
   0 -11  -3   39.50    5.70
   0  11  -4  341.97   14.90
   0 -11   4  303.27   14.60
   0 -11  -4  330.97   13.70
   0  11  -5   27.90    3.20
   0 -11   5   26.60    6.40
   0 -11  -5   27.30    3.60
   0  11  -6   16.30    2.50
   0 -11  -6   16.10    2.70
   0  11  -7   57.39    3.40
   0 -11  -7   65.69    3.70
   0 -12   0  700.13   27.20
   0  12  -1  241.08   11.00
   0 -12  -1  244.78   11.70
   0 -12   1  233.18   11.60
   0  12  -2    7.50    2.30
   0  12   2    6.30    2.60
   0 -12  -2    4.10    3.50
   0 -12   2    8.50    3.70
   0 -12  -2    6.50    2.70
   0  12  -3  260.57   10.80
   0 -12   3  229.28   11.80
   0 -12  -3  274.37   12.00
   0 -12  -3  232.38   11.90
   0  12  -4  203.68    8.80
   0 -12  -4  194.98    9.10
   0  12  -5   12.90    2.40
   0 -12  -5   12.30    2.90
   0  12  -6   89.89    5.70
   0 -12  -6   73.69    4.60
   0 -13   0    3.70    4.10
   0  13   1  100.49    6.20
   0 -13  -1   97.89    8.20
   0 -13   1   98.49    8.10
   0  13  -2   17.90    4.00
   0  13   2   14.00    2.60
   0 -13  -2   17.40    5.40
   0 -13  -2   17.20    4.50
   0  13   3   39.10    5.70
   0  13  -3   38.50    3.70
   0 -13  -3   33.00    4.30
   0  13  -4  103.59    5.20
   0  13  -4   89.99    5.20
   0 -13  -4  101.89    5.50
   0  13  -5   20.20    2.50
   0 -13  -5   18.30    2.70
   0  14   0   40.00    3.80
   0  14  -1  148.39    7.20
   0  14   1  147.39    7.40
   0  14  -2   21.70    3.00
   0  14   2   24.80    4.00
   0  14  -3    6.30    2.20
   0  14  -3    2.30    1.30
   0  14  -4  140.09    6.20
   0  14  -4  138.49    6.30
   0 -14  -4  138.59    6.60
   0  15   0    0.50    1.40
   0  15   1   66.49    4.30
   0  15  -1   62.79    5.30
   0  15  -2   28.20    2.70
   0  15   2   26.60    4.00
   0  15  -3   -0.10    1.30
  -1   0   9    0.30    2.50
   1   0  -9   -0.10    1.70
  -1   0   8  359.76   16.00
   1   0  -8  390.86   15.10
   1   0  -7   -0.60    1.90
  -1   0   6    1.90    2.00
   1   0  -6    2.90    2.40
  -1   0   5    2.20    2.00
   1   0  -5    0.60    2.20
  -1   0   4  334.47   12.60
  -1   0   4  343.27   12.70
  -1   0   4  331.97   13.40
  -1   0   3   -1.00    0.60
  -1   0   3    1.00    0.70
  -1   0   2  566.24   19.30
  -1   0   2  541.25   19.30
  -1   0   1    0.80    0.20
  -1   0   1    0.00    0.10
  -1   0   0  285.57    9.90
   1   0   1    0.60    0.30
  -1   0  -1   -0.10    0.20
   1   0   2 3972.30  137.99
   1   0   3    0.80    0.80
   1   0   4  635.24   24.20
   1   0   4  678.23   24.00
   1   0   4  644.04   24.00
  -1   0  -5   -2.60    2.30
   1   0   5   -0.60    3.50
   1   0   5   -0.80    2.00
  -1   0  -6  297.37   12.50
   1   0   6  295.67   13.20
   1   0   7   -0.50    2.30
  -1   0  -7    0.90    2.00
  -1   0  -8   63.69    6.50
   1   0   8   61.39    5.50
  -1   0  -9    1.70    1.70
   1   0   9   -0.90    2.60
  -1   1   9   19.60    4.20
   1   1  -9   18.80    3.60
  -1  -1   9   20.00    4.10
   1  -1  -9   25.50    3.10
  -1   1   8   17.40    4.10
   1   1  -8   27.40    4.10
   1  -1  -8   17.10    3.30
  -1  -1   8   14.20    4.10
   1   1  -7    1.50    2.30
  -1   1   7    3.30    2.70
   1  -1  -7   -0.70    1.70
  -1  -1   7    4.50    2.60
  -1   1   6   34.40    6.00
   1   1  -6   23.40    4.30
   1  -1  -6   21.60    4.10
  -1  -1   6   25.90    3.80
   1   1  -5  370.56   15.20
  -1   1   5  380.36   15.20
  -1  -1   5  391.36   15.20
   1  -1  -5  351.26   14.90
  -1   1   4  365.06   13.50
  -1   1   4  348.17   13.30
  -1  -1   4  359.26   13.30
  -1  -1   4  354.26   13.10
  -1  -1   4  347.87   14.00
  -1   1   3 4630.94  150.98
  -1   1   3 4168.48  150.48
  -1  -1   3 4327.67  150.88
   1   1  -2 1361.16   46.50
  -1   1   2 1383.96   46.60
  -1  -1   2 1297.87   46.50
  -1   1   1   43.10    1.90
   1   1  -1   47.30    1.70
   1  -1  -1   42.80    1.80
  -1  -1   1   44.20    1.70
   1   1   0  419.76   13.50
  -1   1   0  407.46   13.50
   1  -1   0  355.96   13.50
  -1  -1   0  370.76   13.50
  -1   1  -1   23.50    1.30
   1   1   1   23.50    1.30
   1  -1   1   22.70    1.20
   1   1   2 3907.51  128.99
  -1   1  -2 3679.53  128.59
   1   1   2 3615.84  128.99
   1  -1   2 3640.24  128.19
   1   1   3   95.99    4.40
   1   1   3   95.59    4.30
   1  -1   3   89.29    4.20
   1   1   4   25.10    3.60
   1   1   4   29.90    3.10
   1  -1   4   24.30    3.30
   1  -1   4   20.90    2.90
   1   1   5 2371.66   83.49
  -1   1  -5 2291.07   82.59
   1  -1   5 2396.76   83.29
  -1  -1  -5 2390.16   82.79
  -1   1  -6  249.78   10.80
   1   1   6  257.37   11.50
  -1  -1  -6  227.98   11.70
  -1  -1  -6  228.48   10.60
   1  -1   6  248.58   11.30
   1   1   7   15.40    4.20
  -1   1  -7   16.40    3.80
  -1  -1  -7   23.40    3.90
   1  -1   7   19.20    4.00
  -1   1  -8   11.40    3.20
   1   1   8   11.80    3.90
  -1  -1  -8    8.80    3.30
   1  -1   8   11.10    3.00
   1   1   9    7.50    2.80
  -1   1  -9    5.00    1.90
  -1  -1  -9    8.50    2.60
   1   2  -9    1.60    3.00
  -1   2   9    1.50    2.60
   1  -2  -9    1.90    1.70
  -1  -2   9    4.30    2.60
   1   2  -8  358.86   14.50
  -1   2   8  363.06   16.70
  -1  -2   8  330.07   16.50
   1  -2  -8  385.46   14.70
   1   2  -7   48.00    4.80
  -1   2   7   44.70    4.90
   1  -2  -7   33.20    7.40
  -1  -2   7   35.50    4.80
   1  -2  -7   44.10    4.40
   1   2  -6    2.30    2.40
  -1   2   6    2.80    3.00
  -1  -2   6    2.20    2.00
   1  -2  -6    2.00    2.10
   1  -2  -6    2.40    3.40
  -1   2   5    2.10    2.00
   1   2  -5    1.20    3.30
  -1  -2   5    1.90    1.80
   1  -2  -5    3.30    2.40
  -1   2   4  497.35   18.60
  -1   2   4  495.85   18.70
  -1  -2   4  517.45   19.20
  -1  -2   4  508.55   18.30
  -1   2   3  660.13   23.10
   1   2  -3  678.03   23.10
  -1  -2   3  646.24   22.90
  -1  -2   3  616.04   23.60
  -1   2   2  284.37   10.00
   1   2  -2  286.87   10.10
   1  -2  -2  276.17   10.10
  -1  -2   2  257.07    9.80
  -1   2   1 1100.69   37.40
   1   2  -1 1144.29   37.40
  -1  -2   1 1030.50   37.30
   1  -2  -1 1053.39   37.40
   1   2   0 2529.75   85.79
  -1  -2   0 2413.26   85.29
   1  -2   0 2460.95   85.69
   1   2   1 9692.43  321.77
  -1   2  -1 9551.24  321.67
   1  -2   1 8972.30  321.37
  -1  -2  -1 9068.09  321.57
  -1   2  -2   66.19    3.20
   1   2   2   68.89    3.20
   1  -2   2   69.29    3.10
   1   2   3    7.80    1.80
   1   2   3    7.70    1.50
  -1   2  -3    5.80    1.90
  -1  -2  -3    9.00    2.70
   1  -2   3    5.40    1.50
   1  -2   3    5.60    1.90
   1   2   4   -0.20    1.60
   1   2   4    1.30    2.30
   1  -2   4   -0.80    1.70
   1  -2   4    2.50    1.40
  -1   2  -5   32.70    4.90
   1   2   5   39.70    4.30
  -1  -2  -5   37.60    5.70
   1  -2   5   33.60    4.00
  -1  -2  -5   30.70    4.30
  -1   2  -6   66.39    5.40
   1   2   6   74.19    5.70
  -1  -2  -6   69.49    5.00
   1  -2   6   72.49    5.50
  -1  -2  -6   51.69    6.70
  -1   2  -7    6.90    2.50
   1   2   7   12.70    4.10
  -1  -2  -7    7.00    2.10
   1  -2   7    3.10    2.40
  -1  -2  -7    9.90    3.50
  -1   2  -8   31.00    4.50
   1   2   8   38.40    4.60
   1  -2   8   37.70    5.20
  -1  -2  -8   40.00    5.80
   1   2   9    8.40    3.10
  -1   2  -9   10.70    2.80
   1  -2   9    2.20    2.70
  -1  -2  -9    9.30    2.60
  -1   3   9   -0.30    3.00
   1  -3  -9    0.40    1.50
  -1  -3   9    4.10    2.60
  -1   3   8   21.30    4.10
   1   3  -8   16.20    5.40
   1  -3  -8   22.30    3.90
  -1  -3   8   18.40    4.10
  -1   3   7   23.60    4.30
   1   3  -7   28.60    5.30
   1  -3  -7   35.50    3.90
  -1  -3   7   20.70    4.20
   1  -3  -7   29.70    5.20
  -1   3   6  567.24   21.90
   1   3  -6  523.55   21.10
   1  -3  -6  507.75   21.40
  -1  -3   6  588.94   22.00
   1  -3  -6  559.04   21.20
  -1   3   5  449.95   18.00
  -1  -3   5  457.75   17.80
  -1  -3   5  440.36   17.50
   1  -3  -5  460.25   17.60
   1  -3  -5  428.66   17.80
   1   3  -4  221.18    9.40
  -1   3   4  221.38    9.60
  -1   3   4  236.78    9.60
  -1  -3   4  222.48    8.90
  -1   3   3   57.39    3.20
   1   3  -3   52.49    3.20
  -1  -3   3   50.09    3.70
  -1  -3   3   51.79    2.80
   1  -3  -3   50.19    4.00
  -1   3   2 1201.28   42.70
   1   3  -2 1289.67   42.60
   1  -3  -2 1186.68   42.60
  -1  -3   2 1211.78   42.40
  -1   3   1   14.50    1.20
   1   3  -1   15.40    1.20
  -1  -3   1   14.70    1.10
   1  -3  -1   14.20    1.20
  -1   3   0 1450.45   46.70
   1   3   0 1346.17   46.60
  -1  -3   0 1292.77   46.90
   1  -3   0 1302.37   46.60
  -1   3  -1  159.88    6.10
   1   3   1  164.98    6.10
  -1  -3  -1  165.18    6.10
   1  -3   1  137.29    6.20
   1   3   2 1478.65   50.09
  -1   3  -2 1400.26   50.09
  -1  -3  -2 1429.36   50.49
   1  -3   2 1433.66   49.90
  -1   3  -3   31.50    3.00
   1   3   3   33.50    3.00
   1  -3   3   33.50    3.30
   1  -3   3   31.60    2.60
  -1  -3  -3   33.40    3.70
   1   3   4    0.10    1.90
  -1   3  -4    6.40    2.30
   1  -3   4    2.50    1.80
   1  -3   4   -0.30    1.90
  -1   3  -5   12.30    3.30
  -1  -3  -5   14.90    4.10
   1  -3   5    9.90    2.50
  -1  -3  -5   12.90    3.10
  -1   3  -6  148.29    8.80
   1   3   6  164.98    9.00
  -1   3  -6  160.28    8.80
  -1  -3  -6  166.28    8.00
   1  -3   6  173.28    8.70
  -1  -3  -6  144.39    9.90
  -1   3  -7  228.18   10.60
   1   3   7  221.08   11.30
  -1  -3  -7  232.28   10.30
   1  -3   7  217.18   11.00
  -1  -3  -7  232.78   10.80
  -1   3  -8  158.48    8.20
   1   3   8  151.08    8.60
  -1  -3  -8  155.58    9.00
  -1  -3  -8  149.88    8.00
   1  -3   8  172.38    9.30
   1   3   9    8.60    3.20
  -1  -3  -9    2.30    1.50
   1  -3   9    3.00    2.80
  -1   4   9   19.00    5.20
  -1  -4   9   19.60    4.50
   1  -4  -9   13.10    2.70
  -1   4   8    3.50    2.70
   1  -4  -8    7.50    3.50
   1  -4  -8    8.80    2.90
  -1  -4   8    8.30    2.90
   1   4  -7  127.49    7.30
  -1   4   7  126.19    7.90
  -1  -4   7  122.29    7.70
   1  -4  -7  141.19    7.80
   1  -4  -7  146.69   10.10
  -1   4   6  201.38   10.10
   1  -4  -6  189.48    9.30
   1  -4  -6  196.88    9.80
  -1  -4   6  202.38    9.90
  -1  -4   5  203.08    9.70
   1  -4  -5  203.38   10.10
   1  -4  -5  225.88    9.70
  -1  -4   4  514.45   20.60
  -1  -4   4  478.35   18.30
   1   4  -3  387.46   15.30
  -1   4   3  411.66   15.20
  -1  -4   3  414.26   14.80
   1  -4  -3  399.26   15.90
  -1  -4   3  411.26   15.60
   1   4  -2 1030.50   36.10
  -1   4   2 1068.29   36.10
   1  -4  -2  982.50   36.20
  -1  -4   2 1025.40   35.90
  -1   4   1   32.10    2.10
   1   4  -1   31.60    2.00
   1  -4  -1   30.20    1.90
  -1  -4   1   29.30    1.90
   1   4   0   16.40    1.50
  -1   4   0   14.80    1.50
  -1  -4   0   15.70    1.40
   1  -4   0   13.80    1.30
  -1   4  -1 7386.36  262.17
   1   4   1 7795.72  262.37
   1  -4   1 7449.46  261.07
  -1  -4  -1 7600.54  262.87
  -1   4  -2  126.29    5.60
   1   4   2  128.49    5.50
   1  -4   2  127.59    5.30
  -1  -4  -2  119.39    6.50
  -1  -4  -2  126.59    5.60
   1   4   3   10.40    3.10
  -1   4  -3   11.20    2.30
   1  -4   3    8.20    2.20
  -1  -4  -3    5.40    2.10
   1  -4   3    9.20    2.40
   1   4   4  189.28    9.10
   1  -4   4  189.08    8.90
   1  -4   4  202.98    9.00
   1  -4   5   83.59    5.70
  -1  -4  -5   80.79    6.20
  -1  -4  -5   82.29    5.80
  -1   4  -6   89.89    6.30
  -1   4  -6   88.09    9.10
   1   4   6   91.39    6.60
   1  -4   6   97.39    6.40
  -1  -4  -6   96.09    6.50
  -1  -4  -6   89.69    5.70
   1   4   7    5.40    2.90
  -1   4  -7    4.20    3.80
  -1  -4  -7    4.90    2.50
   1  -4   7    8.00    2.90
  -1  -4  -7    6.60    2.20
   1   4   8   16.60    4.40
  -1  -4  -8   23.80    3.10
   1  -4   8   24.90    4.50
  -1  -4  -8   32.80    5.10
   1   4   9    5.00    3.10
  -1  -4  -9    8.60    2.40
  -1   5   8   -0.30    2.80
   1  -5  -8    1.80    2.80
   1  -5  -8   -0.30    2.10
  -1  -5   8   -0.10    2.50
  -1   5   7  272.17   13.40
   1   5  -7  289.77   12.00
  -1  -5   7  300.27   14.30
   1  -5  -7  293.47   12.30
   1  -5  -7  299.57   12.80
  -1   5   6    2.60    2.50
   1  -5  -6   -0.50    2.70
   1  -5  -6    4.10    2.20
  -1  -5   6    3.10    2.40
   1  -5  -5  173.18    8.60
  -1  -5   5  178.68    8.80
   1  -5  -5  167.08    8.80
   1  -5  -4  378.56   15.60
  -1  -5   4  387.56   15.20
   1  -5  -4  376.36   15.60
  -1  -5   4  405.26   15.60
   1   5  -3 1721.63   65.19
  -1  -5   3 1863.61   65.29
   1  -5  -3 1934.11   65.39
  -1  -5   3 1838.62   64.59
   1  -5  -3 1908.41   65.59
  -1   5   2  487.35   17.80
   1   5  -2  498.55   18.00
  -1  -5   2  469.95   17.50
  -1  -5   2  479.85   18.30
   1  -5  -2  480.05   18.00
   1  -5  -2  483.55   18.50
  -1   5   1 2839.52   97.59
   1  -5  -1 2897.11   97.79
  -1  -5   1 2726.93   97.49
   1   5   0   42.70    2.70
  -1   5   0   42.60    2.70
   1  -5   0   43.40    2.60
  -1  -5   0   42.50    2.60
  -1   5  -1   45.90    3.00
   1   5   1   49.40    3.10
  -1  -5  -1   42.20    3.00
   1  -5   1   48.60    2.90
  -1  -5  -1   50.19    4.50
  -1   5  -2   20.90    2.90
   1   5   2   23.90    3.10
   1  -5   2   20.40    2.40
  -1  -5  -2   24.90    2.80
   1  -5   2   19.80    3.60
  -1  -5  -2   20.10    3.80
  -1   5  -3  822.02   32.10
   1  -5   3  895.91   31.80
   1  -5   3  894.51   31.40
  -1  -5  -3  878.11   32.30
  -1  -5  -4   59.19    5.50
   1  -5   4   75.39    6.50
  -1  -5  -4   63.79    5.90
   1  -5   4   69.19    4.90
  -1  -5  -4   65.99    5.20
  -1  -5  -5  308.07   13.20
  -1  -5  -5  303.27   12.80
   1  -5   5  307.27   13.20
  -1   5  -6  115.19    6.40
   1   5   6  111.19    7.70
  -1  -5  -6  107.69    6.40
   1  -5   6  105.09    7.00
  -1  -5  -6  105.69    6.80
  -1   5  -7   43.90    4.90
   1   5   7   33.80    5.40
   1  -5   7   35.70    4.70
  -1  -5  -7   27.90    3.70
  -1  -5  -7   36.30    4.60
   1   5   8    1.20    2.70
  -1  -5  -8    5.90    2.50
   1  -5   8   -3.80    2.90
  -1  -5  -8    4.50    1.90
  -1  -5  -9   50.99    3.40
   1  -6  -9   -1.60    1.40
  -1   6   8    0.30    2.80
  -1  -6   8    0.50    2.70
   1  -6  -8    4.00    2.30
   1  -6  -8    3.00    1.60
   1   6  -7    0.50    1.90
  -1   6   7    0.40    2.70
  -1  -6   7    3.20    2.90
   1  -6  -7   -2.50    2.10
   1  -6  -7    1.00    1.90
  -1   6   6   45.90    5.40
   1  -6  -6   46.90    4.40
   1  -6  -6   42.00    5.10
  -1  -6   6   44.60    6.30
  -1  -6   5   31.30    4.20
   1  -6  -5   22.50    4.50
  -1  -6   4    5.80    2.00
   1  -6  -4    9.00    2.60
   1  -6  -4   14.40    3.20
  -1  -6   4    2.50    2.90
  -1  -6   3   17.80    3.50
  -1  -6   3   12.60    4.10
   1  -6  -3   23.00    5.00
  -1  -6   3   32.80    5.40
   1  -6  -3   27.90    7.70
   1  -6  -3   21.80    4.00
   1   6  -2  282.27   11.90
   1  -6  -2  290.77   12.10
  -1  -6   2  271.57   11.90
   1  -6  -2  297.27   11.70
  -1  -6   2  280.87   11.30
   1   6  -1  353.56   14.10
  -1   6   1  351.66   14.10
   1  -6  -1  395.56   14.20
  -1  -6   1  358.26   14.70
  -1  -6   1  381.06   14.00
   1  -6  -1  374.76   14.90
   1   6   0  146.79    6.60
  -1   6   0  141.19    6.60
   1  -6   0  155.78    6.50
  -1  -6   0  155.78    6.50
  -1  -6   0  132.59    7.50
   1  -6   0  143.99    7.60
   1   6   1  697.43   26.20
  -1   6  -1  661.63   26.20
  -1  -6  -1  775.62   26.40
  -1  -6  -1  714.33   26.90
   1  -6   1  754.82   26.10
   1  -6   1  724.83   26.70
  -1  -6  -2  664.03   24.70
   1  -6   2  624.74   24.30
  -1  -6  -2  674.73   24.40
   1  -6   2  639.54   23.80
   1  -6   3   20.80    4.50
  -1  -6  -3   10.40    2.80
   1  -6   3   10.40    3.60
  -1  -6  -3   11.00    3.70
  -1  -6  -4  134.49    7.50
  -1  -6  -4  139.89    8.00
  -1  -6  -4  136.89    7.90
   1  -6   4  129.99    7.30
   1  -6   5  132.49    7.90
  -1  -6  -5  140.59    7.70
  -1   6  -6   -1.20    2.10
   1   6   6    3.00    2.90
  -1  -6  -6    3.80    2.30
   1  -6   6    2.40    2.70
  -1  -6  -6    3.70    2.30
   1   6   7    6.40    3.10
  -1   6  -7    8.60    2.50
   1  -6   7    7.10    3.00
  -1  -6  -7    5.00    2.10
  -1  -6  -7   11.20    3.50
   1   6   8   38.20    5.00
  -1  -6  -8   41.80    4.40
  -1  -6  -8   35.60    3.40
   1  -6   8   46.30    5.30
   1   7  -8    6.20    2.30
  -1   7   8    6.70    3.40
   1  -7  -8    3.90    1.70
   1  -7  -8    5.30    2.00
   1   7  -7  230.28    9.70
  -1   7   7  228.88   11.00
  -1  -7   7  198.78   11.10
   1  -7  -7  232.38   10.30
   1  -7  -7  229.58    9.90
  -1   7   6    4.30    2.80
   1  -7  -6    5.10    2.50
  -1  -7   6    4.70    2.80
   1  -7  -6    3.30    2.00
   1  -7  -5    7.20    2.40
  -1  -7   5   14.80    4.10
  -1  -7   5   10.90    3.00
   1  -7  -5   10.80    2.90
  -1  -7   4  220.68   10.10
   1  -7  -4  215.18   10.80
   1  -7  -4  224.58   10.40
  -1  -7   4  233.68   10.80
   1  -7  -4  225.88   10.90
  -1  -7   3  207.68    9.70
   1  -7  -3  214.58   10.00
  -1  -7   3  218.78   10.10
  -1  -7   3  200.48   11.10
   1  -7  -3  228.38   10.40
  -1  -7   2 1243.98   44.30
   1  -7  -2 1314.57   44.90
  -1  -7   2 1252.77   44.80
   1  -7  -2 1144.19   44.70
  -1  -7   1    4.50    2.10
  -1  -7   1    7.60    2.70
   1  -7  -1    4.40    2.50
   1  -7  -1    7.20    2.30
  -1  -7   0  525.25   20.60
  -1  -7   0  546.05   20.20
   1  -7   0  542.35   20.10
   1  -7   0  517.15   20.50
  -1  -7  -1    1.50    1.60
  -1  -7  -1    0.90    2.30
   1  -7   1    1.40    2.80
   1  -7   1   -1.60    2.00
   1  -7   2  383.06   15.10
  -1  -7  -2  340.77   15.30
   1  -7   2  365.56   14.80
   1  -7   3    3.20    2.40
  -1  -7  -3    1.00    2.20
  -1  -7  -3   -1.00    2.40
  -1  -7  -4  774.62   29.60
   1  -7   4  822.62   30.30
  -1  -7  -4  832.72   31.20
   1  -7   4  767.42   29.30
  -1  -7  -4  797.82   29.80
  -1   7  -5   79.19    5.10
   1  -7   5   81.09    6.30
  -1  -7  -5   76.39    6.00
  -1  -7  -5   80.59    5.90
   1   7   6   69.19    6.70
  -1   7  -6   75.19    5.10
  -1  -7  -6   66.99    5.30
  -1  -7  -6   74.29    5.50
   1  -7   6   75.69    6.20
   1   7   7    1.30    2.70
  -1   7  -7    0.50    1.80
  -1  -7  -7    1.20    1.70
   1  -7   7    1.80    3.00
  -1  -7  -7    1.90    1.90
   1   7   8   13.10    4.50
   1  -7   8   -2.90    3.80
  -1  -7  -8    2.40    1.90
  -1  -7  -8    5.60    1.80
   1   8  -8   67.69    4.50
   1  -8  -8   73.69    5.00
   1  -8  -8   79.59    4.60
   1   8  -7  290.47   11.50
   1  -8  -7  291.77   12.10
  -1  -8   7  274.37   12.80
   1  -8  -7  284.37   11.60
   1   8  -6    3.20    1.70
  -1   8   6    8.20    3.00
   1  -8  -6    6.60    2.50
  -1  -8   6    2.30    2.70
   1  -8  -6   13.60    4.00
   1  -8  -5   -0.70    2.90
  -1  -8   5    2.30    2.60
   1  -8  -5   -2.20    2.00
  -1  -8   4    3.50    2.80
   1  -8  -4    5.00    2.70
  -1   8   3  341.17   15.40
   1  -8  -3  335.47   14.30
   1  -8  -3  357.56   14.90
  -1  -8   3  342.37   13.90
  -1  -8   3  343.57   14.90
   1  -8  -2   89.49    6.20
   1  -8  -2   84.59    6.10
  -1  -8   2   81.39    5.50
  -1  -8   2   85.89    6.10
   1  -8  -1   35.80    4.80
  -1  -8   1   37.90    4.90
  -1  -8   1   41.00    4.20
  -1  -8   0   39.60    4.40
   1  -8   0   49.20    4.30
   1  -8   0   46.70    5.00
  -1  -8   0   43.30    5.00
  -1   8  -1  410.26   16.20
  -1  -8  -1  393.56   15.70
   1  -8   1  396.96   16.40
  -1  -8  -1  397.16   16.40
   1  -8   1  396.56   15.50
   1  -8   2    0.20    2.10
   1  -8   2   -0.70    2.60
  -1  -8  -2    4.80    2.50
  -1  -8  -2    1.00    2.80
  -1  -8  -3    8.50    2.70
  -1  -8  -3    6.10    2.60
   1  -8   3    6.60    2.40
   1  -8   3    6.70    3.10
  -1  -8  -4   44.90    4.90
   1  -8   4   47.50    7.10
  -1  -8  -4   54.09    5.70
   1  -8   4   48.50    5.60
  -1   8  -5   26.70    3.50
  -1  -8  -5   29.30    5.20
  -1  -8  -5   28.40    4.20
   1  -8   5   24.50    6.50
  -1   8  -6   35.10    3.90
   1   8   6   29.00    5.50
  -1  -8  -6   35.30    4.40
   1  -8   6   34.40    5.40
  -1  -8  -6   33.50    4.60
  -1   8  -7    9.80    2.90
  -1  -8  -7   11.20    3.00
  -1  -8  -7    7.50    2.20
   1  -8   7    8.60    3.80
  -1  -8  -8    4.10    2.30
  -1  -8  -8    5.10    1.80
   1  -9  -8    7.30    1.90
   1   9  -7   16.00    2.60
  -1   9   7   15.70    5.50
   1  -9  -7   15.90    3.20
  -1  -9   7   26.30    5.00
   1  -9  -7   16.20    4.40
  -1   9   6  178.28    9.60
   1  -9  -6  181.48    8.70
  -1  -9   6  174.18    9.70
   1   9  -5  115.99    6.20
   1  -9  -5  117.69    6.80
  -1  -9   5  106.59    7.70
  -1  -9   5  119.29    6.60
  -1  -9   4  248.88   10.90
  -1  -9   4  252.07   12.20
   1  -9  -4  246.18   11.40
  -1   9   3   60.29    7.20
  -1  -9   3   71.79    5.20
  -1  -9   3   71.89    6.20
   1  -9  -3   84.89    6.50
   1  -9  -3   72.99    5.70
  -1  -9   2 1894.11   68.09
  -1  -9   2 1835.12   66.79
   1  -9  -2 1959.50   67.89
   1  -9  -2 1902.01   67.29
  -1  -9   1   38.60    4.10
   1  -9  -1   41.30    5.20
   1  -9  -1   44.10    5.60
  -1  -9   1   40.40    5.00
  -1   9   0  864.01   38.20
  -1  -9   0  995.70   35.60
  -1  -9   0 1020.10   36.70
   1  -9   0 1051.89   36.50
  -1   9  -1   78.99    5.70
  -1  -9  -1   80.39    7.30
   1  -9   1   76.29    5.10
  -1  -9  -1   87.89    6.20
   1  -9   1   81.09    6.40
  -1   9  -2 1264.67   45.60
   1  -9   2 1263.57   45.70
  -1  -9  -2 1302.97   47.00
   1  -9   2 1288.07   46.70
  -1  -9  -2 1276.97   46.10
  -1   9  -3   69.39    4.90
   1   9   3   75.89    8.50
   1  -9   3   69.79    6.30
  -1  -9  -3   70.69    6.00
  -1  -9  -3   70.89    5.70
   1  -9   3   70.69    5.00
  -1   9  -4 1070.29   40.50
  -1  -9  -4 1079.49   40.60
  -1  -9  -4 1169.08   41.90
   1  -9   4 1128.29   41.40
  -1   9  -5  109.99    6.10
   1  -9   5  103.99    7.60
  -1  -9  -5  111.39    6.80
  -1   9  -6   91.39    5.20
   1   9   6   91.29    6.80
  -1  -9  -6   84.79    5.50
   1  -9   6   77.39    6.80
  -1   9  -7   60.69    3.80
   1   9   7   71.29    6.20
   1  -9   7   48.40    7.30
  -1  -9  -7   67.19    4.20
   1  10  -7    4.10    1.40
   1 -10  -7    0.30    1.40
  -1  10   6   -0.70    3.60
   1  10  -6    2.40    1.60
   1 -10  -6    2.50    1.60
  -1 -10   6    5.00    6.40
   1  10  -5   65.59    4.40
   1 -10  -5   59.19    4.80
  -1 -10   5   48.90    5.90
   1  10  -4   59.29    4.50
   1 -10  -4   62.19    5.20
  -1 -10   4   52.49    6.10
  -1 -10   4   59.69    4.60
  -1  10   3   93.29    7.60
  -1 -10   3  104.09    7.50
  -1 -10   3  104.69    6.00
   1 -10  -3   99.89    6.60
   1 -10  -3  108.29    7.40
   1  10  -2  463.95   17.80
  -1  10   2  457.05   18.40
   1 -10  -2  458.55   18.80
   1 -10  -2  456.95   18.40
  -1 -10   2  463.55   19.10
  -1 -10   2  444.56   17.80
   1  10  -1 1348.97   50.99
   1 -10  -1 1447.96   51.49
  -1 -10   1 1429.76   51.19
  -1 -10   1 1510.55   52.39
   1 -10  -1 1442.76   51.99
   1 -10   0  234.38   11.40
  -1 -10   0  233.48   11.40
  -1  10  -1    0.00    2.50
  -1 -10  -1   -1.30    3.40
  -1 -10  -1    1.60    2.70
   1 -10   1    4.70    3.20
  -1  10  -2   37.60    4.20
  -1 -10  -2   26.10    5.00
  -1 -10  -2   34.80    4.80
   1 -10   2   38.40    5.60
  -1  10  -3  256.17   11.50
   1  10   3  260.77   13.10
  -1 -10  -3  275.57   12.20
   1 -10   3  275.67   13.00
  -1 -10  -3  291.37   13.20
  -1  10  -4  179.88   10.60
  -1 -10  -4  174.98    9.90
   1 -10   4  176.18   10.20
  -1 -10  -4  186.98    8.90
  -1  10  -5   70.39    4.90
  -1 -10  -5   63.39    5.00
   1 -10   5   60.59    6.90
  -1  10  -6   22.20    3.00
   1  10   6   21.50    4.90
  -1 -10  -6   26.50    3.10
   1 -10   6   19.50    6.90
  -1  10  -7   14.90    3.30
  -1 -10  -7   12.30    2.50
   1 -11  -7    4.40    1.40
   1  11  -6   22.70    3.30
   1  11  -5  223.28    9.40
  -1  11   5  224.08   11.60
  -1 -11   5  203.58   10.80
   1 -11  -5  218.28    9.80
   1  11  -4  546.25   20.40
   1 -11  -4  545.25   20.90
  -1 -11   4  505.05   21.50
  -1  11   3  142.39    8.50
   1  11  -3  139.09    7.10
   1 -11  -3  127.39    8.80
   1 -11  -3  140.89    7.70
  -1 -11   3  131.19    8.30
   1  11  -2  261.17   11.60
  -1  11   2  278.37   12.30
   1 -11  -2  268.47   15.60
   1 -11  -2  283.47   12.20
   1  11  -1  516.35   20.60
  -1 -11   1  545.75   21.90
   1 -11  -1  556.74   21.20
   1 -11  -1  526.65   21.60
   1 -11   0  797.12   30.40
  -1 -11   0  797.12   30.50
  -1  11  -1   42.10    5.00
   1 -11   1   32.90    6.20
  -1 -11  -1   43.20    5.60
   1  11   2 1131.59   41.50
  -1  11  -2 1093.29   40.90
  -1 -11  -2 1132.99   41.40
  -1 -11  -2 1177.98   43.70
  -1  11  -3  463.05   17.60
   1  11   3  429.26   18.40
  -1 -11  -3  469.45   18.00
  -1 -11  -3  421.06   18.60
   1 -11   3  449.66   18.70
  -1  11  -4   48.80    4.20
   1 -11   4   48.90    6.90
  -1 -11  -4   49.90    4.80
  -1  11  -5   75.79    4.90
   1 -11   5   57.89    8.00
  -1 -11  -5   80.29    5.10
   1  11   6  203.28   10.60
  -1  11  -6  215.68    8.80
  -1 -11  -6  212.88    9.00
   1  12  -6   13.90    2.50
   1 -12  -6   10.50    2.90
   1  12  -5   20.60    2.60
   1 -12  -5   14.60    2.90
  -1 -12   5   17.10    4.30
   1  12  -4  510.85   18.80
  -1 -12   4  475.35   19.90
   1 -12  -4  487.95   19.00
  -1  12   3    4.30    3.60
  -1 -12   3    8.70    3.30
   1 -12  -3   13.30    4.00
  -1  12   2  208.18    9.80
   1  12  -2  201.88    9.30
  -1 -12   2  180.48   10.30
   1 -12  -2  185.88   10.70
   1 -12  -2  213.48    9.80
  -1  12   1  164.18    8.30
   1  12  -1  167.08    8.90
   1 -12  -1  161.88    9.50
  -1 -12   1  155.78    9.10
   1 -12  -1  155.78    9.40
   1 -12   0  282.87   13.60
  -1 -12   0  294.97   13.50
  -1  12  -1  222.58   10.50
  -1 -12  -1  228.68   11.40
   1 -12   1  230.78   11.90
  -1  12  -2  200.28    9.30
   1  12   2  204.28    9.90
  -1 -12  -2  223.28   10.00
   1 -12   2  183.78   11.10
  -1 -12  -2  191.48   10.40
  -1  12  -3  341.57   13.30
   1  12   3  302.67   14.40
  -1 -12  -3  325.47   14.70
  -1  12  -4  145.09    7.00
  -1 -12  -4  145.29    7.20
  -1  12  -5  155.68    7.10
   1  12   5  159.68    9.80
  -1 -12  -5  160.28    7.30
  -1  12  -6  292.17   11.50
  -1 -12  -6  306.77   11.60
   1  13  -5    9.70    2.10
   1  13  -4    0.20    1.50
   1 -13  -4    0.90    1.70
   1  13  -3   15.30    3.30
  -1  13   3   25.20    4.90
   1 -13  -3   25.00    4.00
  -1 -13   3   17.80    6.40
  -1  13   2    5.20    2.00
   1  13  -2    8.10    2.40
  -1 -13   2    5.40    3.70
   1 -13  -2    9.50    2.80
  -1  13   1    2.90    2.10
  -1 -13   1   -0.20    3.40
  -1  13   0    1.40    1.70
  -1 -13   0    3.70    3.50
   1  13   1   31.30    4.90
  -1 -13  -1   29.90    5.50
  -1  13  -2    0.50    2.20
   1  13   2    0.60    2.20
  -1 -13  -2    3.20    3.50
  -1  13  -3   50.19    4.00
  -1  13  -3   53.69    4.00
  -1 -13  -3   52.99    4.80
  -1  13  -4   10.50    3.10
  -1  13  -4    8.90    2.40
  -1 -13  -4    6.50    1.90
  -1  13  -5    0.20    1.40
  -1 -13  -5   -0.60    1.50
   1  14  -4   43.90    3.40
   1  14  -4   37.60    3.30
   1 -14  -4   45.10    4.00
   1  14  -3   52.19    5.70
  -1  14   3   60.39    6.00
   1  14  -3   75.39    5.00
   1 -14  -3   72.99    5.00
  -1  14   2   14.50    3.50
   1  14  -1  387.46   15.70
  -1  14   1  411.56   15.80
  -1  14   0   28.30    3.50
   1  14   0   27.70    3.40
   1  14   1  672.43   24.50
  -1  14  -1  636.74   24.40
  -1  14  -2   45.10    3.50
   1  14   2   48.40    4.60
  -1  14  -2   38.80    5.40
  -1  14  -3  228.58    9.40
  -1  14  -3  219.38    9.30
  -1  14  -4   62.89    3.70
  -1  14  -4   54.69    4.20
   1  15  -3   22.60    2.60
   1  15  -2   22.50    2.70
  -1  15   2   19.70    3.60
  -1  15   1   43.00    3.50
   1  15  -1   45.70    3.40
  -1  15   0   11.60    2.50
   1  15   0   18.60    2.90
  -1  15  -1    0.20    1.20
   1  15   1   -2.40    1.50
  -1  15  -2    0.60    1.20
   1  15   2   -1.10    2.60
  -1  15  -3   30.50    3.00
   2   0  -9    3.20    1.80
  -2   0   9    1.10    2.50
   2   0  -8    5.70    2.10
  -2   0   8    3.60    2.60
   2   0  -7    1.50    2.10
   2   0  -6   26.60    4.30
  -2   0   6   22.00    3.70
   2   0  -5    1.30    2.60
  -2   0   5    1.60    1.60
  -2   0   4   29.00    2.30
  -2   0   4   29.30    2.20
  -2   0   4   22.20    3.30
  -2   0   3    1.50    0.60
  -2   0   3    0.60    0.50
  -2   0   2 4789.62  169.08
  -2   0   2 5030.70  168.98
  -2   0   0 1556.44   53.29
   2   0   0 1521.15   53.69
  -2   0  -1    0.00    0.30
   2   0   1   -0.10    0.30
   2   0   3   -0.90    0.80
   2   0   4  545.65   21.10
   2   0   4  565.94   20.90
  -2   0  -5    1.90    2.10
   2   0   5   -3.10    2.00
   2   0   5   -5.50    3.80
  -2   0  -6   78.59    8.20
   2   0   6   61.29    5.30
   2   0   7    1.60    2.60
  -2   0  -7    0.00    2.00
  -2   0  -8  132.99    6.90
   2   0   8  125.39    8.20
   2   0   9   -2.90    2.60
  -2   0  -9   -0.40    1.60
  -2   1   9   37.90    4.40
   2   1  -9   30.20    4.10
   2  -1  -9   34.50    3.40
  -2  -1   9   39.90    4.50
  -2   1   8   11.00    3.80
   2   1  -8    4.60    2.10
   2  -1  -8    5.80    2.10
  -2  -1   8    5.50    2.50
   2   1  -7   66.89    5.00
  -2   1   7   52.59    6.30
   2  -1  -7   58.59    4.90
  -2  -1   7   55.79    6.90
  -2   1   6    0.80    2.10
   2   1  -6   -1.20    2.40
  -2  -1   6    0.80    1.90
   2  -1  -6    1.20    2.20
   2   1  -5  232.88   10.90
  -2   1   5  247.88   10.70
  -2  -1   5  242.08   10.60
   2  -1  -5  251.47   10.80
  -2   1   4   33.80    3.50
  -2   1   4   36.50    2.70
  -2   1   4   41.70    3.00
  -2  -1   4   32.10    3.40
  -2  -1   4   36.60    2.50
  -2  -1   4   35.70    2.20
  -2   1   3 2175.88   75.99
  -2   1   3 2267.87   75.89
  -2  -1   3 2163.78   75.79
  -2   1   2  775.42   26.20
   2   1  -2  761.92   26.10
  -2  -1   2  730.43   26.10
  -2   1   1 1948.61   65.49
   2   1  -1 1867.81   65.29
   2  -1  -1 1819.12   65.69
  -2  -1   1 1944.11   65.29
   2   1   0  973.60   32.30
  -2   1   0  984.30   32.30
   2  -1   0  846.42   32.20
  -2   1  -1 1742.43   60.09
   2   1   1 1766.72   60.09
   2  -1   1 1708.43   59.99
  -2   1  -2 2076.69   71.59
   2   1   2 2041.70   71.69
   2   1   2 2172.38   71.69
   2  -1   2 1981.10   71.59
   2   1   3   66.79    3.50
   2   1   3   68.99    3.80
   2  -1   3   65.69    3.50
   2  -1   3   60.79    4.20
   2   1   4 2132.39   77.19
   2   1   4 2231.18   77.19
   2  -1   4 2298.27   77.09
   2  -1   4 2142.59   77.09
   2   1   5 2963.80  100.99
   2   1   5 2987.70  101.99
  -2   1  -5 2821.42  100.19
   2  -1   5 2983.00  100.89
  -2  -1  -5 2857.11  100.29
   2  -1   5 2795.12  100.89
  -2  -1  -5 2711.13  100.39
  -2   1  -6   54.19    6.10
   2   1   6   58.19    7.00
  -2  -1  -6   52.29    5.10
   2  -1   6   59.79    6.20
  -2  -1  -6   55.49    6.80
  -2   1  -7  105.09    6.60
   2   1   7  114.39    7.30
  -2  -1  -7  105.89    6.40
   2  -1   7  109.59    7.10
  -2  -1  -7  115.99    8.30
   2   1   8    1.10    2.40
  -2   1  -8    2.80    2.00
   2  -1   8   -1.70    2.60
  -2  -1  -8    2.40    2.00
  -2   1  -9    2.00    1.90
   2   1   9    6.90    2.80
  -2  -1  -9    7.10    1.80
   2  -1   9    3.90    2.80
   2   2  -9    1.60    3.60
  -2   2   9   -0.10    2.60
  -2  -2   9    1.20    2.60
   2   2  -8   97.59    6.00
  -2   2   8   97.69    6.50
   2  -2  -8   97.19    5.80
  -2  -2   8   97.29    6.50
  -2   2   7   -1.10    2.30
   2   2  -7    2.60    2.50
  -2  -2   7    5.10    2.50
   2  -2  -7    2.90    2.00
  -2   2   6    5.80    2.60
   2   2  -6    2.60    2.60
   2  -2  -6    1.10    3.80
   2  -2  -6    4.40    2.10
  -2  -2   6    4.50    2.20
  -2   2   5    2.50    2.10
  -2  -2   5    3.50    1.90
   2  -2  -5   -1.70    2.50
  -2   2   4   49.30    3.50
  -2   2   4   54.09    4.30
  -2   2   4   47.20    3.40
  -2  -2   4   50.29    3.80
  -2  -2   4   48.90    2.80
   2   2  -3 2094.59   69.29
  -2   2   3 2116.39   69.39
  -2  -2   3 1925.91   69.09
  -2  -2   3 1891.71   69.99
   2   2  -2 1112.39   36.80
  -2   2   2 1098.99   36.80
   2  -2  -2 1002.30   36.80
  -2  -2   2 1030.50   36.60
   2   2  -1   24.90    1.20
  -2   2   1   24.50    1.30
  -2  -2   1   24.50    1.20
   2  -2  -1   23.70    1.30
   2   2   0  515.85   17.80
  -2   2   0  492.95   17.70
   2  -2   0  532.15   17.70
  -2  -2   0  478.05   17.70
   2   2   1  766.52   26.10
  -2   2  -1  767.32   26.10
  -2  -2  -1  730.13   26.10
   2  -2   1  714.33   26.10
  -2   2  -2 2655.43   91.19
   2   2   2 2717.93   91.19
   2  -2   2 2538.25   90.99
   2   2   3  141.49    6.30
  -2   2  -3  141.39    6.30
   2   2   3  141.49    6.90
  -2  -2  -3  126.19    6.50
   2  -2   3  135.09    6.50
   2  -2   3  139.69    6.00
   2   2   4  675.33   25.30
   2  -2   4  690.63   25.00
   2  -2   4  672.33   25.20
  -2   2  -5  331.37   13.80
   2   2   5  336.17   14.50
  -2  -2  -5  317.37   14.20
   2  -2   5  363.56   14.20
  -2  -2  -5  338.17   13.80
   2   2   6  743.83   27.90
  -2  -2  -6  718.53   26.90
   2  -2   6  746.43   27.70
  -2  -2  -6  661.23   27.00
  -2   2  -7   79.29    5.90
   2   2   7   72.59    5.90
  -2  -2  -7   70.49    5.20
   2  -2   7   74.99    6.00
  -2  -2  -7   74.89    6.80
   2   2   8   43.20    4.70
  -2   2  -8   38.00    4.50
  -2  -2  -8   42.20    3.90
   2  -2   8   37.70    4.90
   2   2   9    2.80    3.10
  -2   2  -9    6.30    2.60
   2  -2   9    1.40    2.90
  -2  -2  -9    0.30    1.50
  -2   3   9    3.30    2.90
   2  -3  -9    6.10    1.70
  -2  -3   9    4.90    2.50
  -2   3   8    0.40    2.40
   2   3  -8    2.00    3.20
  -2  -3   8    1.20    2.40
  -2   3   7   47.00    5.00
   2   3  -7   52.29    5.50
   2  -3  -7   42.00    6.30
   2  -3  -7   48.10    4.40
  -2  -3   7   37.30    4.70
   2   3  -6   53.69    6.00
  -2   3   6   59.29    5.20
   2  -3  -6   57.69    5.00
   2  -3  -6   64.69    6.80
  -2  -3   6   61.29    5.00
  -2   3   5  332.17   13.60
  -2  -3   5  332.37   13.70
   2  -3  -5  326.07   13.30
   2  -3  -5  301.47   13.80
  -2  -3   5  311.67   13.20
  -2   3   4   33.90    3.20
  -2   3   4   33.80    3.70
  -2  -3   4   32.80    3.50
  -2  -3   4   32.10    2.60
  -2   3   3   65.89    3.30
   2   3  -3   62.69    3.30
  -2  -3   3   59.49    4.10
  -2  -3   3   66.49    2.90
  -2   3   2    5.30    1.20
   2   3  -2    5.80    1.20
   2  -3  -2    4.40    1.10
  -2  -3   2    5.40    0.90
   2   3  -1    9.60    1.00
  -2   3   1    8.20    1.10
   2  -3  -1   10.50    1.10
  -2  -3   1   10.40    0.90
   2   3   0   60.79    2.60
  -2   3   0   59.69    2.70
  -2  -3   0   56.59    2.60
   2  -3   0   54.79    2.60
  -2   3  -1  344.17   12.60
  -2  -3  -1  352.56   12.60
   2  -3   1  332.87   12.40
   2   3   2   51.39    2.90
  -2   3  -2   50.59    3.00
   2  -3   2   48.80    2.70
  -2   3  -3   22.30    3.00
   2   3   3   21.50    3.10
  -2  -3  -3   24.10    3.30
   2  -3   3   25.50    2.40
   2  -3   3   26.40    3.20
   2   3   4   63.69    5.00
   2  -3   4   53.29    4.30
   2  -3   4   60.59    4.50
  -2   3  -5   72.79    6.80
  -2  -3  -5   83.89    5.60
  -2  -3  -5   79.49    6.00
   2  -3   5   87.49    5.60
  -2   3  -6  106.99    6.90
   2   3   6  107.69    7.10
  -2  -3  -6  106.49    6.30
  -2  -3  -6   99.89    7.00
   2  -3   6  102.69    6.70
  -2   3  -7    2.20    2.80
   2   3   7    2.20    2.80
  -2  -3  -7   -0.60    1.70
  -2  -3  -7    2.60    2.80
   2  -3   7   -0.30    2.40
  -2   3  -8   -4.30    2.70
   2   3   8    0.30    2.50
  -2  -3  -8    0.90    1.60
   2  -3   8   -1.00    2.50
  -2  -3  -8   -0.10    2.90
   2   3   9   14.10    4.80
  -2  -3  -9    8.70    2.40
   2  -3   9    2.20    3.40
  -2   4   9   22.60    5.60
  -2  -4   9   24.80    4.40
   2  -4  -9   24.60    3.00
  -2   4   8    8.20    2.70
  -2  -4   8   11.10    3.70
   2  -4  -8    8.10    5.20
   2  -4  -8   12.80    2.90
  -2   4   7  397.46   16.90
   2  -4  -7  419.56   16.20
   2  -4  -7  410.76   16.60
  -2  -4   7  371.16   16.80
  -2   4   6   60.59    5.40
  -2  -4   6   53.89    5.00
   2  -4  -6   63.59    6.00
   2  -4  -6   58.69    5.00
  -2   4   5  227.68   10.60
   2  -4  -5  231.38   10.30
  -2  -4   5  225.98   10.00
  -2  -4   5  235.68   10.50
   2  -4  -5  215.78   10.60
  -2   4   4   13.70    3.30
  -2  -4   4    6.60    2.90
  -2   4   3  466.95   16.80
   2   4  -3  471.15   16.90
  -2  -4   3  446.56   16.40
   2  -4  -3  439.56   17.40
  -2  -4   3  449.06   17.20
  -2   4   2  523.35   17.90
   2   4  -2  497.05   18.20
   2  -4  -2  490.25   17.90
  -2  -4   2  465.55   18.40
  -2  -4   2  492.25   17.60
  -2   4   1  115.39    4.70
  -2  -4   1  108.89    4.50
   2  -4  -1  107.19    4.60
  -2   4   0    1.70    0.70
   2   4   0    2.70    0.80
   2  -4   0    2.00    1.00
  -2  -4   0    0.90    0.60
   2   4   1 1780.02   58.89
  -2   4  -1 1650.83   58.89
  -2  -4  -1 1668.93   58.89
   2  -4   1 1674.13   58.79
   2   4   2  559.14   20.10
  -2   4  -2  542.05   20.20
  -2  -4  -2  529.45   20.70
  -2  -4  -2  561.94   20.10
   2   4   3  458.65   18.50
  -2   4  -3  418.96   16.80
  -2  -4  -3  439.86   17.10
   2  -4   3  409.46   16.50
   2  -4   3  434.66   16.20
   2   4   4    3.20    2.70
   2  -4   4    4.50    2.20
   2  -4   4    2.30    2.70
  -2  -4  -4    0.50    2.50
  -2  -4  -4    1.70    3.80
  -2  -4  -4    5.50    2.30
  -2   4  -5    8.60    4.20
  -2  -4  -5    0.90    2.00
  -2  -4  -5    2.40    2.60
   2  -4   5    2.60    2.40
   2   4   6   -0.50    2.60
  -2   4  -6    3.10    2.80
  -2   4  -6    0.60    3.60
  -2  -4  -6    4.50    2.50
  -2  -4  -6    1.20    1.80
   2  -4   6   -2.70    2.30
   2   4   7  126.19    8.20
  -2   4  -7  133.29    8.50
  -2  -4  -7  155.78    7.40
  -2  -4  -7  144.99    7.70
   2  -4   7  140.49    8.20
   2   4   8   30.50    6.40
  -2  -4  -8   17.40    3.10
   2  -4   8   18.50    4.30
  -2  -4  -8   19.50    4.40
  -2  -4  -9   -2.00    1.50
   2  -5  -9   24.80    2.70
  -2   5   8    0.60    2.60
  -2  -5   8    6.60    2.70
   2  -5  -8    2.90    2.90
  -2   5   7   10.90    3.10
   2  -5  -7   11.20    3.50
  -2  -5   7   11.00    3.90
   2  -5  -7   18.20    4.60
  -2   5   6  108.49    6.90
  -2  -5   6   97.89    6.70
   2  -5  -6   93.49    6.10
   2  -5  -6   94.89    6.70
   2  -5  -5  205.08   10.10
   2  -5  -5  203.98    9.80
  -2  -5   5  228.58   12.40
  -2  -5   5  218.88    9.60
  -2  -5   4  531.85   19.60
   2  -5  -4  491.95   19.40
   2  -5  -4  492.15   19.50
  -2  -5   4  493.65   19.00
  -2   5   3  178.48    8.60
   2   5  -3  180.58    8.70
   2  -5  -3  201.08    9.00
   2  -5  -3  199.78    8.70
  -2  -5   3  195.78    8.60
   2   5  -2   77.59    4.20
  -2   5   2   78.89    4.30
   2  -5  -2   76.69    4.10
  -2  -5   2   70.79    3.80
   2  -5  -2   83.59    5.50
  -2  -5   2   74.39    4.80
  -2   5   1  518.45   17.90
   2   5  -1  494.05   17.80
  -2  -5   1  463.85   18.50
   2  -5  -1  473.85   18.50
  -2  -5   1  494.15   17.70
   2   5   0  145.39    6.10
  -2   5   0  135.99    6.10
  -2  -5   0  148.49    7.60
  -2  -5   0  152.88    6.10
   2  -5   0  141.29    6.00
   2   5   1  644.44   23.00
  -2   5  -1  638.54   23.10
  -2  -5  -1  661.73   23.10
  -2  -5  -1  582.84   23.80
   2  -5   1  658.13   22.90
   2   5   2   70.29    4.40
  -2   5  -2   72.19    4.60
  -2  -5  -2   70.49    5.10
  -2  -5  -2   72.29    4.30
   2  -5   2   73.79    5.10
   2  -5   2   71.79    4.00
   2  -5   3 1427.86   52.39
  -2  -5  -3 1541.75   53.19
   2  -5   3 1468.85   52.19
   2  -5   4    8.10    2.60
  -2  -5  -4    5.00    2.20
  -2  -5  -4   18.40    4.90
  -2  -5  -4    7.90    2.70
  -2   5  -5  126.49    6.90
  -2  -5  -5  134.49    7.50
   2  -5   5  142.79    7.50
  -2  -5  -5  125.09    7.00
  -2   5  -6   51.59    4.90
   2   5   6   54.19    6.00
  -2  -5  -6   47.50    4.80
  -2  -5  -6   45.30    4.60
   2  -5   6   46.00    5.20
   2   5   7   35.20    5.40
  -2   5  -7   40.80    6.10
  -2  -5  -7   45.50    4.70
   2  -5   7   44.60    5.10
  -2  -5  -7   42.70    4.00
  -2  -5  -8   10.50    2.80
   2  -5   8    6.80    3.00
  -2  -5  -8    6.20    2.30
  -2  -5  -9   11.80    2.40
   2  -6  -9    0.10    1.50
   2   6  -8   63.59    4.80
  -2   6   8   57.19    5.60
  -2  -6   8   65.59    5.50
   2  -6  -8   62.69    4.20
   2  -6  -8   65.29    5.20
  -2   6   7   99.09    6.90
   2   6  -7  103.99    5.70
   2  -6  -7  102.69    5.90
   2  -6  -7   95.59    6.60
  -2  -6   7   92.69    6.70
  -2   6   6  632.24   25.40
   2  -6  -6  634.64   24.00
   2  -6  -6  661.53   25.50
  -2  -6   6  589.94   26.90
  -2  -6   5  209.98   10.10
   2  -6  -5  192.68    9.90
  -2  -6   5  201.58    9.90
  -2  -6   4    0.40    1.90
   2  -6  -4    0.30    3.00
  -2  -6   4    1.30    2.50
  -2  -6   4    3.60    2.20
   2  -6  -4    2.20    2.50
   2   6  -3  589.94   25.00
   2  -6  -3  671.43   24.70
   2  -6  -3  647.14   24.50
  -2  -6   3  627.94   24.00
   2  -6  -3  682.43   25.10
  -2  -6   3  689.73   25.00
  -2  -6   3  659.83   24.00
   2   6  -2 1699.03   59.49
  -2  -6   2 1668.63   59.79
   2  -6  -2 1710.93   59.59
   2  -6  -2 1644.94   59.69
  -2  -6   2 1712.93   59.09
   2   6  -1   11.10    2.70
  -2   6   1    9.30    2.90
  -2  -6   1   10.40    2.20
  -2  -6   1   10.30    3.30
   2  -6  -1   10.80    2.30
   2  -6  -1    3.90    2.70
  -2   6   0  288.47   12.00
   2   6   0  298.87   12.00
  -2  -6   0  320.47   12.00
  -2  -6   0  303.47   12.80
   2  -6   0  324.47   12.00
  -2   6  -1 1623.64   55.79
   2  -6   1 1605.64   55.19
   2  -6   1 1534.65   55.59
  -2  -6  -1 1437.96   55.79
  -2  -6  -1 1655.53   55.49
   2  -6   2  974.10   32.90
  -2  -6  -2  910.91   33.30
   2  -6   2  891.71   33.20
  -2  -6  -2  862.41   33.50
   2  -6   3  289.97   12.60
  -2  -6  -3  304.77   12.70
  -2  -6  -3  304.17   13.10
   2  -6   3  287.77   12.70
  -2  -6  -4    3.20    2.40
   2  -6   4   -2.30    2.20
  -2  -6  -4    4.10    2.80
  -2  -6  -4   -3.40    2.70
  -2   6  -5   47.90    4.30
   2  -6   5   46.20    5.10
  -2  -6  -5   45.60    4.90
  -2  -6  -5   36.30    4.90
   2   6   6  150.38    9.30
  -2   6  -6  150.78    7.70
  -2  -6  -6  155.78    8.30
   2  -6   6  148.49    8.50
  -2  -6  -6  150.38    7.80
  -2   6  -7   13.80    3.80
  -2  -6  -7   17.50    4.30
   2  -6   7   16.80    4.60
   2   6   8    7.80    3.00
   2  -6   8   21.50    5.40
  -2  -6  -8   15.60    3.60
  -2  -6  -8   15.00    2.90
  -2   7   8   10.60    3.70
   2  -7  -8   17.10    3.60
  -2  -7   8    7.90    3.00
   2  -7  -8    8.60    2.70
   2   7  -7   34.50    3.50
  -2   7   7   26.60    5.10
  -2  -7   7   40.70    5.10
   2  -7  -7   36.30    4.50
   2  -7  -7   31.80    3.80
  -2   7   6  152.08    8.70
   2  -7  -6  151.58   10.30
   2  -7  -6  154.58    7.70
  -2  -7   6  144.39    8.70
   2  -7  -5   -2.00    2.50
  -2  -7   5    0.70    2.50
  -2  -7   5    1.10    2.40
   2  -7  -5   -2.10    2.30
  -2  -7   4  198.78    9.70
   2  -7  -4  187.68    9.30
  -2  -7   4  179.78    9.00
   2  -7  -4  196.68    9.70
  -2   7   3   65.69    7.90
  -2  -7   3   68.59    5.30
  -2  -7   3   66.99    4.90
   2  -7  -3   67.69    5.40
  -2  -7   3   69.29    5.20
   2  -7  -3   57.79    5.20
   2  -7  -2   94.99    6.50
   2  -7  -2  115.69    6.30
  -2  -7   2   99.89    6.30
  -2  -7   2   80.69    6.90
   2  -7  -1 1739.13   62.09
  -2  -7   1 1720.63   61.79
   2  -7  -1 1792.82   62.09
  -2  -7   1 1769.12   62.49
   2  -7   0  483.25   19.40
   2  -7   0  508.85   19.20
  -2  -7   0  510.65   19.80
  -2  -7   0  517.85   19.30
  -2  -7  -1    3.90    2.00
  -2  -7  -1    4.90    2.50
   2  -7   1    4.80    2.20
   2  -7   1   16.00    5.00
  -2  -7  -2   73.59    5.70
   2  -7   2   86.89    6.10
  -2  -7  -3  190.78    9.70
  -2  -7  -3  194.58    9.40
   2  -7   3  196.98    9.50
   2  -7   3  182.48    9.10
  -2   7  -4  230.08   10.10
  -2  -7  -4  230.18   10.70
  -2  -7  -4  229.48   11.30
   2  -7   4  248.38   11.20
  -2  -7  -4  240.18   11.90
  -2   7  -5  170.28    8.40
  -2  -7  -5  180.98    9.10
   2  -7   5  187.68    9.60
  -2  -7  -5  175.38    8.90
  -2   7  -6   91.89    5.50
  -2  -7  -6   95.89    6.10
   2  -7   6   87.59    6.90
  -2  -7  -6   84.59    5.80
  -2   7  -7   52.89    4.30
   2   7   7   52.29    6.00
  -2  -7  -7   61.49    4.60
   2  -7   7   64.09    6.20
  -2  -7  -7   55.59    4.50
   2   7   8   30.80    4.80
  -2  -7  -8   32.30    3.40
  -2  -7  -8   30.10    3.50
   2   8  -8    4.80    1.90
   2  -8  -8   -2.00    1.90
  -2  -8   8    1.00    3.50
   2   8  -7   81.09    4.80
  -2   8   7   85.49    6.50
  -2  -8   7   85.69    6.50
   2  -8  -7   80.89    5.10
   2  -8  -7   88.79    5.50
  -2   8   6  352.46   15.60
   2  -8  -6  385.66   15.30
  -2  -8   6  340.87   15.90
   2  -8  -6  378.76   14.80
   2  -8  -5    8.20    3.10
   2  -8  -5    7.00    2.70
  -2  -8   5    8.10    2.50
  -2  -8   4    4.90    4.10
  -2  -8   4    0.50    2.70
   2  -8  -4    4.60    3.80
   2  -8  -4   -2.60    2.10
  -2   8   3   68.19    7.30
   2  -8  -3   74.59    5.80
  -2  -8   3   66.39    5.60
  -2  -8   3   66.09    5.00
   2  -8  -3   71.99    5.50
  -2   8   2  671.73   25.90
  -2  -8   2  673.73   25.50
   2  -8  -2  698.03   25.80
  -2  -8   2  673.93   26.40
   2  -8  -2  732.63   26.30
  -2  -8   1  359.76   15.00
   2  -8  -1  331.67   14.60
  -2  -8   1  372.36   14.20
   2  -8  -1  359.76   14.80
   2  -8   0   52.59    5.50
  -2  -8   0   64.19    5.10
  -2  -8   0   61.19    5.10
  -2   8  -1  433.06   16.70
  -2  -8  -1  412.56   16.70
   2  -8   1  439.76   17.50
  -2  -8  -1  433.36   17.60
  -2   8  -2  145.39    7.10
   2  -8   2  135.09    7.10
  -2  -8  -2  130.29    8.00
   2  -8   2  153.18    8.20
  -2  -8  -2  146.69    8.20
  -2   8  -3  325.27   13.30
  -2  -8  -3  340.37   13.90
  -2  -8  -3  321.27   14.60
   2  -8   3  324.87   13.40
   2  -8   3  330.87   14.30
  -2   8  -4   20.10    3.40
   2  -8   4   21.20    5.20
  -2  -8  -4   21.90    4.10
  -2  -8  -4   24.10    5.20
  -2   8  -5   42.70    4.30
  -2  -8  -5   31.90    5.60
   2  -8   5   42.60    5.70
  -2  -8  -5   40.30    4.70
  -2   8  -6   10.50    3.20
   2   8   6    5.30    3.10
  -2  -8  -6    7.90    2.30
   2  -8   6    6.40    3.40
  -2   8  -7    0.90    1.60
   2   8   7    2.70    3.40
   2  -8   7   -2.90    3.80
  -2  -8  -7   -0.70    2.20
  -2  -8  -7    1.40    1.70
  -2  -8  -8    3.90    3.80
  -2  -8  -8    5.50    1.70
   2  -9  -8   94.19    5.10
   2   9  -7    0.50    1.40
   2  -9  -7   -4.90    2.30
   2  -9  -7    1.90    1.70
  -2  -9   7   -3.70    2.90
  -2   9   6  599.64   23.90
   2  -9  -6  623.24   23.10
  -2  -9   6  623.34   24.40
   2  -9  -5   44.30    4.70
  -2  -9   5   35.70    5.40
  -2  -9   5   32.30    4.40
  -2   9   4    3.30    4.30
  -2  -9   4    4.40    2.00
   2  -9  -4    7.00    2.40
  -2  -9   4    3.00    2.80
  -2   9   3    4.20    3.00
  -2  -9   3    2.00    2.60
  -2  -9   3    1.50    1.90
   2  -9  -3    3.30    2.30
   2  -9  -3    1.30    2.90
  -2   9   2  556.44   21.90
  -2  -9   2  563.54   21.50
  -2  -9   2  579.04   22.70
   2  -9  -2  572.34   22.20
   2  -9  -2  560.74   21.80
  -2  -9   1   96.19    6.70
  -2  -9   1   93.09    5.70
   2  -9  -1   96.89    6.70
   2  -9  -1   96.09    6.70
  -2   9   0  284.47   13.70
   2  -9   0  337.47   14.10
   2  -9   0  316.57   14.50
  -2  -9   0  342.37   13.30
  -2  -9   0  332.87   14.20
  -2   9  -1  111.19    6.50
  -2  -9  -1  112.29    8.30
   2  -9   1  130.59    7.70
  -2  -9  -1  107.09    8.90
  -2   9  -2   57.09    4.80
   2  -9   2   64.09    6.60
  -2  -9  -2   62.69    6.10
  -2  -9  -2   71.99    5.90
  -2   9  -3   73.19    5.20
  -2  -9  -3   82.19    8.80
  -2  -9  -3   86.29    6.20
   2  -9   3   81.99    7.00
  -2   9  -4    2.60    1.80
  -2  -9  -4    6.70    3.20
   2  -9   4    1.30    3.50
  -2  -9  -4    0.60    2.20
  -2   9  -5  138.89    7.20
  -2  -9  -5  150.58    7.80
   2  -9   5  137.49    8.80
  -2   9  -6    0.50    1.60
   2   9   6   -0.60    2.90
   2  -9   6    7.80    4.00
  -2  -9  -6    5.40    1.80
   2   9   7    1.70    3.10
  -2   9  -7    4.20    1.60
  -2  -9  -7    4.40    1.60
   2  10  -7   14.60    2.20
   2 -10  -7   14.40    2.70
  -2 -10   7   21.10    7.70
   2  10  -6   36.70    3.40
  -2 -10   6   35.80    5.40
   2 -10  -6   34.80    3.80
  -2  10   5  130.39    8.90
   2  10  -5  142.39    7.00
  -2 -10   5  137.49    8.50
   2 -10  -5  138.29    7.40
  -2  10   4  254.77   13.60
  -2 -10   4  270.97   13.20
   2 -10  -4  278.57   12.30
  -2 -10   4  290.17   11.70
  -2  10   3   26.60    5.60
   2 -10  -3   39.60    6.20
   2 -10  -3   29.90    4.50
  -2 -10   3   22.90    3.70
  -2 -10   3   18.90    5.10
  -2  10   2  508.95   20.60
   2 -10  -2  511.65   20.90
  -2 -10   2  534.85   20.20
   2 -10  -2  526.95   20.60
  -2 -10   2  528.55   21.40
   2  10  -1  118.79    7.40
  -2 -10   1  130.49    7.90
   2 -10  -1  124.99    8.10
  -2 -10   1  128.69    6.80
   2 -10  -1  123.59    7.70
  -2  10   0   37.80    6.10
   2 -10   0   40.80    5.90
  -2 -10   0   44.90    5.40
  -2 -10   0   43.20    5.40
  -2  10  -1  256.87   11.50
  -2 -10  -1  258.07   13.10
  -2 -10  -1  281.07   12.80
   2 -10   1  273.67   12.50
   2 -10   2    8.20    3.70
  -2 -10  -2    3.60    3.10
  -2 -10  -2    4.80    2.70
  -2  10  -3  946.81   35.30
   2 -10   3  976.30   36.40
  -2 -10  -3  989.70   37.00
  -2 -10  -3  967.60   35.70
  -2  10  -4    2.50    1.90
  -2 -10  -4   -2.70    2.10
  -2 -10  -4    1.20    2.60
   2 -10   4   -1.40    4.10
  -2  10  -5   -2.80    1.50
   2 -10   5   -5.50    4.40
  -2 -10  -5   -1.40    1.90
   2  10   6  104.99    7.00
  -2  10  -6   96.49    5.80
  -2 -10  -6  101.79    5.60
  -2  10  -7    8.70    1.70
  -2 -10  -7   10.00    2.60
   2  11  -7    3.90    1.30
   2  11  -6   33.90    3.00
   2 -11  -6   29.60    3.50
  -2 -11   6   18.60    5.80
   2  11  -5  104.89    5.60
   2 -11  -5   96.19    5.90
  -2 -11   5  107.19    7.30
  -2  11   4   36.30    6.50
   2  11  -4   51.29    4.10
  -2 -11   4   43.90    5.80
   2 -11  -4   49.80    4.60
   2  11  -3   26.20    3.70
  -2  11   3   36.50    5.60
   2 -11  -3   28.60    6.50
  -2 -11   3   29.70    4.20
  -2 -11   3   33.30    5.30
   2 -11  -3   22.00    4.30
   2  11  -2  803.32   29.40
  -2  11   2  802.12   30.00
   2 -11  -2  788.82   29.80
  -2 -11   2  795.92   29.50
  -2 -11   2  743.33   31.10
   2 -11  -2  847.92   33.30
   2  11  -1  240.18   11.30
  -2  11   1  259.17   11.50
   2 -11  -1  260.07   11.80
   2 -11  -1  230.88   12.10
  -2 -11   1  264.27   11.10
  -2 -11   1  266.07   12.50
   2 -11   0  370.16   15.90
  -2 -11   0  359.56   15.90
  -2  11  -1  701.63   27.10
  -2 -11  -1  742.73   28.50
   2 -11   1  736.63   28.20
  -2  11  -2   79.29    5.30
  -2 -11  -2   71.19    6.40
  -2 -11  -2   72.89    6.10
  -2  11  -3  276.17   11.70
  -2 -11  -3  270.57   12.10
  -2 -11  -3  271.07   13.10
  -2  11  -4   15.30    3.10
  -2 -11  -4    8.80    2.40
  -2  11  -5    9.00    2.50
  -2 -11  -5    5.30    1.70
  -2  11  -6   53.19    3.60
   2  11   6   39.40    6.10
  -2 -11  -6   53.09    4.00
   2  12  -6   15.00    2.20
   2 -12  -6   17.10    2.80
   2  12  -5    6.10    1.70
   2 -12  -5    5.70    1.80
  -2 -12   5   10.80    3.70
   2  12  -4   69.19    4.40
  -2 -12   4   68.29    6.30
   2 -12  -4   69.59    4.90
  -2  12   3   88.79    7.30
   2  12  -3   88.39    5.40
  -2 -12   3   85.89    6.80
   2 -12  -3   95.59    6.00
   2  12  -2  675.83   25.80
  -2  12   2  722.03   26.50
  -2 -12   2  649.64   27.00
   2 -12  -2  726.03   26.40
  -2  12   1  207.68    9.90
   2 -12  -1  211.68   10.40
  -2 -12   1  200.58   10.70
  -2 -12   0    9.10    3.30
  -2  12  -1   59.69    5.60
  -2 -12  -1   69.79    6.20
   2  12   2  701.13   26.80
  -2  12  -2  723.63   26.40
  -2 -12  -2  736.23   26.70
  -2 -12  -2  662.33   27.40
  -2  12  -3   89.49    5.60
  -2 -12  -3   91.49    5.90
  -2 -12  -3   96.69    7.10
  -2  12  -4    0.00    1.60
  -2  12  -4    2.60    1.80
  -2 -12  -4    0.70    1.70
  -2  12  -5   26.10    2.80
  -2 -12  -5   28.50    3.10
  -2  12  -6   60.39    3.50
  -2 -12  -6   64.79    3.90
   2  13  -5    1.70    1.30
   2  13  -5   -0.30    2.00
   2  13  -4   15.90    2.80
   2 -13  -4   14.80    3.20
  -2 -13   4   14.90    4.40
   2  13  -3   33.80    3.60
  -2  13   3   31.50    4.60
  -2 -13   3   25.80    5.30
   2 -13  -3   29.00    3.90
   2  13  -2   27.50    4.60
  -2  13   2   33.80    4.20
  -2 -13   2   30.70    5.40
   2 -13  -2   30.70    4.70
  -2  13   1    3.90    2.10
  -2 -13   1    5.10    3.40
  -2  13   0    1.10    1.70
  -2 -13   0   -2.40    3.20
  -2  13  -1   29.90    5.70
  -2  13  -1   34.00    3.90
   2  13   1   33.10    6.20
  -2 -13  -1   39.20    5.40
  -2  13  -2   -0.70    1.40
   2  13   2    1.10    2.40
  -2  13  -2    0.20    2.20
  -2 -13  -2   -1.80    3.20
  -2  13  -3  323.27   13.00
  -2  13  -3  328.67   13.00
  -2 -13  -3  321.47   13.10
  -2 -13  -3  325.27   14.30
  -2  13  -4   19.30    3.50
  -2  13  -4   24.80    2.80
  -2 -13  -4   27.20    3.50
  -2  13  -5   44.00    3.60
  -2 -13  -5   42.80    3.50
   2  14  -4    3.40    1.70
   2  14  -4   -0.40    1.30
   2 -14  -4    3.20    1.80
  -2  14   3  222.98   11.50
   2  14  -3  202.88    9.50
   2 -14  -3  207.18    8.90
  -2  14   2  195.18    8.80
  -2 -14   2  193.58   10.70
  -2  14   1   23.00    3.40
  -2 -14   1   30.40    6.40
   2  14   0    1.80    1.50
  -2  14   0    2.90    1.80
  -2 -14   0    1.60    3.70
  -2  14  -1  323.97   13.00
   2  14   1  314.27   12.90
  -2 -14  -1  311.17   14.20
   2  14   2   49.60    5.00
  -2  14  -2   46.40    4.80
  -2  14  -2   53.09    4.00
  -2 -14  -2   59.49    7.20
  -2  14  -3   19.30    3.30
  -2  14  -3   14.90    2.80
  -2  14  -4   23.90    3.10
   2  15  -3    1.70    1.30
  -2  15   2   38.30    3.70
   2  15  -2   39.20    3.00
   2  15  -1    4.90    2.40
  -2  15   1    1.70    1.40
   2  15   0  101.29    5.60
  -2  15   0   90.39    5.10
   2  15   1   67.09    6.00
  -2  15  -1   54.69    3.80
  -2  15  -2    1.70    1.40
  -2  15  -3   27.20    3.10
   3   0  -9    0.80    1.80
  -3   0   9    2.40    2.60
  -3   0   8    4.40    2.70
   3   0  -8    4.30    2.20
   3   0  -7   -2.40    2.00
  -3   0   7   -1.40    3.60
  -3   0   6 1192.78   42.50
   3   0  -6 1127.99   41.90
   3   0  -5   -0.50    2.60
  -3   0   5   -0.20    1.70
  -3   0   4  415.46   14.90
  -3   0   4  425.46   16.20
  -3   0   4  422.56   14.90
  -3   0   3    0.20    0.40
  -3   0   3    0.20    0.40
  -3   0   1    0.20    0.10
   3   0  -1    0.60    0.20
   3   0   0  925.51   32.40
  -3   0   0  947.91   32.40
  -3   0  -1    0.50    0.40
   3   0   1   -0.60    0.40
   3   0   2 3418.86  117.89
   3   0   3    0.70    1.00
   3   0   4  296.27   12.60
   3   0   4  316.97   12.80
   3   0   5    0.40    2.20
  -3   0  -5   -0.20    3.80
  -3   0  -5    4.70    2.20
   3   0   6   15.10    3.90
  -3   0  -6   19.50    3.80
  -3   0  -6   17.50    4.10
  -3   0  -7   -0.90    2.10
   3   0   7   -3.20    2.40
   3   0   8  144.29    8.10
  -3   0  -8  144.09    7.20
  -3   0  -9   -3.30    1.50
   3   0   9   -3.00    2.70
   3   1  -9    4.40    2.20
  -3   1   9    2.60    2.60
  -3  -1   9    1.60    2.50
   3  -1  -9    3.50    3.00
   3   1  -8    5.70    2.30
  -3   1   8    1.70    2.50
   3  -1  -8    1.10    1.80
  -3  -1   8    3.30    3.10
  -3   1   7   53.89    5.30
   3   1  -7   60.29    5.20
  -3  -1   7   65.49    5.70
   3  -1  -7   60.39    4.90
   3   1  -6   63.79    5.60
  -3   1   6   69.29    5.80
  -3  -1   6   72.69    6.20
   3  -1  -6   65.29    5.30
   3   1  -5    9.50    3.20
  -3   1   5   15.40    3.40
  -3  -1   5   16.10    3.00
   3  -1  -5   15.10    4.30
  -3   1   4   95.29    5.50
  -3   1   4  100.49    4.20
  -3   1   4   99.29    4.30
  -3  -1   4   94.49    3.80
  -3  -1   4   94.19    5.30
  -3  -1   4   94.49    3.70
  -3   1   3 1482.25   50.19
  -3   1   3 1402.16   50.29
  -3  -1   3 1405.66   52.79
  -3  -1   3 1484.25   49.99
  -3  -1   3 1502.35   49.99
  -3   1   2   25.40    1.20
   3  -1  -2   25.20    1.30
  -3   1   1 1619.74   54.19
   3   1  -1 1525.95   53.89
   3  -1  -1 1542.55   54.09
  -3   1   0 1542.05   53.89
   3   1   0 1606.04   53.89
   3  -1   0 1543.05   54.19
   3   1   1   25.80    1.60
  -3   1  -1   31.80    1.80
   3  -1   1   30.50    1.70
   3   1   2  711.03   25.10
  -3   1  -2  717.73   25.20
   3  -1   2  687.33   25.10
   3   1   3   15.10    2.10
   3   1   3   14.80    2.80
   3  -1   3   11.10    3.10
   3   1   4 3855.61  130.89
   3  -1   4 3670.93  130.59
   3  -1   4 3761.92  130.69
  -3   1  -5   16.20    4.30
   3   1   5   20.50    3.60
  -3   1  -5    9.00    8.10
   3  -1   5   16.10    3.50
  -3  -1  -5   23.50    4.00
  -3  -1  -5   23.70    5.30
  -3   1  -6   64.99    5.60
   3   1   6   84.29    6.20
  -3  -1  -6   83.89    7.20
  -3  -1  -6   81.79    5.60
   3  -1   6   85.49    6.10
   3   1   7  633.54   26.40
  -3   1  -7  677.93   25.40
  -3  -1  -7  728.63   27.70
  -3  -1  -7  656.53   25.80
  -3   1  -8   22.10    3.80
   3   1   8   28.00    4.40
   3  -1   8   19.90    4.40
  -3  -1  -8   25.00    3.60
   3   1   9    1.40    2.80
  -3  -1  -9    0.90    1.50
   3  -1   9    7.30    3.10
  -3   2   9   19.60    4.20
   3   2  -9   13.50    3.70
  -3  -2   9   15.50    4.00
   3  -2  -9   14.40    2.90
  -3   2   8   25.70    4.40
   3   2  -8   22.70    4.50
  -3  -2   8   30.60    4.40
   3  -2  -8   26.10    3.90
  -3   2   7   18.80    4.10
   3   2  -7   17.10    4.40
   3  -2  -7   16.40    3.90
  -3  -2   7   15.80    3.90
  -3   2   6  476.75   18.20
   3   2  -6  429.66   17.60
   3  -2  -6  414.76   18.90
  -3  -2   6  476.25   18.30
  -3  -2   6  451.65   17.60
   3  -2  -6  416.76   19.00
  -3   2   5  486.95   18.80
  -3  -2   5  468.05   21.30
   3  -2  -5  471.15   18.70
  -3  -2   5  501.65   18.90
  -3   2   4    5.10    2.20
  -3   2   4    8.70    2.40
  -3   2   4    4.40    1.40
  -3  -2   4    2.30    1.60
  -3  -2   4    4.80    1.00
  -3  -2   4    5.80    1.40
  -3   2   3    1.20    0.80
  -3  -2   3    1.80    0.50
  -3  -2   3    1.20    1.60
  -3   2   2 1505.05   49.50
   3   2  -2 1512.75   49.40
  -3  -2   2 1378.26   49.30
   3  -2  -2 1336.17   49.50
  -3   2   1  783.42   27.60
   3   2  -1  808.92   27.50
   3  -2  -1  783.32   27.60
  -3  -2   1  807.52   27.60
  -3   2   0    6.00    0.90
   3   2   0    5.30    0.80
   3  -2   0    5.60    0.80
  -3  -2   0    5.60    0.80
   3   2   1  449.86   15.60
  -3   2  -1  451.75   15.70
   3  -2   1  398.26   15.50
  -3   2  -2 1506.25   52.69
   3   2   2 1480.05   52.59
   3   2   2 1555.44   52.69
   3  -2   2 1484.25   52.49
   3   2   3 2457.45   83.09
   3   2   3 2438.16   82.89
  -3   2  -3 2229.28   82.89
  -3  -2  -3 2420.96   83.39
   3  -2   3 2338.27   82.89
   3  -2   3 2400.96   82.79
   3  -2   4   16.40    3.40
   3  -2   4   11.50    3.70
  -3   2  -5    2.10    2.60
   3   2   5    2.10    2.30
  -3  -2  -5    3.20    1.90
  -3  -2  -5    3.80    2.70
   3  -2   5    0.50    2.10
   3   2   6  235.18   11.40
  -3   2  -6  225.18   10.50
  -3  -2  -6  228.18   10.90
   3  -2   6  237.38   12.10
  -3  -2  -6  220.88   10.30
   3   2   7   60.19    5.70
  -3   2  -7   57.39    5.40
   3  -2   7   58.49    5.50
  -3  -2  -7   66.49    6.30
  -3  -2  -7   71.19    5.00
  -3   2  -8    2.00    2.10
   3   2   8    3.60    2.50
  -3  -2  -8   -4.10    4.20
   3  -2   8    2.00    2.50
  -3  -2  -8    0.10    1.70
   3   2   9   20.00    4.80
  -3   2  -9    8.80    2.70
   3  -2   9    5.50    3.80
  -3   3   9    0.40    3.00
  -3  -3   9    0.20    2.50
   3  -3  -9    0.30    1.40
  -3   3   8   13.10    3.80
  -3  -3   8    2.60    2.50
   3  -3  -8    4.50    2.90
  -3   3   7   59.49    5.50
   3   3  -7   64.49    6.10
   3  -3  -7   52.09    6.80
   3  -3  -7   65.89    5.00
  -3  -3   7   62.59    5.30
  -3   3   6   28.30    4.50
   3   3  -6   23.80    5.90
   3  -3  -6   29.70    6.30
   3  -3  -6   35.40    4.30
  -3  -3   6   34.30    4.30
  -3  -3   6   30.70    4.70
  -3   3   5    4.20    2.30
   3  -3  -5    3.10    3.30
   3  -3  -5    4.50    2.40
  -3  -3   5    2.30    2.70
  -3  -3   5    0.90    1.90
  -3   3   4 2020.10   72.39
  -3   3   4 2082.89   72.69
  -3   3   4 2147.89   73.29
  -3  -3   4 2087.19   73.19
  -3   3   3  154.78    6.30
   3   3  -3  160.28    6.10
  -3  -3   3  153.08    7.00
   3  -3  -3  153.08    6.50
  -3   3   2   73.89    3.30
   3   3  -2   76.19    3.20
   3  -3  -2   74.09    3.40
  -3  -3   2   72.49    3.00
   3   3  -1  883.51   31.60
  -3   3   1  976.70   31.70
  -3  -3   1  876.41   31.60
   3  -3  -1  897.01   31.70
  -3   3   0 4336.67  146.39
   3   3   0 4254.37  146.89
   3  -3   0 4210.98  145.59
  -3  -3   0 4093.69  146.89
  -3   3  -1  472.05   17.40
   3   3   1  488.35   17.30
  -3  -3  -1  485.45   17.40
   3  -3   1  477.25   17.30
  -3   3  -2  187.98    7.80
   3   3   2  181.38    7.70
   3  -3   2  176.68    7.50
  -3  -3  -2  213.08   10.00
   3   3   3  107.99    5.10
  -3   3  -3   88.59    5.50
   3   3   3   88.99    5.70
   3  -3   3  107.29    5.10
  -3  -3  -3   99.19    5.90
   3  -3   3  104.89    5.60
   3   3   4  195.88    9.80
   3  -3   4  202.08    9.40
   3  -3   4  201.68    9.00
  -3   3  -5   12.40    3.40
  -3   3  -5   15.40    3.60
  -3  -3  -5   18.70    4.30
   3  -3   5   17.10    3.70
  -3  -3  -5   17.60    3.80
   3   3   6   11.90    4.00
  -3   3  -6   17.80    5.10
  -3  -3  -6    7.20    2.40
  -3  -3  -6    5.50    2.50
   3  -3   6    3.00    2.40
   3   3   7    0.50    2.80
  -3   3  -7   -1.40    2.70
  -3  -3  -7   -1.20    2.60
   3  -3   7   -1.10    2.50
  -3  -3  -7    1.00    1.80
  -3   3  -8   48.10    5.20
   3   3   8   39.50    5.00
  -3  -3  -8   40.40    5.00
   3  -3   8   43.90    5.00
  -3  -3  -8   46.70    4.50
   3   3   9    5.40    3.80
  -3  -3  -9    7.60    2.40
   3  -4  -9    2.00    1.50
  -3  -4   9    4.50    2.80
  -3   4   8    4.70    2.50
   3  -4  -8    2.80    1.70
  -3  -4   8    2.40    2.40
  -3   4   7  227.28   11.10
  -3  -4   7  225.08   11.30
   3  -4  -7  248.48   11.50
   3  -4  -7  237.58   10.70
  -3   4   6   64.89    5.60
  -3  -4   6   62.39    5.30
   3  -4  -6   59.69    5.00
  -3   4   5  750.92   27.50
   3  -4  -5  697.73   27.30
  -3  -4   5  726.33   27.50
  -3  -4   5  731.03   26.90
   3  -4  -5  737.73   27.20
  -3  -4   4  344.87   13.90
   3   4  -3  136.19    6.50
  -3   4   3  141.29    6.10
  -3  -4   3  136.69    6.60
   3  -4  -3  136.99    6.30
  -3  -4   3  138.49    5.60
  -3   4   2 1026.40   35.00
   3   4  -2 1032.10   35.00
  -3  -4   2  969.00   34.80
   3  -4  -2 1000.10   35.20
  -3  -4   2  951.30   35.60
  -3   4   1 1052.09   35.90
  -3  -4   1  994.00   35.70
  -3   4   0  740.43   25.00
   3   4   0  702.63   24.80
   3  -4   0  683.73   24.80
  -3  -4   0  679.93   24.90
   3   4   1   99.49    4.70
  -3   4  -1  102.49    4.80
  -3  -4  -1  106.59    4.80
   3  -4   1  110.89    4.70
  -3   4  -2  240.48   10.00
   3   4   2  250.87    9.90
   3  -4   2  244.48    9.60
  -3  -4  -2  233.58   10.60
  -3  -4  -3 1366.76   49.00
   3  -4   3 1427.56   48.20
   3  -4   3 1284.97   48.10
  -3   4  -4  136.39    7.20
  -3  -4  -4  134.99    7.40
  -3  -4  -4  123.09    7.50
  -3  -4  -4  127.19    7.10
   3  -4   4  132.19    8.20
  -3   4  -5   90.29    6.00
  -3   4  -5   69.09    7.90
   3  -4   5   82.39    5.90
  -3  -4  -5   71.69    5.90
  -3  -4  -5   71.59    5.50
  -3   4  -6    9.50    3.80
   3   4   6   15.80    4.70
  -3   4  -6   12.60    3.10
  -3  -4  -6   15.90    4.60
  -3  -4  -6   15.40    3.80
   3  -4   6   10.90    3.10
   3   4   7   73.29    6.20
  -3   4  -7   55.69    6.40
   3  -4   7   63.39    5.70
  -3  -4  -7   61.89    4.80
  -3  -4  -7   66.49    5.60
   3   4   8   12.70    4.20
  -3  -4  -8    6.70    1.90
  -3  -4  -8   12.80    4.10
   3  -4   8    5.60    3.60
  -3  -4  -9    1.00    1.40
   3  -5  -9   13.00    2.40
   3  -5  -8    1.20    1.50
  -3  -5   8    1.70    2.30
   3  -5  -8    5.30    3.10
  -3   5   7    2.00    2.90
  -3  -5   7    6.80    2.70
   3  -5  -7    5.00    2.30
   3  -5  -7   -0.10    2.60
  -3   5   6    2.50    2.60
  -3  -5   6    5.10    3.40
   3  -5  -6    2.90    2.50
   3  -5  -6    2.40    2.20
  -3   5   5 1336.77   47.70
  -3  -5   5 1315.67   46.90
   3  -5  -5 1319.47   47.40
  -3  -5   5 1205.28   46.90
  -3  -5   5 1358.06   47.90
   3  -5  -5 1346.37   47.30
  -3  -5   4  446.76   16.80
   3  -5  -4  424.06   17.30
   3  -5  -4  404.36   17.00
  -3  -5   4  456.45   17.30
  -3   5   3  333.07   13.70
   3   5  -3  341.77   13.80
   3  -5  -3  358.56   14.10
   3  -5  -3  354.56   13.90
  -3  -5   3  358.96   14.00
  -3  -5   3  348.87   13.10
   3   5  -2 1064.29   36.20
  -3   5   2  994.30   36.20
   3  -5  -2 1064.29   36.40
  -3  -5   2  997.10   35.90
  -3  -5   2  985.40   36.70
   3   5  -1 2234.98   77.19
  -3   5   1 2203.68   77.29
  -3  -5   1 2320.47   77.19
  -3  -5   1 2204.98   77.89
   3  -5  -1 2165.38   77.39
  -3   5   0 3333.07  118.29
   3   5   0 3380.86  118.19
  -3  -5   0 3643.34  118.39
   3  -5   0 3432.46  118.19
  -3  -5   0 3327.07  118.89
   3   5   1 1584.44   55.09
  -3   5  -1 1550.94   55.19
  -3  -5  -1 1522.25   55.79
   3  -5   1 1601.84   54.99
  -3  -5  -1 1594.74   55.19
  -3   5  -2    4.90    2.00
   3  -5   2    7.40    2.70
   3  -5   2    6.10    1.70
  -3  -5  -2    5.40    2.40
   3  -5   3  219.88    9.80
   3  -5   3  216.98    9.60
  -3  -5  -3  209.88   10.10
  -3   5  -4   13.70    3.80
   3  -5   4   12.30    3.80
  -3  -5  -4   12.20    2.80
  -3  -5  -4   16.80    4.10
  -3  -5  -4   13.20    4.30
  -3   5  -5   77.69    5.60
   3  -5   5   76.09    5.70
  -3  -5  -5   77.49    5.60
   3   5   6   45.70    6.10
  -3   5  -6   54.09    5.30
  -3  -5  -6   58.99    4.80
  -3  -5  -6   56.09    5.10
   3   5   7   15.60    4.70
  -3   5  -7   31.00    5.30
   3  -5   7   24.30    4.70
  -3  -5  -7   18.90    3.60
  -3  -5  -7   15.70    4.00
   3   5   8    6.90    2.90
   3  -5   8    2.90    3.20
  -3  -5  -8    3.60    1.60
  -3  -5  -8    5.70    2.10
   3  -6  -9    1.00    1.40
   3   6  -8    8.10    2.40
  -3   6   8    7.60    3.20
  -3  -6   8   13.30    3.90
   3  -6  -8   10.40    2.60
   3  -6  -8   10.30    2.80
  -3   6   7   14.80    4.60
   3  -6  -7   14.80    3.40
   3  -6  -7   18.40    4.50
  -3   6   6   49.30    5.50
   3  -6  -6   48.60    5.20
  -3  -6   6   44.20    5.10
   3  -6  -6   47.30    4.80
  -3   6   5    6.70    2.90
  -3  -6   5    7.60    2.70
  -3  -6   5    1.80    1.90
   3  -6  -5   -1.10    4.30
  -3  -6   5    1.40    2.20
  -3  -6   4    0.40    2.30
  -3  -6   4    3.10    2.30
   3  -6  -4    2.60    2.80
  -3  -6   4    0.00    2.10
   3  -6  -4   -0.90    2.30
   3  -6  -3  558.64   21.70
  -3  -6   3  545.35   20.70
   3  -6  -3  520.05   21.00
  -3  -6   3  577.84   21.50
  -3  -6   3  549.45   20.90
   3  -6  -3  593.34   21.50
   3   6  -2    5.10    2.10
   3  -6  -2    4.80    2.70
  -3  -6   2    4.00    1.70
  -3  -6   2    5.40    2.30
   3  -6  -2    3.40    1.80
  -3   6   1  548.75   20.20
   3   6  -1  441.86   18.30
  -3  -6   1  486.35   19.10
  -3  -6   1  509.15   18.40
   3  -6  -1  497.85   18.60
  -3   6   0 1049.79   35.90
   3   6   0  932.01   35.20
  -3  -6   0  987.10   35.30
  -3  -6   0  960.40   35.90
   3  -6   0 1004.60   35.20
  -3  -6  -1  505.05   18.80
   3  -6   1  500.85   18.60
  -3  -6  -1  485.25   19.30
   3  -6   2    3.60    2.00
   3  -6   2    2.10    3.00
  -3  -6  -2   -0.60    1.80
  -3   6  -3   18.40    3.40
   3  -6   3   15.60    3.30
  -3  -6  -3   21.30    3.90
  -3  -6  -3   17.10    3.30
  -3   6  -4  470.25   18.00
  -3  -6  -4  471.15   18.50
  -3  -6  -4  470.05   18.50
  -3  -6  -4  450.05   19.50
   3  -6   4  481.85   18.70
  -3   6  -5   13.10    3.70
   3  -6   5   20.50    4.60
  -3  -6  -5   17.70    4.10
  -3  -6  -5   17.60    4.40
  -3   6  -6   32.20    4.20
  -3  -6  -6   24.70    4.30
   3  -6   6   32.80    5.10
  -3   6  -7   49.20    4.50
   3   6   7   44.00    5.40
  -3  -6  -7   38.80    4.30
  -3  -6  -7   45.90    4.20
   3  -6   7   50.09    5.60
   3   6   8    4.60    3.00
  -3  -6  -8    0.00    1.60
   3  -6   8   -7.20    4.30
  -3  -6  -8    1.70    1.80
   3   7  -8    5.00    2.10
   3  -7  -8    3.40    1.60
  -3  -7   8    1.50    2.80
   3  -7  -8    0.20    2.20
  -3   7   7   60.49    5.90
   3   7  -7   56.49    4.20
  -3  -7   7   56.09    5.60
   3  -7  -7   60.89    4.40
   3  -7  -7   69.59    5.20
  -3   7   6   18.30    4.90
   3  -7  -6   22.60    5.60
  -3  -7   6   18.60    4.20
   3  -7  -5  545.25   21.00
   3  -7  -5  525.65   21.20
  -3  -7   5  558.34   22.10
  -3  -7   5  539.45   20.70
  -3   7   4   54.19    9.20
  -3  -7   4   65.09    4.60
   3  -7  -4   59.19    5.40
   3  -7  -4   61.79    6.30
  -3  -7   4   65.59    5.40
  -3  -7   4   69.39    5.40
  -3   7   3   30.90    6.50
   3  -7  -3   23.40    4.20
  -3  -7   3   29.40    3.90
  -3  -7   3   26.40    4.40
   3  -7  -3   30.40    7.70
  -3  -7   3   29.40    4.40
   3  -7  -2  158.78    8.20
  -3  -7   2  154.48    7.90
   3  -7  -2  173.18    8.30
   3  -7  -2  162.58    8.80
  -3  -7   2  178.98    8.40
  -3  -7   2  164.38    8.30
   3  -7  -1  367.86   15.90
  -3  -7   1  427.06   15.90
   3  -7  -1  398.96   15.90
  -3  -7   1  405.76   16.30
  -3  -7   0  632.44   23.50
  -3  -7   0  617.34   23.10
   3  -7   0  624.34   23.10
   3  -7   0  575.64   23.10
   3  -7   1  111.29    6.20
  -3  -7  -1  105.59    6.60
  -3  -7  -1  103.49    7.00
   3  -7   1  109.99    7.40
  -3   7  -2   45.80    4.40
  -3  -7  -2   51.69    5.80
  -3  -7  -2   48.50    4.70
   3  -7   2   45.20    5.60
  -3   7  -3   36.00    3.70
  -3  -7  -3   30.00    4.50
   3  -7   3   30.80    5.10
  -3  -7  -3   31.10    4.80
  -3   7  -4   73.69    6.20
  -3  -7  -4   68.59    7.70
  -3  -7  -4   69.19    6.90
  -3  -7  -4   75.69    6.50
   3  -7   4   83.39    6.40
  -3   7  -5   13.90    3.60
   3  -7   5   15.80    5.10
  -3  -7  -5   17.50    3.90
  -3  -7  -5   14.50    3.10
  -3   7  -6  361.96   14.40
  -3  -7  -6  357.96   14.90
   3  -7   6  336.37   15.50
  -3  -7  -6  375.16   14.60
  -3   7  -7    0.10    1.90
   3   7   7   -0.20    2.60
  -3  -7  -7    2.00    2.00
  -3  -7  -7    2.80    1.80
   3   7   8    1.40    2.90
  -3  -7  -8    1.60    1.80
  -3  -7  -8   -1.50    1.60
   3   8  -8   -2.50    1.70
   3  -8  -8    6.30    2.00
   3  -8  -8    1.60    1.80
  -3  -8   8    3.20    3.10
  -3   8   7   38.20    6.30
   3   8  -7   29.30    3.20
   3  -8  -7   29.40    3.80
   3  -8  -7   30.10    3.80
  -3  -8   7   20.90    4.60
  -3   8   6   85.49    6.90
   3  -8  -6   99.49    6.30
  -3  -8   6   87.79    7.40
   3  -8  -6  101.19    6.20
  -3   8   5  784.32   33.90
  -3  -8   5  796.12   33.80
  -3  -8   5  856.41   30.90
   3  -8  -5  876.81   31.20
   3  -8  -5  885.91   31.70
  -3   8   4   51.89    8.60
   3  -8  -4   50.19    6.20
   3  -8  -4   56.09    5.20
  -3  -8   4   62.49    5.60
  -3  -8   4   65.49    5.10
  -3   8   3   23.10    5.90
   3  -8  -3   38.50    5.50
   3  -8  -3   29.90    4.50
  -3  -8   3   27.60    4.10
  -3   8   2   19.00    4.50
   3  -8  -2   13.90    5.00
   3  -8  -2   18.30    4.20
  -3  -8   2   16.80    3.70
  -3  -8   2   16.60    4.00
  -3  -8   1 1027.50   38.20
   3  -8  -1 1050.79   38.60
   3  -8  -1 1078.89   38.70
  -3  -8   1 1104.09   39.30
  -3  -8   0   98.09    6.20
  -3  -8   0   94.99    6.00
   3  -8   0   83.59    7.00
  -3   8  -1   63.89    5.20
  -3  -8  -1   72.69    5.60
   3  -8   1   68.79    6.40
  -3  -8  -1   65.69    5.70
  -3   8  -2   24.40    3.80
  -3  -8  -2   18.40    4.20
   3  -8   2   23.10    5.70
  -3  -8  -2   28.90    5.30
  -3   8  -3  271.67   11.60
  -3  -8  -3  278.77   12.20
   3  -8   3  280.67   12.80
  -3  -8  -3  285.37   13.20
  -3   8  -4  256.77   11.10
  -3  -8  -4  263.77   11.60
  -3  -8  -4  243.88   12.70
   3  -8   4  261.57   12.50
  -3   8  -5   87.69    5.60
  -3  -8  -5   89.89    7.10
  -3  -8  -5   82.79    5.80
   3  -8   5   83.59    7.50
  -3   8  -6    2.40    1.80
  -3  -8  -6   -0.80    2.70
   3  -8   6   -0.40    3.80
  -3  -8  -6    1.20    1.90
   3   8   7    1.40    2.80
  -3   8  -7    1.00    1.80
  -3  -8  -7    2.50    2.40
  -3  -8  -8    7.20    1.70
   3  -9  -8   14.60    3.80
   3   9  -7   29.50    3.00
   3  -9  -7   32.90    4.00
  -3  -9   7   28.00    4.60
  -3   9   6   15.30    4.90
  -3  -9   6    8.60    2.90
   3  -9  -6   13.30    4.20
  -3   9   5   20.40    6.00
   3  -9  -5   11.80    3.80
   3  -9  -5   23.20    5.60
  -3  -9   5   17.90    4.60
  -3  -9   5    9.40    2.20
  -3   9   4  269.07   14.10
   3  -9  -4  293.37   13.00
  -3  -9   4  297.57   13.70
  -3  -9   4  292.17   12.20
   3  -9  -3  471.45   19.00
  -3  -9   3  455.85   18.10
   3  -9  -3  465.85   18.60
  -3  -9   3  465.05   19.40
  -3   9   2  157.78    8.40
   3  -9  -2  146.09    8.60
  -3  -9   2  156.68    8.70
   3  -9  -2  140.09    7.90
  -3  -9   2  158.98    7.60
   3  -9  -1   99.29    7.40
  -3  -9   1  105.59    6.90
   3  -9  -1  102.79    6.80
  -3  -9   1  102.09    6.10
  -3   9   0 2050.39   75.59
   3  -9   0 2182.48   75.79
   3  -9   0 2135.09   75.99
  -3  -9   0 2237.38   75.59
  -3  -9   0 2155.58   76.79
  -3   9  -1  510.75   20.10
  -3  -9  -1  525.15   21.30
   3  -9   1  523.25   20.80
  -3  -9  -1  561.74   20.30
  -3  -9  -1  514.15   21.30
  -3   9  -2  548.75   21.50
   3  -9   2  574.54   22.60
  -3  -9  -2  574.14   22.10
  -3  -9  -2  578.94   23.00
  -3   9  -3  262.87   11.20
  -3  -9  -3  260.97   11.70
   3  -9   3  255.47   12.70
  -3  -9  -3  266.77   13.50
  -3   9  -4  788.62   28.20
  -3  -9  -4  698.73   29.90
   3  -9   4  779.52   29.40
  -3  -9  -4  759.12   28.60
  -3   9  -5   16.60    3.30
   3  -9   5   15.50    4.50
  -3  -9  -5   16.20    3.60
  -3   9  -6  223.78    9.60
   3   9   6  222.48   11.30
  -3  -9  -6  224.58    9.90
  -3   9  -7   52.49    3.80
   3   9   7   56.39    5.50
  -3  -9  -7   58.49    4.70
   3  10  -7   48.90    3.20
   3 -10  -7   43.50    3.40
   3  10  -6  544.25   20.10
  -3 -10   6  546.55   21.50
   3 -10  -6  518.15   21.40
  -3 -10   5   47.90    5.50
  -3 -10   5   53.39    4.30
   3 -10  -5   42.30    4.70
  -3  10   4    3.50    3.40
  -3 -10   4   -2.70    2.80
   3 -10  -4    3.70    2.30
  -3 -10   4   -0.30    1.80
  -3  10   3  104.79    7.50
   3 -10  -3  108.29    6.80
  -3 -10   3  114.69    7.80
  -3 -10   3  111.29    6.30
   3 -10  -3  108.49    8.20
  -3  10   2   47.90    5.10
   3 -10  -2   43.30    4.90
  -3 -10   2   37.90    4.30
  -3 -10   2   38.30    5.00
  -3  10   1  211.58    9.80
  -3 -10   1  208.48   10.50
  -3 -10   1  195.48    9.30
  -3  10   0  943.71   35.40
  -3 -10   0  958.90   35.20
  -3 -10   0 1011.30   36.60
   3 -10   0  952.00   35.50
  -3  10  -1 1031.90   37.90
  -3 -10  -1 1018.40   38.60
  -3  10  -2  154.28    7.70
  -3 -10  -2  148.69    8.60
  -3 -10  -2  155.68    9.00
  -3  10  -3  106.29    6.20
  -3 -10  -3  103.59    6.80
  -3  10  -4   12.40    3.10
  -3 -10  -4    8.90    3.00
  -3 -10  -4    8.20    2.40
  -3  10  -6   82.09    4.60
   3  10   6   76.89    6.20
  -3 -10  -6   79.69    4.90
  -3  10  -7    9.60    2.60
   3  11  -7    1.10    1.20
   3 -11  -7    0.00    1.30
   3  11  -6   13.40    2.90
   3 -11  -6   11.50    2.70
  -3 -11   6   18.90    5.10
   3  11  -5  217.98    9.20
   3 -11  -5  215.68    9.70
  -3 -11   5  208.58   10.50
  -3  11   4  114.69    8.80
   3  11  -4  115.59    6.00
  -3 -11   4   93.49    7.30
   3 -11  -4  113.19    6.60
  -3 -11   4  107.49    6.00
   3  11  -3  558.74   20.80
  -3  11   3  550.24   21.70
  -3 -11   3  518.65   22.10
   3 -11  -3  551.14   21.40
  -3 -11   3  541.35   20.80
  -3  11   2  296.47   12.70
   3  11  -2  289.57   12.10
   3 -11  -2  293.37   12.60
  -3 -11   2  279.97   12.10
  -3 -11   2  265.57   13.20
   3  11  -1    6.70    3.20
   3 -11  -1   18.20    5.10
  -3 -11   1   -0.60    2.80
  -3  11   0  250.37   12.30
  -3 -11   0  271.07   12.60
  -3  11  -1  109.49    6.60
  -3 -11  -1  103.19    8.00
  -3  11  -2  157.28    7.80
  -3 -11  -2  139.59    8.70
  -3 -11  -2  156.68    8.70
  -3  11  -3   30.80    3.90
  -3 -11  -3   41.60    4.90
  -3 -11  -3   25.20    5.10
  -3  11  -4  680.83   24.20
  -3  11  -4  634.94   23.90
  -3 -11  -4  604.24   25.30
  -3  11  -5   43.70    3.60
  -3 -11  -5   50.79    4.10
  -3  11  -6   -0.10    1.30
   3  11   6   -5.50    3.10
   3  12  -6  141.99    7.30
   3 -12  -6  142.69    7.40
   3  12  -5  139.89    6.70
   3 -12  -5  130.69    6.60
  -3 -12   5  132.69    7.90
  -3  12   4   -2.10    3.30
   3  12  -4    0.10    1.70
  -3 -12   4    3.30    2.90
   3 -12  -4    1.70    1.90
   3  12  -3    4.40    2.10
  -3  12   3   14.20    4.00
  -3 -12   3    6.60    3.00
   3 -12  -3    1.70    2.50
  -3  12   2  285.77   12.40
   3  12  -2  268.67   11.70
   3 -12  -2  289.47   12.30
  -3 -12   2  272.17   13.10
  -3  12   1   89.79    6.20
  -3 -12   1   85.99    7.10
   3 -12  -1   99.19    6.90
  -3  12   0  293.47   12.10
  -3 -12   0  256.07   12.90
  -3  12  -1   86.99    6.10
  -3  12  -1   87.49    5.60
  -3 -12  -1   78.49    6.60
   3  12   2  177.88    9.20
  -3  12  -2  183.48    8.60
  -3  12  -2  178.38    8.60
  -3 -12  -2  178.48   10.70
  -3 -12  -2  171.48    9.60
  -3  12  -3    4.40    1.80
  -3 -12  -3    5.20    2.20
  -3 -12  -3    1.80    2.80
  -3  12  -4   37.30    4.20
  -3  12  -4   39.50    3.50
  -3 -12  -4   37.00    4.00
  -3  12  -5  182.28    7.90
  -3 -12  -5  186.58    8.10
  -3  12  -6   58.19    3.50
  -3 -12  -6   63.89    3.80
   3  13  -5  135.59    6.20
   3  13  -4  422.66   16.10
  -3 -13   4  429.66   17.50
   3 -13  -4  430.96   16.40
   3  13  -3   25.20    3.40
  -3  13   3   24.90    4.30
   3 -13  -3   34.80    3.80
  -3 -13   3   21.30    7.30
  -3  13   2   96.39    5.90
   3  13  -2   91.09    6.30
  -3 -13   2   87.79    6.70
   3 -13  -2   91.59    6.00
  -3 -13   1   43.00    5.30
  -3  13   0   15.90    3.70
  -3 -13   0   12.60    3.40
  -3  13  -1   70.59    6.40
  -3  13  -1   58.09    6.30
  -3 -13  -1   66.79    5.80
   3  13   2   22.40    4.80
  -3  13  -2   15.00    3.10
  -3  13  -2   11.40    3.60
  -3 -13  -2   14.90    4.80
  -3  13  -3   80.49    5.10
  -3  13  -3   83.89    5.20
  -3 -13  -3   94.59    5.90
  -3 -13  -3   91.79    6.70
  -3  13  -4    1.40    2.10
  -3  13  -4    3.20    1.50
  -3 -13  -4    5.00    2.40
  -3 -13  -5    5.20    2.00
   3  14  -4   -1.80    1.20
   3 -14  -4   -1.00    1.70
   3  14  -3    1.30    2.40
  -3  14   3    1.10    2.90
   3 -14  -3   -0.70    2.30
  -3  14   2  121.29    6.40
  -3 -14   2  128.19    8.10
  -3  14   1   27.40    3.50
  -3 -14   1   23.90    5.60
  -3  14   0    1.60    1.50
   3  14   0   -0.20    1.50
  -3 -14   0    1.40    3.20
  -3  14  -1  133.19    6.60
   3  14   1  136.49    7.00
  -3 -14  -1  127.29    8.00
  -3  14  -2    3.70    1.50
  -3  14  -2    0.70    2.40
   3  14   2    4.70    3.40
  -3 -14  -2   -0.60    4.00
  -3  14  -3  244.88   11.20
  -3  14  -3  249.08   10.40
  -3  14  -4   10.10    2.60
   3  15  -3   44.30    3.00
   3  15  -2   43.60    3.10
  -3  15   2   50.89    3.80
   3  15  -1    6.80    2.30
  -3  15   1    4.70    1.60
   3  15   0  153.68    7.00
  -3  15   0  158.08    7.40
   3  15   1   16.50    3.50
  -3  15  -1   18.30    2.40
  -3  15  -2   19.20    2.60
   4   0  -9   -0.30    1.70
  -4   0   9   -1.20    2.60
  -4   0   8    4.00    2.50
   4   0  -8    4.30    2.00
   4   0  -7    2.00    2.20
  -4   0   7   -1.10    2.00
   4   0  -6   18.20    4.30
  -4   0   6   18.60    3.50
   4   0  -5    0.70    2.60
  -4   0   5   -0.10    1.90
  -4   0   4    6.40    1.80
  -4   0   1    0.00    0.20
   4   0  -1    0.80    0.20
  -4   0   0 1912.71   67.29
   4   0   0 1991.10   67.59
   4   0   1    0.40    0.40
  -4   0  -1    0.20    0.50
   4   0   2  149.09    7.50
   4   0   3   -0.10    1.10
   4   0   4 9999.00  340.47
   4   0   4 9771.12  340.27
   4   0   5    1.80    2.10
  -4   0  -5   21.00    6.20
   4   0   6  186.98    9.50
  -4   0  -6  182.98   11.90
  -4   0  -6  178.18    8.70
  -4   0  -7   -2.30    2.00
   4   0   7   -1.40    3.30
  -4   0  -7    3.30    3.80
   4   0   8   17.50    4.50
  -4   0  -8   14.30    3.50
  -4   0  -9    0.20    2.30
  -4   1   9    6.10    2.80
   4   1  -9    6.90    2.30
  -4  -1   9    7.00    2.70
   4  -1  -9    2.70    1.70
  -4   1   8  185.48    9.70
   4  -1  -8  204.78    9.10
  -4  -1   8  189.18    9.80
   4   1  -7  198.88    9.30
  -4   1   7  202.88    9.90
  -4  -1   7  184.48    9.80
   4  -1  -7  198.08    9.40
  -4   1   6   -0.90    2.20
   4   1  -6    0.20    2.50
   4  -1  -6    4.00    2.30
  -4  -1   6    1.10    2.00
  -4   1   5  153.98    7.40
   4   1  -5  130.79    8.10
   4  -1  -5  146.99    7.70
  -4  -1   5  148.39    7.40
  -4   1   4    3.80    0.80
  -4   1   4    4.60    2.10
  -4  -1   4    3.90    1.70
  -4   1   3 2491.65   79.49
  -4   1   3 2246.98   79.59
  -4  -1   3 2211.18   80.59
  -4   1   2  175.68    6.10
   4  -1  -2  167.38    6.20
   4   1  -1 2200.88   81.09
  -4   1   1 2399.26   81.39
   4   1  -1 2468.15   81.19
   4  -1  -1 2335.87   81.49
   4   1   0   16.00    1.10
  -4   1   0   15.20    1.20
   4   1   0   18.80    1.30
   4  -1   0   17.30    1.20
  -4   1  -1   89.79    3.90
   4   1   1   83.79    3.70
   4  -1   1   86.99    3.80
  -4   1  -2   35.50    2.50
   4   1   2   35.90    2.40
   4  -1   2   33.30    2.40
   4   1   3  192.58    8.50
   4   1   3  187.48    8.00
   4  -1   3  167.48    8.20
   4  -1   3  188.28    8.00
   4   1   4  195.98    9.40
   4  -1   4  192.28    9.40
   4  -1   4  196.58    9.00
   4   1   5    5.30    2.30
  -4   1  -5   11.90    3.90
  -4   1  -5    1.90    2.30
  -4  -1  -5    3.00    3.10
   4  -1   5    5.00    2.30
  -4  -1  -5    4.70    2.20
  -4   1  -6  187.98   13.90
   4   1   6  228.18   11.00
  -4   1  -6  222.98   10.30
  -4  -1  -6  229.28   10.90
   4  -1   6  230.18   10.80
  -4  -1  -6  223.18   10.10
   4   1   7  560.94   22.70
  -4   1  -7  577.34   21.70
   4  -1   7  542.15   22.30
  -4  -1  -7  552.44   21.90
  -4  -1  -7  570.54   21.60
  -4   1  -8    1.00    1.90
   4   1   8   -4.10    2.30
   4  -1   8   -2.50    2.80
  -4  -1  -8   -0.20    1.70
  -4   1  -9    0.00    1.90
  -4  -1  -9    2.50    1.60
  -4   2   9    4.00    3.00
  -4  -2   9    4.60    2.40
   4  -2  -9   12.10    3.80
   4   2  -8   33.60    4.60
  -4   2   8   26.60    4.60
   4  -2  -8   30.00    3.80
  -4  -2   8   32.30    4.90
  -4   2   7    3.20    2.30
   4   2  -7    5.50    2.50
   4  -2  -7    7.50    2.50
  -4  -2   7    5.80    2.70
   4   2  -6  591.34   24.00
  -4   2   6  666.43   24.50
  -4  -2   6  599.34   23.70
  -4  -2   6  671.43   24.60
  -4   2   5   47.90    4.60
   4   2  -5   44.00    6.20
  -4  -2   5   51.99    4.30
   4  -2  -5   50.09    4.90
  -4  -2   5   48.90    5.60
  -4   2   4   13.40    3.30
  -4   2   4    8.80    2.20
  -4  -2   4    9.40    2.70
  -4   2   3   33.70    2.00
  -4  -2   3   32.50    3.20
  -4   2   2   66.39    2.80
   4   2  -2   70.99    2.60
   4  -2  -2   65.69    2.90
   4   2  -1 3240.28  111.49
  -4   2   1 3255.77  111.79
   4  -2  -1 3206.88  112.09
   4   2   0   18.10    1.30
  -4   2   0   17.10    1.30
   4  -2   0   15.20    1.20
  -4   2  -1   50.29    2.80
   4   2   1   54.19    2.80
   4  -2   1   52.29    2.70
   4   2   2    8.50    1.50
  -4   2  -2    7.40    1.90
   4   2   2   10.20    2.00
   4  -2   2    9.30    1.60
  -4   2  -3 1163.88   45.50
   4   2   3 1300.77   45.40
   4   2   3 1244.08   45.60
  -4  -2  -3 1329.77   45.90
   4  -2   3 1351.56   45.40
   4  -2   3 1285.77   45.40
   4   2   4  960.00   35.00
   4  -2   4  942.51   34.40
   4  -2   4  939.21   34.70
   4   2   5    1.90    2.60
  -4   2  -5   -0.30    2.40
  -4  -2  -5    3.00    2.50
  -4  -2  -5    0.80    2.00
   4  -2   5    1.70    2.30
   4   2   6  345.07   15.30
  -4   2  -6  321.67   13.70
  -4  -2  -6  320.07   14.00
  -4  -2  -6  319.77   13.60
   4  -2   6  326.07   14.20
   4   2   7  157.58    9.20
  -4   2  -7  172.08    8.50
  -4  -2  -7  172.78    8.90
   4  -2   7  160.68    9.00
  -4  -2  -7  177.28    8.40
   4   2   8  122.29    7.30
  -4   2  -8  127.29    6.60
   4  -2   8  126.59    7.20
  -4  -2  -8  127.09    6.70
  -4  -2  -8  113.19    7.50
  -4   2  -9   23.40    4.50
  -4  -2  -9   22.00    2.80
  -4   3   9   40.70    5.60
   4  -3  -9   40.30    3.30
  -4  -3   9   40.80    4.60
  -4   3   8  143.09    8.00
  -4  -3   8  146.19    8.10
   4  -3  -8  141.19    7.30
  -4   3   7   72.79    5.90
   4   3  -7   64.09    6.40
  -4  -3   7   74.29    5.70
  -4   3   6   85.39    6.00
   4   3  -6   87.99    6.80
  -4  -3   6   95.89    6.60
  -4  -3   6   89.99    7.00
   4  -3  -6   87.79    6.10
   4  -3  -6   83.59    7.60
  -4   3   5  135.69    7.20
  -4  -3   5  126.59    7.40
   4  -3  -5  135.19    7.30
   4  -3  -5  131.29    8.40
  -4  -3   5  139.39    7.10
  -4   3   4  772.32   27.40
  -4   3   4  762.22   28.00
  -4  -3   4  751.42   28.00
  -4   3   3 1712.83   58.19
   4   3  -3 1696.43   57.89
  -4  -3   3 1625.24   58.89
   4  -3  -3 1718.83   58.49
  -4  -3   3 1641.84   57.79
   4   3  -2   61.49    2.70
  -4   3   2   64.09    2.90
   4  -3  -2   57.09    2.90
  -4  -3   2   61.69    2.60
   4   3  -1    9.90    1.10
  -4   3   1   11.60    1.20
   4  -3  -1    8.70    1.20
  -4  -3   1   10.70    1.10
  -4   3   0  175.48    6.90
   4   3   0  180.28    6.80
  -4  -3   0  166.88    6.80
   4  -3   0  181.98    6.80
  -4   3  -1  171.78    7.10
   4   3   1  177.38    7.10
  -4   3  -2  181.58    7.80
   4   3   2  173.88    7.70
  -4  -3  -2  177.88    8.40
   4  -3   2  191.38    7.50
   4   3   3   43.50    3.60
   4  -3   3   41.10    3.60
   4  -3   3   44.10    4.20
  -4  -3  -3   46.80    4.50
  -4  -3  -4    3.40    2.30
  -4  -3  -4    5.30    2.50
   4  -3   4   10.10    3.30
   4  -3   4    5.80    2.90
  -4   3  -5   60.99    6.20
  -4   3  -5   71.19    6.70
   4  -3   5   73.49    5.40
  -4  -3  -5   69.19    5.90
  -4  -3  -5   69.69    5.10
  -4   3  -6   50.39    5.90
   4   3   6   59.79    5.90
   4  -3   6   55.29    5.40
  -4  -3  -6   63.69    5.00
  -4  -3  -6   56.59    5.50
  -4   3  -7   90.19    6.30
   4   3   7   88.69    6.80
  -4  -3  -7   83.69    6.30
   4  -3   7   79.99    6.20
  -4  -3  -7   89.09    6.10
  -4   3  -8   25.90    4.70
   4   3   8   23.10    4.30
  -4  -3  -8   19.00    4.50
  -4  -3  -8   16.40    3.10
   4  -3   8   19.20    6.70
  -4  -3  -9   19.30    2.60
  -4  -4   9    5.00    2.60
   4  -4  -9    8.40    2.30
  -4   4   8   17.90    4.50
   4  -4  -8   17.90    3.10
  -4  -4   8   12.90    3.90
  -4   4   7   48.90    5.10
   4  -4  -7   37.00    4.40
  -4  -4   7   40.10    4.70
   4  -4  -7   51.99    6.20
  -4   4   6  116.29    7.20
  -4  -4   6  117.99    6.70
   4  -4  -6  112.19    6.80
   4  -4  -6  114.69    7.90
  -4  -4   6  117.39    7.20
  -4   4   5  411.96   16.20
  -4  -4   5  404.86   16.20
  -4  -4   5  354.96   16.20
   4  -4  -5  410.46   16.40
   4  -4  -5  401.86   16.00
  -4  -4   5  396.66   15.70
  -4   4   4  708.83   26.20
  -4  -4   4  710.73   26.10
  -4  -4   4  694.53   26.20
  -4   4   3  206.48    8.20
   4   4  -3  194.48    7.90
  -4  -4   3  199.48    8.70
   4  -4  -3  192.48    8.30
  -4  -4   3  200.48    7.50
   4   4  -2  771.12   26.90
  -4   4   2  769.22   27.10
  -4  -4   2  743.73   27.70
   4  -4  -2  768.52   27.20
  -4  -4   2  759.22   26.80
  -4   4   1 1685.03   57.49
   4  -4  -1 1605.74   57.59
  -4  -4   1 1665.73   57.29
  -4   4   0 1748.93   58.59
   4   4   0 1705.83   58.49
   4  -4   0 1676.93   58.49
  -4  -4   0 1594.54   58.49
   4   4   1   14.80    2.10
  -4   4  -1   13.80    2.00
   4  -4   1   12.00    2.70
  -4  -4  -1   12.10    3.30
   4   4   2   40.50    3.60
  -4   4  -2   42.60    3.90
   4  -4   2   45.00    3.20
  -4  -4  -2   38.40    4.20
   4   4   3 1186.28   41.40
   4  -4   3 1171.28   41.20
  -4  -4  -3 1168.68   41.90
   4  -4   3 1064.99   40.90
  -4   4  -4  221.18   10.00
   4  -4   4  220.08   10.70
  -4  -4  -4  222.78   10.70
  -4  -4  -4  224.58   10.10
  -4  -4  -4  217.98   10.10
  -4   4  -5  437.36   16.90
  -4   4  -5  406.46   17.60
  -4  -4  -5  424.46   17.20
  -4  -4  -5  421.96   16.90
   4  -4   5  448.76   17.50
  -4   4  -6    2.80    3.30
  -4   4  -6   -4.90    2.90
   4   4   6   -1.80    2.90
   4  -4   6   -0.50    2.60
  -4  -4  -6    2.10    2.00
   4   4   7    1.10    2.70
  -4   4  -7    3.20    3.30
   4  -4   7    2.00    2.70
  -4  -4  -7    1.00    1.90
  -4  -4  -7    1.60    2.20
   4   4   8    6.40    4.00
   4  -4   8   19.40    5.10
  -4  -4  -8    8.40    2.20
  -4  -4  -8   11.60    2.80
  -4  -4  -9    1.50    1.40
   4  -5  -9   18.10    2.60
  -4   5   8   55.79    5.60
   4   5  -8   56.19    5.10
   4  -5  -8   37.10    9.00
  -4  -5   8   51.79    4.90
   4  -5  -8   59.49    4.20
  -4   5   7   62.39    6.00
   4  -5  -7   73.49    5.30
   4  -5  -7   74.79    6.50
  -4  -5   7   73.99    5.90
  -4   5   6   -1.10    2.90
   4  -5  -6    4.10    2.10
  -4  -5   6    2.70    2.30
   4  -5  -6    7.90    3.00
  -4   5   5    7.10    2.90
  -4  -5   5    4.40    2.20
   4  -5  -5    4.40    2.80
  -4  -5   5    6.20    2.90
   4  -5  -5    4.10    2.40
  -4  -5   5    7.20    2.30
   4  -5  -4  366.76   15.10
  -4  -5   4  380.96   15.10
  -4  -5   4  364.86   14.70
  -4  -5   4  359.56   15.00
  -4   5   3   70.59    5.20
   4   5  -3   66.89    4.80
  -4  -5   3   66.19    4.10
  -4  -5   3   75.09    4.80
   4  -5  -3   72.39    5.00
  -4   5   2  585.44   22.20
   4   5  -2  615.04   22.10
   4  -5  -2  622.04   22.40
  -4  -5   2  613.54   22.80
  -4  -5   2  616.54   21.90
  -4   5   1  106.39    5.00
   4   5  -1  108.29    4.90
  -4  -5   1  106.79    5.80
  -4  -5   1  105.69    4.80
   4  -5  -1  104.79    5.00
  -4   5   0  118.89    5.70
   4   5   0  118.49    5.60
   4  -5   0  125.09    5.50
  -4  -5   0  127.39    6.60
  -4  -5   0  127.89    5.70
   4   5   1  233.78    9.60
  -4   5  -1  220.38    9.70
  -4  -5  -1  237.48   10.30
  -4  -5  -1  233.58    9.60
   4  -5   1  238.78    9.40
  -4  -5  -2   80.59    5.40
   4  -5   2   77.79    4.80
   4  -5   3  213.98   10.30
  -4  -5  -3  224.38   10.80
  -4  -5  -3  280.87   14.20
   4  -5   3  229.98   10.70
  -4   5  -4  100.59    6.10
  -4  -5  -4  100.69    6.50
  -4  -5  -4   96.89    7.00
  -4  -5  -4  104.29    6.60
   4  -5   4   95.59    6.30
  -4  -5  -5  637.54   24.40
  -4  -5  -5  640.84   24.70
   4  -5   5  665.63   24.90
   4   5   6    6.30    3.20
  -4   5  -6    5.20    2.60
  -4  -5  -6    0.10    2.10
  -4  -5  -6    9.30    3.10
   4  -5   6    4.10    3.00
   4   5   7    7.70    3.30
  -4  -5  -7   12.20    3.80
   4  -5   7   14.60    4.80
  -4  -5  -7   13.40    3.50
   4   5   8   -1.60    2.60
  -4  -5  -8   -0.20    1.80
   4  -5   8    1.30    4.00
  -4  -5  -8   -1.70    1.50
   4  -6  -9   10.50    2.40
  -4   6   8   45.20    6.60
   4   6  -8   49.30    4.30
   4  -6  -8   50.69    5.30
   4  -6  -8   53.39    3.90
  -4  -6   8   52.59    5.00
  -4   6   7   -0.30    3.10
  -4  -6   7   -1.60    2.50
   4  -6  -7   -0.90    1.80
   4  -6  -7   -1.90    2.50
  -4   6   6  183.58    9.50
   4  -6  -6  182.28    9.50
  -4  -6   6  167.78    9.50
   4  -6  -6  185.08    8.80
  -4   6   5  269.17   11.80
  -4  -6   5  260.87   11.20
  -4  -6   5  260.77   12.10
   4  -6  -5  249.28   11.70
   4  -6  -5  259.07   11.60
  -4  -6   5  257.17   11.40
  -4   6   4 1536.75   59.09
   4  -6  -4 1695.13   58.39
   4  -6  -4 1681.03   58.49
  -4  -6   4 1679.93   58.99
  -4  -6   4 1627.44   58.09
  -4  -6   4 1627.74   58.09
  -4  -6   3  564.54   21.40
  -4  -6   3  580.84   21.80
  -4  -6   3  558.54   21.20
   4  -6  -3  560.94   22.10
   4  -6  -3  554.54   21.40
   4   6  -2    0.90    2.20
  -4  -6   2    4.70    1.70
   4  -6  -2    5.90    2.10
  -4  -6   2    5.30    2.10
   4  -6  -2    7.70    3.30
   4   6  -1  793.42   31.60
  -4  -6   1  913.01   31.80
  -4  -6   1  904.81   32.50
   4  -6  -1  926.11   32.00
   4   6   0 1844.42   67.39
  -4  -6   0 1963.50   67.59
   4  -6   0 1920.61   67.49
  -4  -6   0 1980.50   68.19
  -4  -6  -1   75.19    5.20
  -4  -6  -1   72.89    4.90
   4  -6   1   73.09    4.70
   4  -6   2    5.90    2.50
   4  -6   2    5.80    3.40
  -4  -6  -2    7.30    3.00
  -4   6  -3  372.16   14.70
   4  -6   3  387.36   15.50
  -4  -6  -3  371.66   15.20
  -4  -6  -3  365.56   16.00
  -4   6  -4  406.46   15.80
  -4  -6  -4  406.66   16.30
  -4  -6  -4  377.56   16.10
  -4  -6  -4  399.26   17.60
   4  -6   4  412.96   16.50
  -4   6  -5    1.00    2.30
  -4  -6  -5    6.30    2.20
   4  -6   5   -0.60    2.90
  -4  -6  -5   16.30    4.40
  -4   6  -6    4.40    2.20
  -4  -6  -6    3.60    2.20
  -4  -6  -6    2.90    2.30
   4  -6   6   -1.70    3.00
  -4   6  -7   20.10    4.20
   4   6   7   22.50    4.80
   4  -6   7   15.60    5.70
  -4  -6  -7   22.40    3.60
  -4  -6  -7   15.30    3.60
   4   6   8   13.20    4.30
  -4  -6  -8   15.60    2.80
  -4  -6  -8   11.60    3.00
   4   7  -8    4.00    1.90
   4  -7  -8    4.00    2.40
  -4  -7   8   -0.70    2.70
   4  -7  -8    2.90    1.50
  -4   7   7   43.20    6.20
   4  -7  -7   53.29    5.00
  -4  -7   7   46.00    5.20
   4  -7  -7   48.40    4.30
  -4   7   6    1.10    3.30
  -4  -7   6    0.50    2.60
  -4  -7   6    3.00    2.60
   4  -7  -6    0.70    2.30
   4  -7  -6    0.40    2.50
  -4   7   5  106.09    7.20
   4  -7  -5  101.19    6.80
  -4  -7   5  117.59    7.30
  -4  -7   5  111.29    6.60
   4  -7  -5   95.89    6.80
  -4   7   4  185.48   11.30
  -4  -7   4  205.08    9.20
  -4  -7   4  208.08    9.40
   4  -7  -4  207.38   10.00
   4  -7  -4  197.38    9.70
  -4  -7   4  203.28   10.10
  -4   7   3  110.49    8.10
  -4  -7   3  125.79    6.50
  -4  -7   3  127.19    7.20
   4  -7  -3  118.79    6.80
  -4  -7   3  117.69    6.70
  -4   7   2  145.49    8.50
  -4  -7   2  148.09    7.70
  -4  -7   2  174.98    8.20
  -4  -7   2  156.38    7.80
   4  -7  -2  162.98   11.80
   4  -7  -2  150.08    8.00
  -4  -7   2  158.98    8.20
  -4  -7   1    0.30    2.60
  -4  -7   1    2.60    2.10
   4  -7  -1   -3.90    2.30
   4  -7   0   99.49    6.40
  -4  -7   0   99.19    6.20
  -4  -7   0   99.29    6.50
  -4  -7  -1 1471.75   59.59
  -4  -7  -1 1769.92   58.39
  -4   7  -2  289.77   11.30
  -4  -7  -2  285.67   12.40
  -4  -7  -2  270.57   12.00
   4  -7   2  224.18   12.90
  -4   7  -3    5.80    2.10
  -4  -7  -3    7.70    2.80
  -4  -7  -3   13.50    4.10
   4  -7   3    9.00    3.60
  -4   7  -4   12.70    3.40
   4  -7   4    4.20    3.60
  -4  -7  -4    5.90    3.00
  -4  -7  -4   20.10    6.00
  -4  -7  -4    6.40    2.50
  -4   7  -5   28.20    3.90
   4  -7   5   30.80    5.90
  -4  -7  -5   23.90    5.10
  -4  -7  -5   29.90    4.30
  -4   7  -6  116.49    6.30
   4  -7   6   96.59    7.90
  -4  -7  -6  104.39    6.40
  -4  -7  -6  115.89    6.60
   4   7   7   19.40    4.50
  -4   7  -7   11.50    2.40
  -4  -7  -7   20.10    3.80
  -4  -7  -7   12.40    3.40
   4   7   8   11.70    3.50
  -4  -7  -8   14.70    2.80
   4   8  -8    3.00    1.70
   4  -8  -8   -0.30    1.70
   4  -8  -8    0.00    2.10
   4   8  -7    0.20    1.50
   4  -8  -7    2.40    1.80
  -4  -8   7   -4.60    2.50
   4  -8  -7    2.30    2.00
  -4   8   6   35.70    6.60
  -4  -8   6   43.40    5.10
  -4  -8   6   53.09    4.90
   4  -8  -6   45.50    4.80
   4  -8  -6   47.00    4.80
  -4   8   5  527.85   21.30
   4  -8  -5  525.35   21.10
  -4  -8   5  520.75   21.80
   4  -8  -5  545.05   20.80
  -4  -8   5  543.95   20.40
   4  -8  -4 1054.79   38.70
  -4  -8   4 1066.99   38.20
  -4  -8   4 1117.19   39.60
   4  -8  -4  967.90   39.80
  -4   8   3   21.90    5.90
   4  -8  -3    8.50    2.30
  -4  -8   3   15.80    3.80
  -4  -8   3   13.70    3.80
  -4  -8   3   12.30    2.60
  -4   8   2  149.79    8.40
  -4  -8   2  156.58    8.40
   4  -8  -2  150.58    7.80
  -4  -8   2  154.28    7.90
  -4  -8   2  164.68    7.70
  -4   8   1  184.18    8.60
  -4  -8   1  155.08    8.90
   4  -8  -1  182.08    8.80
  -4  -8   1  164.68    8.30
  -4  -8   1  187.48    9.10
  -4   8   0  938.31   35.50
  -4  -8   0  992.20   36.40
  -4  -8   0 1013.10   35.50
  -4   8  -1  186.98    9.10
  -4  -8  -1  213.18   10.10
  -4  -8  -1  214.98   13.00
  -4  -8  -1  203.18    9.80
  -4   8  -2    6.50    2.20
  -4  -8  -2    9.70    3.00
  -4  -8  -2    1.80    4.00
  -4   8  -3   36.80    4.90
  -4  -8  -3   36.90    5.20
  -4  -8  -3   44.10    5.30
   4  -8   3   51.29    6.80
  -4   8  -4   -0.80    1.90
   4  -8   4   -1.70    4.20
  -4  -8  -4    4.60    3.20
  -4  -8  -4    0.60    2.40
  -4   8  -5  229.48    9.90
   4  -8   5  213.98   12.00
  -4  -8  -5  220.58   10.30
  -4  -8  -5  210.38   10.90
  -4   8  -6   57.49    4.30
  -4  -8  -6   53.49    5.60
  -4  -8  -6   61.29    5.50
  -4   8  -7   11.90    3.30
   4   8   7    5.10    2.90
  -4  -8  -7   16.70    4.20
  -4  -8  -7    8.20    1.90
  -4  -8  -8   28.70    2.80
   4   9  -8   12.20    2.90
   4  -9  -8    2.50    2.20
   4   9  -7   18.20    2.70
   4  -9  -7   19.60    3.20
  -4  -9   7   23.10    4.40
   4  -9  -7   14.00    3.70
  -4  -9   6  125.89    6.70
   4  -9  -6  119.09    6.90
  -4  -9   6  124.69    7.80
   4  -9  -6  114.49    6.60
  -4  -9   5   19.70    4.50
  -4  -9   5   15.40    3.60
   4  -9  -5   24.60    5.40
  -4   9   4 1620.04   60.09
   4  -9  -4 1606.94   60.09
  -4  -9   4 1736.13   60.89
  -4  -9   4 1715.53   59.29
  -4   9   3   93.89    7.00
  -4  -9   3   91.59    5.70
  -4  -9   3   94.89    6.80
   4  -9  -3   91.59    6.30
  -4   9   2   14.30    4.40
   4  -9  -2   11.60    2.80
  -4  -9   2   10.40    3.50
  -4  -9   2   18.80    4.20
  -4   9   1  289.17   12.70
   4  -9  -1  306.87   12.90
  -4  -9   1  292.47   12.50
  -4  -9   1  314.27   13.90
  -4   9   0  452.95   18.20
  -4  -9   0  452.95   21.60
  -4  -9   0  483.55   18.10
   4  -9   0  465.25   18.60
  -4   9  -1   38.70    4.50
  -4  -9  -1   54.99    5.10
  -4  -9  -1   47.40    5.10
  -4  -9  -2  340.87   15.20
  -4  -9  -2  337.67   14.50
  -4   9  -3   34.20    4.10
  -4  -9  -3   29.20    4.90
  -4  -9  -3   41.50    6.80
  -4   9  -4  188.88    8.80
  -4  -9  -4  184.38    9.20
  -4  -9  -4  182.28   10.50
  -4   9  -5   25.60    3.50
  -4  -9  -5   23.30    3.80
  -4   9  -6   67.59    4.40
   4   9   6   68.49    6.30
  -4  -9  -6   65.39    4.70
   4   9   7   45.30    5.10
  -4  -9  -7   41.60    3.40
   4  10  -7   15.30    2.40
  -4 -10   7   21.50    4.90
   4 -10  -7   18.60    2.80
   4  10  -6   17.30    2.70
  -4 -10   6   18.30    4.40
   4 -10  -6   17.90    3.30
  -4 -10   5   14.80    4.70
   4 -10  -5   18.10    3.90
  -4 -10   5   20.90    3.70
  -4  10   4   50.69    6.70
   4 -10  -4   49.80    4.80
  -4 -10   4   52.99    4.40
  -4 -10   4   43.80    5.60
  -4  10   3  105.59    7.30
   4 -10  -3  106.99    6.70
  -4 -10   3  105.99    6.60
  -4 -10   3  105.09    9.30
  -4  10   2  259.17   11.80
  -4 -10   2  262.97   13.60
  -4 -10   2  255.87   11.20
   4 -10  -2  253.17   11.60
  -4  10   1    1.50    2.00
  -4 -10   1    0.70    2.60
   4 -10  -1   -0.80    2.50
  -4 -10   1    0.60    1.90
  -4  10   0  437.56   18.00
  -4 -10   0  483.95   20.10
  -4 -10   0  433.86   17.60
  -4  10  -1  294.87   12.50
  -4 -10  -1  295.17   13.80
  -4  10  -2   21.20    3.80
  -4 -10  -2   27.60    5.70
  -4 -10  -2   17.10    5.80
  -4  10  -3  512.25   19.00
  -4 -10  -3  491.85   19.10
  -4 -10  -3  444.86   20.20
  -4  10  -4   -1.80    2.50
  -4  10  -4   -1.10    1.80
  -4 -10  -4    5.00    2.10
  -4 -10  -4    2.40    3.00
  -4  10  -5  449.36   17.80
  -4 -10  -5  468.95   18.10
  -4  10  -6   11.90    2.60
   4  10   6   18.30    4.70
  -4 -10  -6   12.20    2.70
  -4  10  -7   -0.50    1.50
  -4 -10  -7    3.50    1.40
   4 -11  -7  129.89    5.90
   4  11  -6   31.30    2.80
  -4 -11   6   22.40    4.90
   4 -11  -6   26.30    3.10
   4  11  -5  110.29    5.50
  -4 -11   5  100.69    6.90
   4 -11  -5   99.49    6.00
  -4 -11   5  100.59    5.40
  -4  11   4   76.59    8.80
   4 -11  -4   93.49    5.90
  -4 -11   4   85.59    5.30
  -4 -11   4   82.79    6.70
  -4  11   3  112.69    7.30
  -4 -11   3  104.59    7.40
   4 -11  -3  109.69    6.80
  -4 -11   3  117.09    6.30
  -4  11   2   93.09    6.40
  -4 -11   2  102.09    6.60
   4 -11  -2   95.39    6.60
  -4 -11   2   93.69    6.90
  -4  11   1  157.18    8.50
   4 -11  -1  154.48    8.60
  -4 -11   1  154.88    7.80
  -4  11   0  790.62   30.90
  -4  11   0  848.02   31.10
  -4 -11   0  823.42   30.70
  -4 -11   0  842.32   35.10
   4 -11   0  858.31   31.10
  -4  11  -1  129.99    7.40
  -4  11  -1  143.89    7.60
  -4 -11  -1  138.69    8.40
  -4  11  -2  310.17   13.00
  -4 -11  -2  296.87   14.30
  -4 -11  -2  324.67   13.70
  -4  11  -3   11.10    3.50
  -4  11  -3   12.50    3.80
  -4 -11  -3    8.80    3.10
  -4  11  -4   66.59    5.60
  -4 -11  -4   80.59    5.30
  -4  11  -5   30.20    3.20
  -4 -11  -5   33.40    3.60
   4  11   6   23.90    6.30
  -4  11  -6   30.50    2.80
  -4 -11  -6   25.90    2.90
   4  12  -6  104.19    5.00
   4 -12  -6   82.59    5.10
   4  12  -5   16.20    2.40
  -4 -12   5    9.70    3.20
   4 -12  -5   14.70    3.30
   4  12  -4   36.30    3.50
  -4  12   4   36.70    5.60
   4 -12  -4   39.10    4.00
  -4 -12   4   32.50    5.00
  -4 -12   3    6.20    1.80
  -4 -12   3    6.10    2.80
   4  12  -2   58.89    5.30
  -4  12   2   61.99    5.30
  -4 -12   2   61.69    4.40
  -4 -12   2   50.39    5.70
   4 -12  -2   63.89    5.40
  -4  12   1   35.40    4.40
   4 -12  -1   37.90    5.30
  -4 -12   1   30.40    5.10
  -4  12   0 1270.37   45.00
  -4 -12   0 1207.28   45.90
  -4  12  -1   34.20    4.90
  -4  12  -1   36.90    4.00
  -4 -12  -1   38.80    5.20
   4  12   2    1.60    2.90
  -4  12  -2   12.10    3.60
  -4  12  -2    2.60    1.80
  -4 -12  -2    4.80    2.90
  -4  12  -3   16.80    3.80
  -4  12  -3   17.20    3.20
  -4 -12  -3   15.80    4.50
  -4 -12  -3   22.00    4.30
  -4  12  -4  444.16   17.40
  -4  12  -4  445.46   17.40
  -4 -12  -4  479.55   17.70
  -4  12  -5   14.60    2.50
   4  13  -5    0.20    1.30
   4 -13  -5    2.10    2.20
   4  13  -4    7.80    2.50
  -4  13   4   10.70    3.70
  -4 -13   4    5.90    3.30
  -4  13   3   18.90    3.80
   4  13  -3   17.60    3.30
   4 -13  -3   12.20    3.60
  -4  13   2    5.20    1.80
   4 -13  -2    8.10    2.40
  -4 -13   2    9.90    3.30
  -4  13   1   27.30    3.80
   4 -13  -1   21.60    5.40
  -4 -13   1   27.00    4.70
  -4 -13   0    9.90    3.20
  -4  13  -1   37.90    4.80
  -4  13  -1   29.70    3.80
  -4 -13  -1   34.30    4.70
  -4  13  -2   11.00    3.50
   4  13   2    3.60    2.80
  -4  13  -2    3.80    1.70
  -4 -13  -2    5.90    3.00
  -4  13  -3   17.40    3.40
  -4  13  -3   26.20    3.10
  -4 -13  -3   28.10    4.80
  -4  13  -4    1.70    1.50
  -4 -13  -4    4.40    2.30
  -4  13  -5  300.97   11.40
   4  14  -4   66.09    4.40
   4 -14  -4   64.49    4.10
  -4  14   3  143.49    8.10
  -4 -14   3  156.08    9.10
   4 -14  -3  165.48    7.30
  -4  14   2   12.30    3.00
  -4 -14   2   11.60    3.50
  -4  14   1  155.68    7.90
  -4 -14   1  172.08    9.00
  -4  14   0  145.69    7.10
  -4 -14   0  149.88    8.20
   4  14   1   49.00    4.30
  -4  14  -1   39.80    3.80
  -4 -14  -1   44.90    5.50
  -4  14  -2   -0.30    1.40
  -4  14  -2   -1.10    2.20
  -4 -14  -2   -3.50    3.50
  -4  14  -3  139.09    6.40
  -4  14  -3  132.49    6.20
  -4  14  -4   38.10    2.90
  -4  15   2   29.50    3.10
   4  15  -2   28.20    4.30
  -4  15   1   25.90    2.80
   4  15  -1   21.70    2.60
  -4  15   0    2.00    1.30
   4  15   1   16.00    4.00
  -4  15  -1   12.70    2.30
  -4  15  -2   48.40    3.30
  -5   0   8  106.09    6.70
   5   0  -8   96.39    7.10
   5   0  -7   -0.20    2.40
  -5   0   7   -1.40    2.30
  -5   0   6   79.09    5.50
   5   0  -6   82.39    6.00
  -5   0   5    0.50    1.80
   5   0  -5   -1.00    2.70
  -5   0   4 2879.51  100.19
   5   0  -1    2.60    0.60
  -5   0   0 5373.96  181.28
   5   0   0 5061.29  179.88
   5   0   1    0.10    0.50
  -5   0  -1    0.60    0.70
   5   0   2  876.11   31.30
   5   0   3   -1.00    1.30
   5   0   4 1303.37   49.10
  -5   0  -4 1365.76   48.80
   5   0   4 1411.26   48.90
  -5   0  -5    2.00    2.20
   5   0   5   -2.10    2.20
  -5   0  -5   -1.00    3.20
   5   0   6   11.00    3.80
  -5   0  -6   19.80    4.10
  -5   0  -6    4.70    3.00
  -5   0  -7   -4.20    1.90
   5   0   7    0.10    2.60
  -5   0  -7    5.20    3.20
  -5   0  -8    5.70    1.90
   5   0   8    7.50    2.80
  -5   0  -9   -0.50    1.70
  -5   1   9    3.30    3.10
   5   1  -9    9.10    2.40
   5  -1  -9    9.40    2.00
  -5  -1   9   14.20    4.20
   5   1  -8    0.90    2.40
  -5   1   8   -0.50    2.60
   5  -1  -8    6.00    2.40
  -5  -1   8    1.70    2.60
  -5   1   7   78.99    6.00
   5   1  -7   93.19    6.30
   5  -1  -7   93.29    6.00
  -5  -1   7   91.69    6.30
   5   1  -6   14.70    4.70
  -5   1   6   16.00    3.50
  -5  -1   6   15.10    3.70
  -5  -1   6   10.90    3.80
   5  -1  -6    9.20    3.30
  -5   1   5   79.19    5.20
   5   1  -5   82.29    6.40
   5  -1  -5   83.19    6.00
  -5  -1   5   66.99    6.80
  -5  -1   5   79.79    5.10
  -5   1   4    1.70    2.00
  -5  -1   4    2.10    1.80
  -5  -1   3   14.70    2.90
  -5   1   2 1074.99   34.90
   5  -1  -2  946.11   34.80
   5   1  -1 1415.96   47.00
   5   1  -1 1284.67   46.90
  -5   1   1 1408.16   47.10
   5  -1  -1 1338.57   47.00
   5   1   0    0.50    0.40
  -5   1   0    0.20    0.50
   5  -1   0    0.40    0.50
   5   1   1  564.14   19.60
  -5   1  -1  555.74   19.70
   5  -1   1  519.05   19.70
   5   1   2    6.10    1.50
  -5   1  -2    9.00    1.90
   5  -1   2    4.50    1.70
   5   1   3  318.57   14.70
   5   1   3  356.56   13.50
   5  -1   3  335.17   13.40
   5  -1   3  346.47   13.60
   5   1   4  547.45   21.10
   5  -1   4  512.95   20.00
   5  -1   4  532.35   20.80
  -5  -1  -4  501.85   19.90
  -5   1  -5    5.50    2.40
  -5   1  -5    4.00    3.40
   5   1   5    6.60    2.50
  -5  -1  -5    8.20    2.90
   5  -1   5    7.50    2.40
  -5  -1  -5    9.90    2.50
   5   1   6 1261.17   44.70
  -5   1  -6 1139.39   43.90
  -5   1  -6 1198.88   43.80
   5  -1   6 1290.27   44.60
  -5  -1  -6 1174.08   43.70
  -5  -1  -6 1195.38   44.00
   5   1   7   34.20    4.80
  -5   1  -7   39.00    4.50
   5  -1   7   37.80    4.90
  -5  -1  -7   39.60    4.40
  -5  -1  -7   35.80    5.50
  -5   1  -8    4.40    1.90
   5   1   8    1.30    2.50
   5  -1   8    7.50    2.80
  -5  -1  -8    8.10    2.00
  -5   1  -9   69.09    4.30
  -5  -1  -9   68.79    4.00
  -5   2   9   -2.70    3.40
  -5  -2   9    4.10    2.70
   5  -2  -9    3.90    1.60
   5   2  -8   10.00    2.60
  -5   2   8   -1.20    2.70
  -5  -2   8    5.50    2.70
   5   2  -7    9.90    2.70
  -5   2   7   12.10    3.90
  -5  -2   7   14.00    3.80
   5  -2  -7   15.10    3.90
   5   2  -6    9.20    3.10
  -5   2   6    3.00    2.40
  -5  -2   6   16.70    6.00
  -5  -2   6    4.20    2.90
   5  -2  -6    7.30    2.40
   5   2  -5  176.88    9.90
  -5   2   5  199.78    9.10
   5  -2  -5  188.48    9.20
  -5  -2   5  196.58    9.00
  -5  -2   5  196.18    9.50
  -5   2   4  332.47   13.50
  -5  -2   4  341.27   13.50
  -5   2   3  932.51   31.40
  -5  -2   3  871.31   32.30
  -5   2   2  113.99    4.50
   5  -2  -2  112.79    4.50
   5   2  -1    7.50    0.90
  -5   2   1    6.20    1.00
   5  -2  -1    4.90    1.00
   5   2   0 1743.93   61.99
  -5   2   0 1796.32   62.09
   5  -2   0 1835.02   62.49
   5   2   1  532.45   19.00
  -5   2  -1  529.35   19.20
   5   2   1  518.45   19.20
   5  -2   1  534.85   19.10
   5   2   2   40.50    3.40
  -5   2  -2   40.60    3.10
   5   2   2   43.60    2.90
  -5  -2  -2   45.40    4.60
   5  -2   2   40.20    2.80
   5   2   3   25.90    3.20
  -5  -2  -3   26.10    3.70
   5  -2   3   25.20    4.20
   5  -2   3   30.10    3.30
  -5   2  -4   49.70    7.50
  -5  -2  -4   58.39    5.30
   5  -2   4   59.69    4.80
  -5  -2  -4   60.19    5.00
  -5   2  -5  254.17   11.60
   5   2   5  268.87   12.20
  -5   2  -5  264.77   12.60
   5  -2   5  263.57   11.50
  -5  -2  -5  239.58   11.60
  -5  -2  -5  261.57   11.30
   5   2   6   72.99    6.00
  -5   2  -6   62.69    5.80
   5  -2   6   60.89    5.60
  -5  -2  -6   60.29    5.80
  -5  -2  -6   67.69    5.20
  -5   2  -7    5.50    2.40
   5   2   7    3.40    2.50
  -5  -2  -7   -0.50    2.40
  -5  -2  -7    6.00    2.10
   5  -2   7    0.10    2.70
   5   2   8  129.59    7.40
  -5   2  -8  128.99    6.80
  -5  -2  -8  138.59    7.60
  -5  -2  -8  129.79    6.60
   5  -2   8  119.19    7.40
  -5  -2  -9   59.39    3.60
  -5  -3   9   22.50    4.30
   5  -3  -9   21.30    3.00
  -5   3   8   14.20    4.80
  -5  -3   8   19.00    3.90
   5  -3  -8   23.60    3.60
  -5   3   7   16.10    4.00
   5   3  -7    5.20    3.20
   5  -3  -7    6.30    2.20
  -5  -3   7   16.00    3.90
   5   3  -6  135.99    8.80
  -5   3   6  147.59    8.00
   5  -3  -6  137.89    9.60
  -5  -3   6  149.49    7.70
  -5  -3   6  149.79    8.10
   5  -3  -6  149.69    7.90
  -5   3   5  455.55   17.20
  -5  -3   5  456.45   17.40
  -5  -3   5  418.96   16.90
   5  -3  -5  442.76   17.10
   5  -3  -5  411.46   17.70
  -5  -3   5  394.96   17.60
  -5   3   4   -2.00    2.20
   5  -3  -3  139.09    6.00
  -5  -3   3  138.69    6.60
  -5   3   2 5500.75  182.08
   5   3  -2 5314.97  181.68
  -5  -3   2 5014.20  181.78
   5  -3  -2 5268.37  181.28
  -5   3   1    9.90    1.50
   5   3  -1   10.40    1.20
   5  -3  -1    8.70    1.60
   5   3   0  922.91   32.10
  -5   3   0  915.71   32.30
   5  -3   0  903.31   32.10
  -5   3  -1  832.92   30.30
   5   3   1  853.01   30.30
   5  -3   1  861.61   30.20
   5   3   2 1737.13   63.69
  -5   3  -2 1806.52   63.69
   5   3   2 1879.11   63.49
   5  -3   2 1746.93   63.49
  -5  -3  -2 1897.01   64.09
   5   3   3  348.47   13.70
   5  -3   3  340.57   13.60
   5  -3   3  316.47   13.40
  -5  -3  -3  336.37   13.90
  -5   3  -4   20.50    4.10
   5  -3   4   21.30    3.80
  -5  -3  -4   17.20    4.40
  -5  -3  -4   16.10    4.30
  -5   3  -5    1.80    3.50
  -5   3  -5   10.00    3.40
  -5  -3  -5    7.10    2.60
  -5  -3  -5    4.50    2.20
   5  -3   5    7.50    2.70
  -5   3  -6   19.60    4.80
   5   3   6   19.20    4.40
  -5  -3  -6   17.90    4.10
   5  -3   6   25.80    4.80
  -5  -3  -6   26.40    4.50
   5   3   7    4.50    2.70
  -5   3  -7    3.00    2.70
  -5  -3  -7    2.10    1.90
  -5  -3  -7    3.10    2.30
   5  -3   7    4.80    2.80
  -5   3  -8    7.30    2.60
   5   3   8   15.00    5.00
  -5  -3  -8    6.00    2.30
   5  -3   8    8.80    3.40
  -5  -3  -8    6.10    1.80
  -5  -3  -9   11.30    2.30
  -5  -4   9   12.90    4.50
   5  -4  -9   15.30    2.70
  -5   4   8  132.19    8.50
   5  -4  -8  144.39    7.10
  -5  -4   8  134.69    7.80
  -5   4   7   12.40    4.10
   5  -4  -7   18.30    3.80
   5  -4  -7   11.70    4.00
  -5  -4   7   20.60    4.00
  -5   4   6   45.70    5.10
  -5  -4   6   25.30    4.30
   5  -4  -6   42.40    6.20
  -5  -4   6   38.60    4.50
   5  -4  -6   35.10    4.60
  -5   4   5  665.33   24.50
  -5  -4   5  619.64   24.50
  -5  -4   5  665.83   24.30
   5  -4  -5  651.23   24.80
  -5  -4   5  627.34   24.70
   5  -4  -5  645.64   24.50
  -5   4   4  302.37   12.60
  -5  -4   4  289.67   12.60
  -5  -4   4  316.37   12.70
   5  -4  -4  304.67   13.30
   5   4  -3 2046.70   70.69
  -5   4   3 2036.70   71.19
  -5  -4   3 2092.39   71.99
   5  -4  -3 2036.00   71.49
  -5  -4   3 2028.10   70.49
   5   4  -2    5.10    1.70
  -5   4   2    1.40    1.00
  -5  -4   2    2.70    0.80
   5  -4  -2    3.50    1.10
  -5  -4   2    1.90    1.80
   5   4  -1  202.38    7.90
  -5   4   1  218.18    8.20
   5  -4  -1  208.78    8.10
  -5  -4   1  194.68    8.80
  -5  -4   1  203.28    7.90
   5   4   0  128.89    5.40
  -5   4   0  109.89    5.40
   5  -4   0  120.09    5.30
  -5  -4   0  125.39    6.40
  -5   4  -1  113.79    5.60
   5  -4   1  110.79    5.20
  -5  -4  -1  109.89    6.00
   5  -4   2    5.30    1.60
  -5  -4  -2    2.00    2.00
   5   4   3   13.40    4.00
  -5  -4  -3   12.10    3.60
   5  -4   3    6.60    2.70
   5  -4   3   12.80    2.80
  -5   4  -4   90.09    8.50
  -5   4  -4  103.09    6.60
  -5  -4  -4  109.89    6.50
  -5  -4  -4  103.49    6.80
  -5  -4  -4  106.39    6.40
   5  -4   4  114.09    6.60
  -5   4  -5   58.39    7.00
  -5   4  -5   66.39    5.70
   5  -4   5   63.59    5.30
  -5  -4  -5   62.09    6.20
  -5   4  -6   41.90    5.70
  -5   4  -6   41.50    6.10
   5   4   6   37.80    5.40
  -5  -4  -6   33.60    4.40
  -5  -4  -6   45.70    4.70
   5   4   7   78.49    6.60
  -5   4  -7   96.99    8.70
  -5  -4  -7   86.69    5.90
   5  -4   7   74.49    6.50
  -5  -4  -7   91.99    5.60
   5   4   8   -0.50    2.50
   5  -4   8    0.10    3.90
  -5  -4  -8    2.60    1.70
  -5  -4  -8    3.70    2.10
   5  -5  -9    6.30    2.20
  -5   5   8   13.10    4.20
   5   5  -8   11.80    3.80
   5  -5  -8   15.40    3.30
  -5  -5   8   15.40    3.90
  -5   5   7   42.80    5.40
   5  -5  -7   50.69    4.70
   5  -5  -7   46.00    6.10
  -5   5   6   51.19    5.40
   5  -5  -6   55.69    6.00
   5  -5  -6   55.39    5.00
  -5  -5   6   51.19    5.90
  -5  -5   6   52.79    6.00
  -5  -5   6   48.90    4.60
  -5   5   5    3.00    2.80
  -5  -5   5    3.00    2.10
   5  -5  -5    3.20    2.30
  -5  -5   5    4.50    2.60
   5  -5  -5    3.40    2.80
  -5  -5   5    1.20    1.80
  -5   5   4    3.30    4.20
  -5   5   4    0.30    2.80
   5  -5  -4   -1.20    2.50
  -5  -5   4   -1.00    2.00
  -5  -5   4    0.30    2.40
  -5  -5   4   -0.40    2.20
  -5   5   3 2036.30   77.09
   5  -5  -3 2231.08   77.49
  -5  -5   3 2361.06   79.69
   5   5  -2 2111.89   72.79
  -5   5   2 1997.10   72.89
  -5  -5   2 2127.39   73.59
  -5  -5   2 2039.80   72.59
   5  -5  -2 2181.98   73.09
   5   5  -1    0.10    1.40
  -5   5   1    0.80    1.30
  -5  -5   1   -0.20    1.00
  -5  -5   1    2.10    1.80
   5  -5  -1    2.30    1.30
   5   5   0  681.83   26.30
  -5   5   0  690.63   26.50
  -5  -5   0  749.23   27.00
   5  -5   0  769.32   26.40
  -5  -5   0  761.22   26.50
   5   5   1  417.06   17.10
  -5  -5  -1  469.85   17.80
   5  -5   1  470.35   17.10
   5  -5   2 2345.77   83.09
  -5  -5  -2 2401.66   83.69
  -5   5  -3  260.97   11.00
  -5  -5  -3  281.97   12.10
   5  -5   3  257.87   11.50
  -5  -5  -3  251.57   11.60
  -5   5  -4   32.80    4.40
   5  -5   4   29.70    4.80
  -5  -5  -4   27.90    4.30
  -5  -5  -4   29.00    5.00
  -5   5  -5  177.88    8.50
  -5   5  -5  136.99   11.60
  -5  -5  -5  176.18    8.70
   5  -5   5  176.48    9.20
  -5  -5  -5  174.58    8.90
   5   5   6   12.00    3.60
  -5   5  -6   14.30    4.50
   5  -5   6    8.90    3.30
  -5  -5  -6   11.80    3.90
  -5  -5  -6   11.00    2.50
   5   5   7    6.50    2.80
  -5  -5  -7    5.90    2.00
  -5  -5  -7    7.10    2.20
   5  -5   7    5.90    3.30
   5   5   8    3.30    2.60
  -5  -5  -8   -1.00    2.00
  -5  -5  -8    0.50    1.80
   5  -6  -9    5.60    1.50
   5   6  -8  122.89    6.00
   5  -6  -8  106.39    7.30
  -5  -6   8  118.39    7.00
   5  -6  -8  116.09    5.90
  -5   6   7   -0.20    3.30
   5  -6  -7   -1.60    1.80
   5  -6  -7    5.50    4.30
  -5  -6   7    3.30    2.90
  -5   6   6   17.20    4.90
  -5  -6   6   13.10    4.00
  -5  -6   6    8.70    2.80
   5  -6  -6   18.50    3.90
  -5   6   5   41.00    5.60
  -5  -6   5   38.70    4.30
   5  -6  -5   51.69    4.80
   5  -6  -5   48.40    5.30
  -5  -6   5   40.70    7.30
  -5  -6   5   52.29    5.00
  -5   6   4  327.27   16.10
  -5   6   4  353.86   15.10
  -5  -6   4  386.66   15.40
  -5  -6   4  377.46   14.60
  -5  -6   4  364.76   14.80
   5  -6  -4  361.86   14.90
  -5   6   3  103.39    7.50
  -5  -6   3   95.89    6.10
   5  -6  -3   92.99    7.90
  -5  -6   3  114.29    6.20
   5  -6  -3   94.29    6.30
  -5  -6   3  101.59    6.30
   5   6  -2   10.30    2.50
  -5  -6   2   10.30    3.30
  -5  -6   2    9.40    3.20
   5  -6  -2    9.20    2.50
   5   6  -1 1680.23   61.39
  -5  -6   1 1732.23   61.49
  -5  -6   1 1815.62   62.19
   5  -6  -1 1779.92   61.69
  -5  -6   0   18.30    3.30
   5  -6   0   25.80    3.60
  -5  -6   0   17.80    3.40
  -5  -6  -1  982.70   37.00
   5  -6   1 1038.80   36.60
  -5   6  -2  768.82   28.80
  -5  -6  -2  812.82   30.00
  -5   6  -3   75.09    5.10
  -5  -6  -3   69.59    6.00
  -5  -6  -3   77.39    5.80
   5  -6   3   57.89    8.50
  -5   6  -4    1.00    2.10
  -5  -6  -4    4.20    2.20
   5  -6   4    1.80    3.30
  -5  -6  -4    4.10    2.60
  -5  -6  -4    0.00    3.10
  -5   6  -5   73.09    5.20
  -5  -6  -5   66.19    6.10
  -5  -6  -5   63.29    5.70
   5  -6   5   77.09    6.50
  -5   6  -6  170.58    8.30
  -5  -6  -6  178.08    8.60
  -5  -6  -6  170.38    8.50
   5  -6   6  158.78    9.60
   5   6   7   -0.40    2.50
  -5   6  -7    5.50    2.80
  -5  -6  -7    4.80    1.90
  -5  -6  -7   -0.30    1.90
   5   6   8    0.40    2.70
  -5  -6  -8    0.10    1.70
  -5  -6  -8    1.30    1.70
   5   7  -8    2.40    1.80
   5  -7  -8   -0.30    2.60
   5  -7  -8    3.30    1.50
  -5  -7   8   -3.20    2.50
   5  -7  -7   27.30    4.50
  -5  -7   7   20.00    4.30
   5  -7  -7   18.40    3.30
  -5   7   6   25.40    6.30
  -5  -7   6   18.20    4.30
   5  -7  -6   31.40    4.80
  -5  -7   6   26.40    4.50
   5  -7  -6   19.00    4.10
  -5   7   5    5.70    3.80
  -5   7   5   14.70    5.30
  -5  -7   5    2.60    1.90
   5  -7  -5    5.30    2.70
   5  -7  -5    5.10    2.50
  -5  -7   5    6.30    2.70
  -5  -7   5    6.10    2.30
  -5   7   4   52.99    7.40
  -5  -7   4   47.80    4.30
  -5  -7   4   42.20    4.70
   5  -7  -4   42.60    5.20
  -5  -7   4   44.10    4.80
   5  -7  -4   42.60    4.80
  -5   7   3 1038.20   38.90
   5  -7  -3 1031.10   38.50
  -5  -7   3 1095.29   38.50
  -5  -7   3 1071.89   39.20
  -5  -7   3 1067.09   38.30
  -5   7   2   20.80    4.90
  -5  -7   2   19.60    3.90
  -5  -7   2   20.70    4.20
  -5  -7   2   24.90    3.70
   5  -7  -2   13.80    4.30
  -5   7   1    1.80    2.30
  -5  -7   1    2.90    2.50
  -5  -7   1    0.10    2.20
   5  -7  -1    1.90    2.80
  -5  -7   1    1.60    2.30
  -5  -7   0  133.29    8.00
  -5  -7   0  142.99    7.50
  -5   7  -1  468.65   18.60
  -5  -7  -1  506.85   19.60
  -5   7  -2   -1.40    2.00
  -5  -7  -2   17.20    5.20
  -5   7  -3   98.69    5.80
  -5  -7  -3  104.29    6.70
  -5  -7  -3   90.29    7.50
  -5   7  -4   61.39    4.80
  -5  -7  -4   62.29    5.20
  -5  -7  -4   64.69    6.20
  -5   7  -5  104.79    6.60
  -5  -7  -5  104.99    7.20
  -5  -7  -5  110.59    6.60
  -5   7  -6   54.89    4.50
  -5  -7  -6   61.59    5.40
  -5  -7  -6   55.79    4.70
   5   7   7   18.70    5.10
  -5   7  -7   21.40    4.00
  -5  -7  -7   19.60    3.60
  -5  -7  -7   18.20    3.20
  -5  -7  -8   93.99    5.50
  -5  -7  -8  103.19    5.00
   5   8  -8   74.69    4.20
   5  -8  -8   67.29    5.00
   5  -8  -8   75.19    4.30
  -5  -8   8   65.59    6.00
   5  -8  -7   12.80    2.60
  -5  -8   7   18.80    4.80
   5  -8  -7   19.10    3.20
  -5  -8   6   18.50    4.10
   5  -8  -6   21.40    4.30
   5  -8  -6   23.00    4.10
  -5  -8   6   20.40    4.60
  -5   8   5   25.30    8.30
   5  -8  -5   21.70    4.30
   5  -8  -5   19.50    4.80
  -5  -8   5   24.40    4.10
  -5   8   4  185.88   10.30
   5  -8  -4  176.18    9.30
  -5  -8   4  170.28    8.30
  -5  -8   4  175.38    9.50
   5  -8  -4  169.98    9.00
  -5  -8   4  169.68    8.40
  -5   8   3 1219.58   43.20
  -5  -8   3 1155.88   42.50
  -5  -8   3 1190.28   42.40
   5  -8  -3 1147.79   42.70
  -5  -8   3 1181.98   43.50
  -5   8   2   49.50    5.20
   5  -8  -2   40.20    4.70
  -5  -8   2   41.80    4.30
  -5  -8   2   51.79    4.90
  -5  -8   2   47.30    4.80
  -5   8   1   83.59    9.10
  -5   8   1   96.69    6.10
  -5  -8   1  106.69    6.40
  -5  -8   1   87.29    7.00
  -5  -8   1   94.79    6.00
   5  -8  -1  103.09    6.40
  -5  -8   0    6.40    2.40
  -5  -8   0    1.30    2.20
  -5   8  -1  938.81   34.30
  -5  -8  -1  938.31   34.40
  -5  -8  -1  957.60   35.40
  -5   8  -2  137.89    7.10
  -5  -8  -2  143.39    8.30
  -5  -8  -2  134.89    8.20
  -5   8  -3   28.00    3.90
  -5  -8  -3   26.60    4.60
  -5  -8  -3   32.90    4.80
  -5   8  -4   39.60    4.20
  -5  -8  -4   40.70    4.50
  -5  -8  -4   41.80    5.80
  -5   8  -5   85.09    5.30
  -5  -8  -5   54.09    8.10
  -5  -8  -5   79.59    5.60
  -5   8  -6  370.36   14.20
  -5  -8  -6  339.27   14.40
  -5  -8  -6  353.16   14.50
   5   8   7   17.90    4.20
  -5   8  -7   15.10    3.50
  -5  -8  -7   12.10    2.70
  -5  -8  -7   20.80    5.00
   5   9  -7    1.40    1.40
   5  -9  -7    1.40    2.00
  -5  -9   7    1.70    2.70
   5  -9  -7    0.10    2.10
  -5  -9   6   12.80    2.30
  -5  -9   6   14.90    4.30
   5  -9  -6   13.40    2.80
   5  -9  -6   19.50    3.90
  -5   9   5   24.00    4.90
   5  -9  -5   28.00    4.20
  -5  -9   5   27.80    3.90
  -5  -9   5   22.00    4.60
   5  -9  -5   41.60    5.40
  -5   9   4   18.30    6.00
  -5  -9   4   15.70    5.00
   5  -9  -4   10.40    2.70
  -5  -9   4   11.80    3.50
  -5   9   3   40.80    5.60
  -5  -9   3   51.59    4.50
  -5  -9   3   44.90    5.20
   5  -9  -3   46.30    4.80
  -5   9   2  309.37   17.40
  -5  -9   2  366.16   15.30
  -5  -9   2  354.16   16.00
  -5   9   1  673.53   25.30
   5  -9  -1  656.03   25.30
  -5  -9   1  663.83   25.00
  -5  -9   1  680.33   26.10
  -5   9   0   29.80    4.10
  -5   9   0   20.50    5.10
   5  -9   0   20.70    5.10
  -5  -9   0   24.60    4.30
  -5  -9   0   27.00    4.40
  -5   9  -1   81.39    5.60
  -5  -9  -1   78.89    6.20
  -5  -9  -1   78.69    6.10
  -5   9  -2 1650.23   59.79
  -5  -9  -2 1722.63   61.39
  -5   9  -3  337.57   14.30
  -5   9  -3  341.47   14.10
  -5  -9  -3  348.37   14.50
  -5  -9  -3  344.67   15.70
  -5   9  -4  152.38    7.60
  -5  -9  -4  148.39    7.90
  -5  -9  -4  141.19    9.10
  -5   9  -5  146.69    7.30
  -5  -9  -5  142.49    7.60
   5   9   6  156.68    9.10
  -5   9  -6  170.88    7.60
  -5  -9  -6  166.88    7.80
  -5   9  -7    8.10    1.90
   5   9   7    4.40    3.00
  -5  -9  -7   12.10    2.40
   5  10  -7    0.80    1.20
   5 -10  -7    1.00    1.50
  -5 -10   7    4.10    3.10
   5  10  -6   69.39    4.20
  -5 -10   6   67.09    6.40
   5 -10  -6   62.89    4.70
  -5 -10   6   72.49    4.60
   5 -10  -5  206.78    9.50
  -5 -10   5  178.78   10.00
  -5  10   4  964.10   36.10
  -5 -10   4 1009.90   35.50
  -5 -10   4  901.61   36.40
   5 -10  -4  982.60   35.80
  -5  10   3  527.65   20.90
  -5 -10   3  512.65   21.40
  -5 -10   3  527.85   20.20
   5 -10  -3  512.65   20.60
  -5  10   2   38.50    4.70
  -5 -10   2   31.60    4.80
   5 -10  -2   36.10    4.60
  -5 -10   2   38.20    4.20
  -5  10   1   10.00    2.60
  -5 -10   1   16.00    3.70
   5 -10  -1   13.20    2.90
  -5 -10   1   18.10    4.50
  -5  10   0    0.80    3.00
  -5  10   0    0.10    1.80
  -5 -10   0    1.40    2.00
  -5 -10   0    0.40    2.40
   5 -10   0    2.90    2.90
  -5  10  -1  506.95   19.70
  -5  10  -1  480.95   19.50
  -5 -10  -1  520.25   21.00
  -5  10  -2  760.72   28.20
  -5  10  -2  730.93   28.00
  -5 -10  -2  765.12   29.60
  -5 -10  -2  748.33   28.20
  -5  10  -3  156.18    9.60
  -5  10  -3  148.49    7.70
  -5 -10  -3  126.79    8.50
  -5 -10  -3  139.79    7.70
  -5  10  -4    4.10    2.00
  -5 -10  -4    0.00    2.10
  -5 -10  -4   -2.40    2.60
  -5  10  -5  109.29    5.90
  -5 -10  -5  106.49    6.10
  -5  10  -6   16.80    2.80
   5  10   6   15.90    4.40
  -5 -10  -6   18.60    3.70
   5  11  -6    0.80    1.30
  -5 -11   6    0.20    2.80
   5 -11  -6    1.20    1.50
   5  11  -5   20.90    2.90
   5 -11  -5   23.10    3.50
  -5 -11   5   27.30    3.00
  -5 -11   5   23.00    4.70
   5 -11  -4   35.10    4.20
  -5 -11   4   32.00    3.60
  -5 -11   4   22.80    4.70
  -5  11   3  791.12   30.10
  -5 -11   3  736.33   30.70
  -5 -11   3  835.02   29.60
   5 -11  -3  823.12   30.00
  -5  11   2  302.27   13.20
  -5 -11   2  278.57   13.60
   5 -11  -2  312.47   13.20
  -5 -11   2  311.27   12.80
  -5  11   1  474.85   18.90
   5 -11  -1  473.75   18.80
  -5 -11   1  476.75   18.50
  -5 -11   1  461.85   19.70
  -5  11   0    1.80    3.00
  -5  11   0    0.50    1.70
  -5 -11   0    0.20    2.40
   5 -11   0   -0.50    2.80
  -5 -11   0   -0.90    1.90
  -5  11  -1  116.09    7.00
  -5  11  -1  119.29    6.80
  -5 -11  -1  115.19    7.70
  -5  11  -2   63.39    5.20
  -5  11  -2   70.89    5.10
  -5 -11  -2   63.49    5.70
  -5 -11  -2   62.59    6.60
  -5  11  -3    4.70    2.00
  -5  11  -3   13.00    4.10
  -5 -11  -3    2.90    2.90
  -5 -11  -3    6.40    2.50
  -5  11  -4   17.60    3.20
  -5 -11  -4   22.40    3.70
  -5  11  -5   40.10    3.50
  -5 -11  -5   39.60    3.80
   5  12  -6   28.00    2.40
   5 -12  -6   32.40    2.80
   5  12  -5  100.59    5.20
   5 -12  -5  105.69    5.70
  -5 -12   5  113.99    6.80
  -5  12   4  116.99    7.00
   5  12  -4  107.69    5.60
   5 -12  -4  111.39    6.20
  -5 -12   4  116.09    7.40
  -5 -12   4  104.69    5.60
  -5  12   3  236.68   11.30
   5  12  -3  256.07   10.60
   5 -12  -3  255.17   11.10
  -5 -12   3  251.07   12.70
  -5  12   2    3.60    2.10
   5  12  -2    3.50    2.70
  -5 -12   2   -2.60    1.30
  -5 -12   2   -4.60    2.50
   5 -12  -2    2.90    2.20
  -5  12   1  115.59    6.80
  -5 -12   1  111.79    7.40
   5 -12  -1  119.79    7.20
  -5  12   0   72.99    5.30
  -5  12   0   75.69    6.80
   5 -12   0   48.90    7.00
  -5 -12   0   67.69    6.10
  -5  12  -1  176.78    8.60
  -5  12  -1  179.08    8.70
  -5 -12  -1  163.28    9.40
  -5  12  -2  339.67   13.90
  -5  12  -2  350.06   13.90
   5  12   2  326.57   14.50
  -5 -12  -2  326.47   15.50
  -5  12  -3   45.80    4.40
  -5  12  -3   52.39    4.20
  -5 -12  -3   49.70    5.30
  -5 -12  -3   47.20    5.10
  -5  12  -4   60.29    5.60
  -5 -12  -4   57.49    4.60
  -5  12  -5    3.60    1.90
   5  13  -5    3.90    1.40
   5 -13  -5    3.30    1.50
  -5  13   4  214.78   12.00
   5  13  -4  213.48    8.90
   5 -13  -4  213.58    9.20
  -5 -13   4  226.28   10.40
   5  13  -3  308.57   12.30
  -5  13   3  312.07   12.90
   5 -13  -3  318.57   12.80
  -5 -13   3  304.17   13.60
  -5  13   2  706.63   27.10
   5 -13  -2  686.83   25.60
  -5 -13   2  670.03   26.40
  -5  13   1   19.30    3.60
   5 -13  -1   24.80    4.80
  -5 -13   1   19.60    4.50
  -5  13   0  214.58    9.60
  -5 -13   0  208.48   10.60
  -5  13  -1   35.60    4.80
  -5  13  -1   45.80    4.00
  -5 -13  -1   40.50    4.80
  -5  13  -2   80.59    5.00
  -5  13  -2   74.59    4.90
  -5 -13  -2   70.39    5.90
  -5  13  -3   27.60    3.30
  -5  13  -3   30.30    3.80
  -5 -13  -3   32.70    4.70
  -5  13  -4   20.70    2.50
  -5 -13  -4   14.60    4.70
   5 -14  -4    0.10    1.70
  -5 -14   3   15.70    5.60
  -5  14   2    2.00    1.50
  -5 -14   2   -1.30    2.80
   5 -14  -2    3.20    2.90
  -5  14   1   90.39    5.40
  -5 -14   1  103.89    6.70
  -5  14   0   53.99    4.30
  -5 -14   0   62.99    5.50
  -5  14  -1    2.80    1.40
   5  14   1    3.70    2.20
  -5 -14  -1    3.30    3.00
  -5  14  -2    0.80    1.40
  -5 -14  -2    4.60    3.40
  -5  14  -3    2.40    1.70
  -5  14  -3    0.40    1.90
  -5  15   2  579.74   21.20
   5  15  -1   16.80    2.90
  -5  15   1   13.70    3.30
   5  15   0  226.08    9.10
  -5  15   0  214.38    9.00
  -5  15  -1    2.30    1.30
  -5  15  -2  205.08    8.30
   6   0  -9   -0.60    1.90
  -6   0   9    4.20    3.20
  -6   0   8  272.97   12.40
   6   0  -8  286.77   12.30
   6   0  -7    3.90    2.20
  -6   0   7    1.50    2.40
  -6   0   6   47.60    4.70
  -6   0   5    2.10    1.90
   6   0  -5   -0.40    2.60
  -6   0   5   -3.80    4.10
  -6   0   5   -0.60    3.90
  -6   0   4   21.80    3.20
   6   0  -1    0.70    0.50
   6   0   0  685.33   24.30
   6   0   1    5.90    1.40
   6   0   2  101.59    5.10
   6   0   3    1.60    1.80
  -6   0  -4  441.36   17.10
   6   0   4  368.76   18.40
  -6   0  -4  442.16   16.60
  -6   0  -5   -2.40    2.70
  -6   0  -5    2.50    2.20
   6   0   5   -1.70    2.50
  -6   0  -6 1257.97   45.30
  -6   0  -6 1231.18   45.30
   6   0   6 1262.27   45.90
   6   0   7    3.70    2.70
  -6   0  -7    1.90    2.90
   6   0   8   94.59    6.50
  -6   0  -8   88.99    5.30
  -6   0  -9    1.00    1.70
  -6   1   9    1.00    3.60
  -6  -1   9   13.70    4.50
   6  -1  -9    7.30    1.90
  -6   1   8    6.70    2.80
   6   1  -8   11.20    3.70
  -6  -1   8    6.80    2.70
   6  -1  -8    7.00    3.00
  -6   1   7   45.70    5.00
   6   1  -7   56.19    5.20
   6  -1  -7   51.49    5.50
  -6  -1   7   41.50    4.80
  -6   1   6  290.07   12.50
   6   1  -6  287.97   13.20
  -6  -1   6  290.17   12.60
  -6  -1   6  276.37   12.50
   6  -1  -6  286.27   12.50
  -6   1   5  542.95   19.80
  -6   1   5  468.45   21.00
   6   1  -5  523.85   19.90
  -6  -1   5  500.15   20.60
  -6  -1   5  534.95   19.90
  -6  -1   5  493.45   19.90
  -6   1   4  115.59    6.20
  -6  -1   4  119.69    6.10
  -6  -1   3  490.85   18.30
  -6   1   2  102.79    3.90
   6  -1  -2  102.69    3.90
   6   1  -1 4311.57  151.48
   6   1  -1 4534.15  151.28
  -6   1   1 4220.28  150.68
   6  -1  -1 4482.25  152.18
   6   1   0  722.23   26.50
  -6   1   0  761.62   26.60
   6  -1   0  770.02   26.50
  -6   1  -1 1397.46   48.00
   6   1   1 1378.96   47.90
   6  -1   1 1323.47   47.80
  -6   1  -2    0.60    1.20
   6   1   2    6.10    1.90
   6  -1   2    1.90    1.10
   6   1   3  206.88    9.60
   6  -1   3  238.48    9.80
   6  -1   3  206.28    9.50
  -6   1  -4   14.20    4.50
  -6   1  -4    5.60    3.30
  -6  -1  -4    3.90    2.50
  -6  -1  -4    1.40    2.90
   6  -1   4    3.40    2.60
  -6   1  -5    3.30    2.50
   6   1   5    5.50    2.60
  -6   1  -5    1.00    3.40
   6  -1   5    8.20    2.60
  -6  -1  -5    4.30    2.70
  -6  -1  -5    2.90    2.40
  -6   1  -6   25.20    4.50
   6   1   6   16.20    4.60
  -6   1  -6   20.40    5.60
  -6  -1  -6   21.80    4.10
  -6  -1  -6   20.80    4.70
  -6   1  -7   33.50    6.50
   6   1   7   28.00    4.50
  -6   1  -7   35.40    4.40
  -6  -1  -7   35.30    4.20
  -6  -1  -7   38.20    5.20
   6  -1   7   27.90    4.50
   6   1   8   35.10    4.40
  -6   1  -8   25.20    3.90
   6  -1   8   19.70    4.60
  -6  -1  -8   26.80    3.70
  -6   1  -9   57.19    3.70
  -6  -1  -9   54.99    3.50
  -6  -2   9    1.60    2.90
   6  -2  -9    0.60    1.50
   6   2  -8   -0.50    2.50
  -6   2   8    1.60    2.80
   6  -2  -8    0.50    1.80
  -6  -2   8    3.90    2.60
   6   2  -7  131.79    7.60
  -6   2   7  131.89    7.50
  -6  -2   7  124.89    7.60
   6  -2  -7  131.29    7.40
  -6  -2   7  123.99    7.50
  -6   2   6  115.79    6.90
   6   2  -6  128.79    8.90
   6  -2  -6  125.79    7.20
  -6  -2   6  117.59    7.00
  -6   2   5   81.99    9.40
   6   2  -5   65.09    6.70
  -6   2   5   72.89    5.30
  -6  -2   5   75.69    5.20
  -6  -2   5   73.59    6.00
  -6  -2   5   75.49    7.50
  -6   2   4  975.60   35.60
  -6  -2   4 1005.30   35.80
  -6   2   3  446.26   14.80
  -6  -2   3  390.66   15.90
  -6   2   2    8.20    1.30
   6  -2  -2    8.00    1.20
   6   2  -1   23.50    1.40
  -6   2   1   22.70    1.80
  -6   2   0   17.80    1.70
   6   2   0   16.00    1.40
   6  -2   0   16.50    1.60
   6   2   1  704.83   25.50
  -6   2  -1  705.43   25.50
   6   2   1  703.23   26.00
   6  -2   1  716.73   25.40
   6   2   2   20.60    2.40
  -6   2  -2   21.80    3.00
   6   2   2   20.00    3.50
  -6  -2  -2   23.60    3.80
   6  -2   2   21.20    2.50
   6   2   3   58.19    4.60
  -6  -2  -3   50.69    4.40
   6  -2   3   56.69    4.50
   6  -2   3   52.39    4.80
  -6   2  -4   20.80    4.00
  -6   2  -4   19.40    3.50
  -6  -2  -4   13.40    2.80
   6  -2   4   22.50    4.10
  -6  -2  -4   15.60    4.20
   6   2   5  698.23   26.00
  -6   2  -5  635.54   25.30
  -6   2  -5  647.14   25.10
  -6  -2  -5  656.93   24.90
   6  -2   5  677.63   25.20
  -6  -2  -5  656.83   25.20
  -6   2  -6   78.99    6.10
  -6   2  -6   86.09    7.20
   6   2   6   81.09    6.30
  -6  -2  -6   85.39    6.40
  -6  -2  -6   77.69    5.80
   6  -2   6   80.69    6.30
   6   2   7    0.30    2.60
  -6   2  -7    0.60    2.20
   6  -2   7    1.20    2.80
  -6  -2  -7    0.90    2.10
  -6  -2  -7    1.20    2.30
  -6   2  -8   12.40    3.50
   6   2   8   11.10    4.00
   6  -2   8    6.90    3.50
  -6  -2  -8    9.50    2.80
  -6  -2  -8    9.90    2.60
  -6  -2  -9   11.20    2.50
  -6  -3   9   -5.70    2.90
   6  -3  -9   -1.20    1.50
  -6   3   8    0.80    3.00
   6  -3  -8    9.60    3.10
  -6  -3   8    6.30    2.50
   6   3  -7   16.50    5.20
  -6   3   7   19.40    4.30
  -6  -3   7   19.80    4.30
  -6  -3   7   11.60    3.90
   6  -3  -7   17.80    4.00
  -6   3   6  692.63   26.60
  -6  -3   6  715.83   27.00
  -6  -3   6  693.23   26.20
   6  -3  -6  700.23   26.60
  -6   3   5  117.49    6.80
  -6   3   5  101.79   10.10
   6  -3  -5  119.29    8.50
  -6  -3   5  116.09    6.80
  -6  -3   5  121.59    6.70
  -6  -3   5  113.89    8.00
  -6   3   4  287.57   12.00
  -6  -3   4  275.67   12.20
  -6  -3   4  307.37   12.20
  -6   3   3  234.48    8.80
   6  -3  -3  222.58    8.90
  -6  -3   3  223.18    9.60
  -6   3   2 2636.24   89.99
   6   3  -2 2595.14   89.59
   6  -3  -2 2617.64   89.99
  -6  -3   2 2571.84   90.59
  -6   3   1 2698.13   93.69
   6   3  -1 2748.93   93.49
   6  -3  -1 2687.23   93.59
  -6   3   0   94.89    4.60
   6   3   0   91.99    4.30
   6  -3   0   95.39    4.30
   6   3   1   86.19    5.70
  -6   3  -1  102.99    5.20
   6   3   1  105.79    5.10
  -6  -3  -1  103.99    5.80
   6  -3   1  107.39    4.90
   6   3   2   96.89    4.90
   6   3   2   82.59    5.60
   6  -3   2   92.49    5.00
  -6  -3  -2   83.59    5.20
   6   3   3  222.28    9.80
   6  -3   3  202.08    9.60
  -6  -3  -3  210.38    9.60
   6  -3   3  190.18    9.30
  -6   3  -4  247.98   11.20
  -6   3  -4  243.28   11.00
  -6   3  -4  224.18   11.70
  -6  -3  -4  233.78   10.50
  -6  -3  -4  230.28   10.70
   6  -3   4  252.17   13.60
  -6   3  -5   88.19    7.60
  -6   3  -5   92.89    6.60
  -6   3  -5   96.39    7.50
   6  -3   5   90.79    6.20
  -6  -3  -5   85.99    7.30
  -6   3  -6   -0.80    2.60
   6   3   6    1.30    2.40
  -6  -3  -6   -2.80    2.20
  -6  -3  -6    0.30    2.20
   6   3   7  127.69   10.20
  -6   3  -7  106.29    7.90
  -6  -3  -7  117.59    6.50
   6  -3   7   86.89    6.90
  -6  -3  -7  110.49    6.70
  -6   3  -8   61.19    5.10
   6   3   8   78.09    5.50
  -6  -3  -8   69.99    4.50
   6  -3   8   48.40    7.10
  -6  -3  -8   72.49    4.80
  -6  -4   9   18.40    5.30
   6  -4  -9   20.00    2.60
  -6   4   8  134.89    8.30
   6  -4  -8  137.49    6.90
  -6  -4   8  137.89    7.80
  -6   4   7    7.00    2.90
   6  -4  -7   11.90    4.00
   6  -4  -7    4.70    2.00
  -6  -4   7    2.10    2.30
  -6   4   6   99.09    6.50
   6  -4  -6  101.79    7.70
  -6  -4   6   91.49    6.60
  -6  -4   6   97.19    7.20
   6  -4  -6  101.29    6.50
  -6  -4   6  102.09    6.20
  -6   4   5   68.79    9.10
  -6   4   5   59.29    5.20
  -6  -4   5   54.99    4.90
  -6  -4   5   48.90    5.90
   6  -4  -5   59.29    5.10
  -6  -4   5   60.79    4.90
   6  -4  -5   55.09    6.60
  -6   4   4  430.36   17.50
  -6   4   4  441.46   19.80
  -6  -4   4  444.96   18.00
  -6  -4   4  458.95   17.60
  -6  -4   4  472.25   17.90
   6  -4  -4  454.45   18.00
  -6   4   3  594.24   21.90
   6  -4  -3  599.24   22.10
  -6  -4   3  612.44   22.60
  -6   4   2 2692.03   90.39
   6   4  -2 2545.95   89.89
   6  -4  -2 2603.84   90.39
  -6  -4   2 2587.94   90.89
   6   4  -1  177.58    7.30
  -6   4   1  188.78    7.70
  -6  -4   1  179.88    8.20
   6  -4  -1  183.98    7.50
   6   4   0 1911.01   67.79
  -6   4   0 1929.91   67.99
  -6  -4   0 1993.10   68.49
   6  -4   0 1956.90   67.79
   6   4   1 1761.52   62.49
  -6   4  -1 1699.03   62.69
  -6  -4  -1 1855.11   62.99
   6  -4   1 1813.72   62.49
   6   4   2 1194.78   43.10
  -6  -4  -2 1197.78   43.40
   6  -4   2 1222.48   43.20
  -6  -4  -3   16.40    4.50
  -6  -4  -3   19.70    3.70
  -6   4  -4   14.80    3.60
  -6   4  -4   25.50    6.40
  -6   4  -4   28.70    4.60
  -6  -4  -4    9.10    2.80
  -6  -4  -4   17.60    4.00
  -6  -4  -4   19.10    3.90
   6  -4   4   13.20    4.40
  -6   4  -5  327.87   14.10
   6  -4   5  329.47   13.70
  -6  -4  -5  311.87   13.70
  -6  -4  -5  315.47   13.50
   6   4   6   45.40    5.30
  -6   4  -6   33.20    6.00
   6  -4   6   41.00    5.30
  -6  -4  -6   39.40    4.70
  -6  -4  -6   37.20    4.70
  -6   4  -7  136.29    7.60
   6   4   7  124.49    7.80
  -6  -4  -7  118.09    7.10
   6  -4   7  115.19    7.90
  -6  -4  -7  121.69    8.70
   6   4   8   -0.70    2.50
  -6  -4  -8    1.30    1.80
  -6  -4  -8    0.40    1.60
   6  -5  -9   -0.30    1.30
  -6  -5   8    7.30    2.90
   6  -5  -8    5.20    2.30
  -6   5   7   84.69    6.80
   6  -5  -7  115.39    7.80
   6  -5  -7  101.49    6.20
  -6  -5   7   84.49    6.50
  -6   5   6  320.37   14.80
   6  -5  -6  355.36   15.00
  -6  -5   6  361.26   14.90
   6  -5  -6  339.87   14.50
  -6  -5   6  334.07   14.30
  -6   5   5  117.09   10.00
  -6   5   5  121.79    7.80
  -6  -5   5  142.29    7.60
  -6  -5   5  137.19    7.60
   6  -5  -5  126.79    8.00
  -6   5   4    5.20    3.60
  -6  -5   4    1.90    2.40
  -6  -5   4    3.10    2.20
  -6  -5   4    0.40    2.10
   6  -5  -4    0.60    2.60
  -6  -5   3  409.76   16.50
  -6  -5   3  401.26   16.20
   6  -5  -3  425.16   16.60
  -6  -5   3  422.96   16.50
   6  -5  -3  407.46   16.70
  -6   5   2  103.89    5.80
   6   5  -2  101.19    5.40
  -6  -5   2  105.39    5.00
  -6  -5   2  112.99    6.10
   6  -5  -2  107.49    5.60
   6   5  -1    3.30    1.80
  -6   5   1    0.60    1.80
   6  -5  -1    0.20    1.30
  -6  -5   1    1.80    2.00
  -6   5   0   88.19    5.70
   6   5   0   78.59    4.80
  -6  -5   0   89.29    5.40
   6  -5   0   85.59    4.70
   6  -5   1  235.78   10.30
  -6  -5  -1  257.97   10.90
  -6  -5  -2    5.80    2.60
   6  -5   2    4.40    2.50
  -6   5  -3  183.78    8.70
  -6  -5  -3  195.28   10.20
  -6  -5  -3  184.38    9.00
  -6  -5  -3  185.68    9.40
  -6   5  -4   14.80    4.70
  -6   5  -4   22.40    4.20
  -6  -5  -4   30.70    5.20
   6  -5   4   25.50    5.50
  -6  -5  -4   13.70    4.30
  -6  -5  -4   33.30    7.40
  -6   5  -5   35.50    4.90
  -6   5  -5   43.40    7.20
  -6  -5  -5   50.29    4.80
  -6  -5  -5   39.80    4.90
   6  -5   5   43.50    6.10
  -6   5  -6   59.69    5.60
   6   5   6   59.49    6.00
  -6   5  -6   58.79    7.50
   6  -5   6   55.69    6.80
  -6  -5  -6   66.89    5.10
  -6  -5  -6   64.49    5.40
   6   5   7  119.89    7.60
  -6  -5  -7  111.89    6.40
  -6  -5  -7  120.79    6.60
   6   5   8    3.50    2.50
  -6  -5  -8    5.30    1.90
  -6  -5  -8    9.10    2.90
   6   6  -8    3.10    2.00
   6  -6  -8    2.50    1.50
  -6  -6   8    4.70    2.70
   6  -6  -7    9.80    2.80
   6  -6  -7   19.70    5.00
  -6  -6   7    6.80    2.70
  -6  -6   6  142.29    7.20
   6  -6  -6  135.59    7.70
   6  -6  -6  132.09    8.20
  -6  -6   6  145.39    7.60
  -6  -6   6  131.29    8.10
  -6   6   5   58.69   13.40
  -6  -6   5   68.49    5.00
  -6  -6   5   67.39    5.60
  -6  -6   5   61.09    5.20
   6  -6  -5   65.59    5.90
   6  -6  -5   60.69    5.40
  -6   6   4  273.57   13.40
  -6  -6   4  273.67   12.00
  -6  -6   4  270.87   11.80
  -6  -6   4  282.37   12.50
   6  -6  -4  279.77   12.10
  -6   6   3  199.98   10.30
  -6  -6   3  198.78    9.30
  -6  -6   3  205.98    9.80
  -6  -6   3  208.18    9.60
   6  -6  -3  217.58    9.70
   6  -6  -3  194.18   11.50
  -6   6   2 1816.22   63.89
  -6  -6   2 1749.62   62.79
   6  -6  -2 1713.73   63.29
  -6  -6   2 1806.82   63.29
  -6  -6   2 1866.11   63.69
   6   6  -1  202.98    9.90
   6  -6  -1  229.68   10.00
  -6  -6   1  227.28    9.70
  -6  -6   1  224.68   10.00
  -6  -6   0   48.80    4.40
   6  -6   0   48.60    4.60
   6  -6   1  183.38    8.90
  -6   6  -2 1384.66   49.90
  -6  -6  -2 1390.16   50.29
  -6  -6  -2 1445.36   51.09
  -6   6  -3   87.69    5.60
  -6  -6  -3   91.39    6.10
  -6  -6  -3   96.99    6.50
  -6   6  -4  167.48    8.40
  -6  -6  -4  166.68    8.60
  -6  -6  -4  154.48    9.00
  -6  -6  -4  175.48    9.80
  -6   6  -5   37.90    4.60
  -6  -6  -5   33.60    4.40
  -6  -6  -5   30.40    5.10
  -6   6  -6   57.29    4.90
   6   6   6   52.09    5.90
  -6  -6  -6   48.40    4.80
  -6  -6  -6   47.30    5.00
   6   6   7    0.80    2.60
  -6  -6  -7    1.60    1.80
  -6  -6  -7   -0.40    1.90
  -6  -6  -8    2.20    1.60
  -6  -6  -8   -1.10    1.70
   6   7  -8  107.69    6.50
   6  -7  -8  119.19    5.50
  -6  -7   8  109.09    6.60
   6  -7  -8   89.19    6.60
  -6  -7   7    7.40    2.90
   6  -7  -7    7.50    2.50
   6  -7  -7    5.70    2.00
  -6  -7   6   -3.60    2.10
   6  -7  -6   -1.70    2.00
  -6  -7   6   -0.90    4.10
   6  -7  -6    1.60    2.30
  -6   7   5    4.30    4.20
   6  -7  -5    1.70    2.60
   6  -7  -5   -0.70    2.40
  -6  -7   5    4.40    2.00
  -6  -7   5    2.80    2.70
  -6  -7   5    1.50    1.80
  -6   7   4   -0.90    3.00
   6  -7  -4    5.10    2.40
  -6  -7   4    5.40    2.60
   6  -7  -4    8.30    2.90
  -6  -7   4    4.90    2.10
  -6   7   3   49.90    6.10
   6  -7  -3   54.59    4.80
  -6  -7   3   47.30    4.50
  -6  -7   3   53.99    4.70
  -6  -7   3   48.50    4.80
  -6   7   2   73.29    5.80
   6  -7  -2   76.99    5.40
  -6  -7   2   76.79    5.50
  -6  -7   2   77.59    5.30
  -6  -7   2   63.99    5.90
  -6   7   1  551.84   21.70
  -6  -7   1  567.14   21.60
  -6  -7   1  595.74   22.20
  -6  -7   1  562.24   22.20
  -6   7   0  201.58    9.10
  -6   7   0  181.78    9.30
  -6  -7   0  204.98    9.30
  -6  -7   0  177.98    9.40
  -6   7  -1  144.29    8.20
  -6   7  -1  142.49    7.50
  -6   7  -1  135.99    7.80
  -6  -7  -1  164.08    8.10
  -6   7  -2  236.68   11.90
  -6   7  -2  245.48   11.20
  -6   7  -2  237.68   10.50
  -6  -7  -2  263.87   12.00
  -6  -7  -2  244.58   11.40
  -6   7  -3  496.15   19.70
  -6  -7  -3  529.95   21.30
  -6  -7  -3  518.95   20.20
  -6   7  -4   65.79    5.00
  -6  -7  -4   69.29    5.50
  -6  -7  -4   60.39    7.60
  -6  -7  -4   72.49    6.50
  -6   7  -5   22.50    3.90
  -6  -7  -5   29.20    5.80
  -6  -7  -5   16.90    3.90
  -6   7  -6   14.50    3.60
  -6  -7  -6   12.00    3.50
  -6  -7  -6    9.80    2.70
  -6   7  -7    6.90    2.60
  -6  -7  -7   11.60    3.80
  -6  -7  -7   10.30    3.00
  -6  -7  -8   11.50    2.50
   6   8  -8    2.20    1.60
   6  -8  -8    2.10    1.70
   6  -8  -8    1.70    2.70
   6  -8  -7   14.80    3.30
   6  -8  -7   17.90    3.80
  -6  -8   7    8.50    3.20
  -6  -8   6    4.70    2.70
  -6  -8   6    5.90    2.90
   6  -8  -6    7.10    2.50
   6  -8  -6    5.40    2.60
  -6   8   5  182.38   11.00
   6  -8  -5  183.48    9.50
  -6  -8   5  177.08    9.90
   6  -8  -5  195.38    9.40
  -6  -8   5  197.08    8.90
  -6   8   4  132.79    9.00
  -6  -8   4  155.48    8.70
  -6  -8   4  152.68    7.70
   6  -8  -4  141.79    8.40
  -6  -8   4  150.68    7.60
   6  -8  -4  149.19    8.10
  -6   8   3 1197.18   44.10
  -6  -8   3 1144.09   44.50
  -6  -8   3 1278.07   44.70
  -6   8   2 1583.94   57.49
  -6  -8   2 1613.54   57.19
  -6  -8   2 1655.23   60.49
   6  -8  -2 1650.93   57.49
  -6  -8   2 1543.75   56.89
  -6   8   1   89.19    6.00
  -6   8   1   74.59    7.70
  -6  -8   1   86.39    5.70
  -6  -8   1   83.89    5.90
  -6  -8   1   81.19    6.80
  -6   8   0  327.67   13.30
  -6   8   0  289.37   13.30
  -6  -8   0  343.57   14.00
  -6  -8   0  308.57   13.20
  -6   8  -1  199.18    9.40
  -6   8  -1  201.08    9.10
  -6  -8  -1  203.98    9.90
  -6  -8  -1  176.78    9.70
  -6   8  -2  396.16   16.20
  -6   8  -2  385.96   15.90
  -6  -8  -2  426.56   17.30
  -6  -8  -2  391.16   16.20
  -6   8  -3  113.09    6.30
  -6   8  -3  107.59    9.70
  -6  -8  -3  114.29    7.50
  -6  -8  -3  101.59    6.80
  -6   8  -4   77.49    5.20
  -6  -8  -4   66.09    6.60
  -6  -8  -4   67.49    5.90
  -6   8  -5    8.30    2.20
  -6  -8  -5   16.40    3.70
   6   8   6    6.30    3.10
  -6   8  -6   10.60    3.30
  -6  -8  -6   12.20    3.40
  -6  -8  -6    4.80    2.00
   6   8   7  137.29    7.40
  -6   8  -7  125.49    6.20
  -6  -8  -7  124.69    6.60
   6   9  -7   32.60    3.00
   6  -9  -7   32.40    4.10
   6  -9  -7   32.70    3.60
  -6  -9   7   34.20    4.70
  -6  -9   6   21.60    3.50
   6  -9  -6   17.50    3.70
  -6  -9   6   22.50    4.30
   6  -9  -6   31.20    4.10
  -6   9   5   22.30    7.00
   6  -9  -5   29.30    5.10
  -6  -9   5   28.20    4.60
   6  -9  -5   27.70    4.20
  -6  -9   5   21.40    3.60
  -6   9   4   90.99    7.20
  -6  -9   4   75.59    6.40
  -6  -9   4   83.09    5.50
   6  -9  -4   83.79    7.60
  -6   9   3   33.50    5.40
  -6  -9   3   30.00    5.00
  -6  -9   3   27.40    3.90
   6  -9  -3   35.10    4.40
  -6  -9   3   37.40    4.10
  -6   9   2 2001.50   73.39
  -6  -9   2 2182.18   74.89
  -6  -9   2 1993.30   72.89
   6  -9  -2 2123.29   73.39
  -6  -9   2 2048.90   74.99
  -6   9   1  137.69    8.80
  -6   9   1  106.09    9.50
  -6  -9   1  133.99    7.50
   6  -9  -1  137.29    7.50
  -6  -9   1  135.99    7.90
  -6   9   0  172.58    8.90
  -6   9   0  169.48    8.70
  -6  -9   0  187.38    9.40
  -6  -9   0  168.48    8.50
  -6   9  -1  609.64   24.20
  -6  -9  -1  614.64   24.20
  -6  -9  -1  595.64   23.10
  -6   9  -2  156.38    8.30
  -6   9  -2  157.08    8.00
  -6  -9  -2  161.88    8.70
  -6  -9  -2  166.08    9.10
  -6   9  -3    2.20    2.70
  -6   9  -3   -1.50    1.80
  -6  -9  -3    0.30    2.60
  -6  -9  -3    0.50    2.40
  -6   9  -4  275.87   11.70
  -6  -9  -4  293.17   12.10
  -6  -9  -4  243.18   13.00
  -6  -9  -5   51.19    6.10
   6   9   6   92.79    6.60
  -6   9  -6   90.89    5.10
  -6  -9  -6   89.09    5.20
  -6   9  -7   27.10    3.70
  -6  -9  -7   24.30    3.60
   6  10  -7  152.98    6.60
  -6 -10   7  155.48    9.60
  -6 -10   6   59.49    5.50
  -6 -10   6   56.29    4.00
   6 -10  -6   59.19    4.50
  -6  10   5   14.40    3.80
  -6 -10   5   15.60    3.00
  -6  10   4   15.20    3.20
   6 -10  -4   21.50    4.00
  -6 -10   4   27.50    5.60
  -6  10   3   41.30    5.10
   6 -10  -3   46.70    6.90
  -6 -10   3   38.00    7.10
  -6 -10   3   41.30    4.20
  -6  10   2   41.00    5.10
  -6 -10   2   47.00    4.40
   6 -10  -2   43.00    4.80
  -6 -10   2   46.90    5.30
  -6  10   1    4.80    3.90
  -6  10   1    1.70    2.10
  -6 -10   1    2.80    1.90
   6 -10  -1    2.40    2.30
  -6 -10   1    7.00    2.70
  -6  10   0  108.99    6.90
  -6  10   0  114.89    7.50
  -6 -10   0  113.59    7.80
  -6 -10   0  117.09    6.80
   6 -10   0  117.79    7.40
  -6  10  -1    0.80    1.90
  -6  10  -1    3.20    2.30
  -6 -10  -1    3.20    2.50
  -6 -10  -1    2.00    2.40
   6 -10   1    2.20    3.20
  -6  10  -2  144.89    7.60
  -6  10  -2  147.19    7.80
  -6 -10  -2  142.49    8.60
  -6 -10  -2  143.89    8.50
  -6  10  -3   39.50    4.20
  -6  10  -3   35.60    5.10
  -6 -10  -3   32.00    4.90
  -6 -10  -3   45.90    5.20
  -6  10  -4   55.49    6.40
  -6 -10  -4   49.60    5.30
  -6 -10  -4   49.20    4.70
  -6 -10  -5   67.89    4.80
   6  10   6   16.00    4.30
  -6  10  -6   12.00    2.70
  -6 -10  -6   12.30    2.50
   6  11  -6   50.89    3.60
   6 -11  -6   45.90    5.40
  -6 -11   6   45.40    4.90
   6 -11  -5  293.17   12.40
  -6 -11   5  289.27   13.00
  -6 -11   5  301.07   11.80
  -6  11   4  123.99    7.50
   6 -11  -4  118.19    9.20
  -6 -11   4  124.29    7.60
  -6 -11   4  109.99    8.30
  -6  11   3   89.59    6.30
  -6 -11   3   73.49    6.30
  -6 -11   3   86.59    5.40
   6 -11  -3   90.39    6.00
  -6  11   2   52.39    5.20
  -6 -11   2   50.19    4.40
   6 -11  -2   58.89    5.20
  -6 -11   2   51.19    5.30
  -6 -11   1   70.99    5.10
   6 -11  -1   70.69    5.60
  -6 -11   1   66.49    6.00
  -6  11   0   14.60    3.90
  -6  11   0   12.30    3.30
   6 -11   0   15.20    3.20
  -6 -11   0    7.10    2.80
  -6 -11   0   13.40    3.50
  -6  11  -1   65.69    5.30
  -6  11  -1   65.69    5.10
  -6 -11  -1   59.49    5.70
  -6  11  -2  285.77   12.20
  -6  11  -2  283.37   12.10
  -6 -11  -2  266.67   13.10
  -6  11  -3   41.50    4.10
  -6  11  -3   33.40    6.20
  -6 -11  -3   33.30    6.50
  -6 -11  -3   33.90    5.10
  -6  11  -4   47.40    4.00
  -6 -11  -4   44.50    4.40
  -6  11  -5   71.19    4.20
  -6 -11  -5   64.69    4.40
  -6  11  -6   20.70    2.40
  -6 -11  -6   16.40    2.70
   6  12  -6    7.40    2.00
   6 -12  -6    3.40    1.30
   6  12  -5   21.90    2.60
  -6 -12   5   19.00    4.00
   6 -12  -5   16.30    2.70
   6  12  -4  117.89    5.80
  -6  12   4  115.49    6.90
   6 -12  -4  105.29    6.20
  -6 -12   4  119.29    7.10
  -6 -12   4  109.89    5.90
   6  12  -3  122.29    6.40
  -6  12   3  121.49    7.00
   6 -12  -3  122.89    6.70
  -6 -12   3  122.09    6.20
  -6 -12   3  116.09    7.40
  -6  12   2  118.39    7.30
   6  12  -2  103.09    6.80
   6 -12  -2   95.29    7.00
  -6 -12   2  118.79    6.00
  -6 -12   2   95.19    7.20
  -6  12   1    4.90    2.00
  -6 -12   1    1.90    1.60
  -6 -12   1    3.20    2.60
   6 -12  -1    0.50    2.40
  -6  12   0   54.99    4.60
  -6  12   0   51.29    6.10
   6 -12   0   59.19    7.60
  -6 -12   0   46.40    5.20
  -6  12  -1    2.90    2.40
  -6  12  -1   -0.60    1.80
  -6 -12  -1    1.70    2.50
  -6  12  -2  923.41   33.40
  -6  12  -2  868.61   34.00
  -6 -12  -2  936.91   36.50
  -6  12  -3    3.70    3.20
  -6  12  -3    5.60    2.10
  -6 -12  -3    8.20    3.00
  -6 -12  -3   18.30    5.00
  -6  12  -4    1.70    1.50
  -6 -12  -4    0.10    2.20
  -6  12  -5   21.80    2.50
  -6 -12  -5   32.00    3.40
   6  13  -5    4.60    1.50
   6 -13  -5    7.60    2.40
   6  13  -4   55.59    3.90
  -6  13   4   62.19    5.60
   6 -13  -4   58.69    4.10
  -6 -13   4   58.49    5.40
   6  13  -3   13.30    3.70
  -6  13   3    4.60    1.90
  -6 -13   3    7.60    3.00
   6 -13  -3    6.40    1.90
  -6  13   2   50.49    4.30
  -6 -13   2   50.09    5.50
   6 -13  -2   59.29    4.60
  -6  13   1  164.08    8.00
  -6 -13   1  159.18    8.90
   6 -13  -1  174.08    8.30
  -6  13   0   -0.70    1.50
  -6 -13   0    0.30    2.50
  -6  13  -1   20.50    4.20
  -6  13  -1   16.40    3.10
  -6 -13  -1   15.70    4.50
  -6  13  -2   20.10    3.30
  -6  13  -2   15.70    3.20
  -6  13  -3   47.90    4.20
  -6  13  -3   45.10    4.10
  -6 -13  -3   47.70    5.10
  -6  13  -4    3.30    1.40
   6 -14  -4    5.10    1.80
  -6  14   3  121.09    6.10
   6 -14  -3  112.59    5.70
  -6  14   2   55.79    4.00
  -6 -14   2   60.49    5.30
   6 -14  -2   50.49    4.70
  -6  14   1  156.18    7.60
  -6 -14   1  176.98    8.70
  -6  14   0   22.80    2.90
  -6 -14   0   23.70    4.30
  -6  14  -1   24.50    2.90
  -6 -14  -1   27.30    4.60
  -6  14  -2   99.89    5.40
  -6  14  -2  104.29    5.20
  -6 -14  -2  101.79    7.00
  -6  14  -3    5.50    1.80
   6  15  -2   19.90    2.30
  -6  15   2   11.90    2.70
   6  15  -1  100.39    4.90
  -6  15   1   97.29    4.90
  -6  15   0   -0.30    1.10
   6  15   0    2.20    1.80
  -6  15  -1   50.99    3.40
  -7   0   9   -2.00    4.10
   7   0  -9    4.00    2.10
  -7   0   8   19.30    4.60
   7   0  -8   19.90    3.70
  -7   0   7    3.40    2.50
   7   0  -7    0.90    2.40
  -7   0   6  619.74   25.00
  -7   0   6  678.93   25.10
   7   0  -6  666.83   25.10
  -7   0   5   -0.70    3.40
  -7   0   5    3.40    2.30
  -7   0   5    3.90    3.50
  -7   0   4  242.78   10.30
  -7   0   3   -1.30    2.30
   7   0  -1    0.60    0.60
   7   0   0  340.97   12.60
   7   0   1    0.30    0.90
   7   0   2  662.53   24.40
   7   0   3    1.50    2.20
  -7   0  -4  112.59    6.90
  -7   0  -4  112.59    7.40
   7   0   4  126.29    6.80
   7   0   5    0.50    2.60
  -7   0  -5   -5.50    2.60
  -7   0  -6  186.08    9.40
  -7   0  -6  188.78    9.50
  -7   0  -7   -2.40    2.20
   7   0   7   -3.20    2.40
   7   0   8    8.80    3.50
  -7   0  -8    3.00    2.00
   7   1  -9   22.30    4.50
   7  -1  -9   16.00    3.10
  -7  -1   9   18.90    5.40
   7   1  -8   32.40    4.20
  -7   1   8   35.20    5.00
   7  -1  -8   32.00    4.00
  -7  -1   8   30.20    4.70
  -7   1   7   46.10    5.10
   7   1  -7   45.00    5.10
   7  -1  -7   46.50    7.30
  -7  -1   7   41.60    5.00
   7   1  -6   -0.10    2.70
  -7   1   6    1.30    2.50
   7  -1  -6    1.00    2.20
  -7  -1   6   -2.10    3.50
  -7  -1   6    2.00    2.20
  -7   1   5  796.52   28.30
  -7   1   5  729.63   29.10
  -7   1   5  709.53   28.70
  -7  -1   5  739.03   28.80
  -7  -1   5  779.52   28.50
  -7  -1   5  807.72   28.40
  -7   1   4  230.08    9.90
  -7  -1   4  228.58    9.90
  -7  -1   3  320.57   12.70
  -7   1   2 1240.18   43.40
   7  -1  -2 1276.57   43.40
  -7   1   1 1266.97   43.70
   7   1  -1 1253.27   43.60
   7   1  -1 1304.67   43.60
   7  -1  -1 1195.98   43.60
   7   1   0 1882.61   68.19
  -7   1   0 2061.09   68.29
   7  -1   0 1948.91   68.19
  -7   1  -1  479.25   18.80
   7   1   1  558.44   18.80
   7  -1   1  490.75   18.80
   7   1   2    1.70    1.40
  -7   1  -2   -1.10    1.60
   7  -1   2    1.20    1.20
   7   1   3  205.38    9.80
   7  -1   3  212.18    9.70
   7  -1   3  201.18    9.30
  -7   1  -4   19.20    4.70
  -7   1  -4   15.90    3.60
  -7  -1  -4   24.20    4.30
  -7  -1  -4   22.80    5.00
   7  -1   4   18.70    4.30
  -7   1  -5  229.28   11.10
   7   1   5  244.78   11.10
  -7  -1  -5  241.78   11.50
   7  -1   5  234.48   10.80
  -7  -1  -5  223.38   12.10
  -7   1  -6   92.49    6.30
  -7   1  -6  100.49    6.90
   7   1   6   77.09    6.70
  -7  -1  -6   96.09    6.40
  -7  -1  -6   97.39    6.30
   7  -1   6   94.09    9.30
  -7   1  -7   -0.40    2.20
   7   1   7    0.10    2.50
  -7   1  -7   -0.70    3.00
  -7  -1  -7    6.30    4.00
   7  -1   7    4.50    3.00
  -7  -1  -7   -3.50    1.80
   7   1   8  196.58    9.30
  -7   1  -8  191.48    8.50
  -7  -1  -8  188.88    8.60
   7  -1   8  178.58    9.60
   7  -2  -9    7.30    2.40
  -7  -2   9   14.90    5.30
  -7   2   8   67.29    6.20
   7   2  -8   78.39    5.80
  -7  -2   8   57.59    5.30
   7  -2  -8   78.09    5.20
   7   2  -7   42.50    5.20
  -7   2   7   28.70    5.00
  -7  -2   7   29.30    4.50
  -7  -2   7   25.70    4.90
   7  -2  -7   35.50    4.50
   7   2  -6   13.70    3.50
  -7   2   6   21.60    4.40
  -7  -2   6   17.00    5.90
  -7  -2   6   19.30    4.00
  -7  -2   6   24.10    4.90
   7  -2  -6   28.20    5.10
   7   2  -5    1.90    3.40
  -7   2   5   -4.00    3.80
  -7   2   5   -0.70    2.40
  -7  -2   5    0.30    2.70
  -7  -2   5    2.80    2.10
  -7  -2   5    2.40    2.70
  -7   2   4  274.57   11.60
  -7  -2   4  287.87   12.70
  -7  -2   4  280.97   12.50
  -7  -2   3  527.15   19.80
  -7   2   2  448.96   16.20
   7  -2  -2  453.05   16.10
   7   2  -1  549.95   19.10
  -7   2   1  531.65   19.40
   7   2  -1  520.65   19.00
   7  -2  -1  541.35   19.20
   7   2   0   37.20    2.70
   7   2   0   40.20    2.40
  -7   2   0   37.20    2.80
   7  -2   0   42.30    2.60
  -7   2  -1   64.69    3.90
   7   2   1   55.19    4.10
   7   2   1   60.09    3.50
   7  -2   1   61.19    3.60
   7   2   2  338.27   13.80
   7  -2   2  373.26   14.00
  -7  -2  -2  344.27   14.10
   7   2   3  195.38    9.30
   7  -2   3  165.58    8.70
   7  -2   3  188.78    9.20
  -7  -2  -3  197.38    8.90
  -7   2  -4    0.40    3.10
  -7   2  -4   -2.10    2.60
  -7  -2  -4   -3.00    2.40
  -7  -2  -4   -3.00    2.40
   7  -2   4    0.10    2.80
  -7   2  -5   23.40    5.40
  -7   2  -5   31.50    5.50
   7   2   5   37.70    4.90
   7  -2   5   31.10    4.80
  -7  -2  -5   30.30    4.40
  -7  -2  -5   24.70    4.80
   7   2   6    0.60    2.60
  -7   2  -6    4.30    2.70
  -7   2  -6    4.70    3.20
   7  -2   6    0.90    2.90
  -7  -2  -6    3.00    2.40
  -7  -2  -6    2.00    2.20
   7   2   7    1.00    2.50
  -7   2  -7    3.80    3.10
  -7  -2  -7    0.40    2.10
   7  -2   7    2.00    3.00
   7   2   8   36.20    4.60
  -7   2  -8   34.80    3.70
  -7  -2  -8   34.70    4.10
  -7  -2  -8   30.40    3.40
   7  -3  -9   62.59    4.00
  -7   3   8    2.60    3.70
   7  -3  -8    3.10    1.90
  -7  -3   8    4.20    2.60
  -7   3   7  139.69    8.20
   7  -3  -7  153.58    8.30
  -7  -3   7  135.09    8.10
  -7  -3   7  149.59    7.70
  -7   3   6   37.30    4.90
   7   3  -6   40.30    8.00
  -7  -3   6   39.90    4.60
  -7  -3   6   35.20    4.70
   7  -3  -6   40.60    4.70
  -7  -3   6   32.50    6.10
  -7   3   5   14.60    4.40
  -7   3   5   12.00    3.80
  -7  -3   5   14.40    3.70
  -7  -3   5   17.20    5.40
   7  -3  -5   24.90    7.00
  -7  -3   5   20.40    4.40
  -7   3   4  340.07   15.70
  -7  -3   4  339.77   14.90
  -7  -3   4  389.56   14.60
  -7  -3   4  362.86   14.60
   7  -3  -3  813.42   29.40
  -7  -3   3  842.02   30.20
   7   3  -2    8.40    1.20
  -7   3   2    9.30    2.10
   7   3  -2   10.40    1.40
  -7  -3   2    6.60    2.10
   7  -3  -2    7.30    2.00
  -7   3   1  927.41   32.20
   7   3  -1  906.71   31.80
   7   3  -1  926.01   31.80
   7  -3  -1  915.01   32.00
  -7  -3   1  849.02   32.60
  -7   3   0 5292.77  184.48
   7   3   0 5498.85  184.28
   7   3   0 5031.50  184.08
  -7  -3   0 5456.65  184.78
   7  -3   0 5480.05  184.68
  -7   3  -1    0.70    1.60
   7   3   1    0.30    1.60
   7   3   1   -0.10    1.00
  -7  -3  -1    2.90    2.20
   7  -3   1    0.20    1.10
   7   3   2  334.07   13.20
  -7  -3  -2  330.07   13.30
   7  -3   2  311.87   13.10
  -7  -3  -3   38.80    4.80
  -7   3  -4  650.73   25.50
  -7   3  -4  651.63   25.30
  -7   3  -4  674.13   25.60
  -7  -3  -4  707.83   25.60
   7  -3   4  656.03   25.20
  -7  -3  -4  694.43   25.30
  -7   3  -5   22.60    5.20
   7  -3   5   23.30    5.00
  -7  -3  -5   31.70    4.60
  -7  -3  -5   19.60    4.20
  -7   3  -6   44.60    5.30
  -7   3  -6   34.20    7.00
   7   3   6   37.60    4.90
  -7  -3  -6   41.40    6.40
   7  -3   6   31.80    5.20
  -7  -3  -6   38.00    4.80
   7   3   7   17.30    4.50
  -7   3  -7   13.20    4.40
  -7  -3  -7   15.50    3.90
  -7  -3  -7   11.90    3.90
   7  -3   7   10.30    4.10
  -7   3  -8    7.60    2.10
   7   3   8   14.50    4.00
  -7  -3  -8    4.60    1.70
  -7  -3  -8    6.00    2.10
   7  -4  -9   18.40    2.60
  -7  -4   8   30.10    4.60
   7  -4  -8   21.30    3.40
  -7   4   7   18.40    5.90
  -7  -4   7   23.10    3.80
   7  -4  -7   36.10    4.20
  -7  -4   7   26.00    4.40
  -7   4   6  420.96   17.10
  -7  -4   6  416.06   16.60
  -7  -4   6  444.16   17.70
   7  -4  -6  402.56   17.60
  -7  -4   6  407.96   16.90
   7  -4  -6  414.06   17.10
  -7   4   5   88.29    8.80
  -7   4   5  103.29    7.70
  -7  -4   5  122.59    7.30
  -7  -4   5  115.69    6.70
   7  -4  -5  118.09    8.20
  -7  -4   5  117.29    6.80
  -7   4   4  289.27   13.70
  -7  -4   4  299.67   12.80
  -7  -4   4  296.27   12.50
   7  -4  -4  277.87   12.70
  -7  -4   4  293.67   12.40
   7  -4  -3  998.70   35.90
  -7  -4   3 1003.60   36.30
  -7   4   2  864.01   30.80
   7   4  -2  873.01   30.20
   7  -4  -2  839.52   30.70
  -7  -4   2  861.61   31.30
  -7   4   1 1734.73   62.39
   7   4  -1 1791.62   61.99
   7  -4  -1 1780.12   62.29
  -7  -4   1 1828.02   62.89
  -7   4   0  538.45   20.90
   7   4   0  545.95   20.70
   7  -4   0  565.64   20.70
  -7  -4   0  597.14   21.30
   7   4   1  188.48    8.00
   7   4   1  157.98    8.60
   7  -4   1  178.88    8.10
  -7  -4  -1  195.78    8.50
   7   4   2   92.29    5.80
   7  -4   2   94.89    6.10
  -7  -4  -2   89.29    5.70
  -7   4  -3   18.20    4.50
  -7   4  -3   12.10    4.30
  -7   4  -3   24.90    5.20
  -7  -4  -3   19.50    5.40
  -7  -4  -3   20.60    4.50
  -7  -4  -3   22.20    3.90
  -7   4  -4   42.00    5.70
  -7   4  -4   41.50    5.10
  -7   4  -4   34.90    6.20
  -7  -4  -4   47.60    4.80
  -7  -4  -4   42.50    5.20
  -7   4  -5    2.60    3.40
  -7   4  -5    6.80    3.00
  -7   4  -5    7.00    3.30
  -7  -4  -5    4.70    2.40
  -7  -4  -5    8.20    2.60
   7  -4   5    4.20    3.50
   7   4   6    5.20    2.80
  -7   4  -6    8.20    3.20
   7  -4   6   -1.10    3.90
  -7  -4  -6    7.90    2.40
  -7  -4  -6    8.60    2.50
   7   4   7    4.00    2.70
  -7   4  -7    2.20    2.70
  -7  -4  -7    4.30    1.90
  -7  -4  -7    2.80    1.90
   7   4   8    4.30    2.80
  -7  -4  -8    5.40    1.90
  -7  -4  -8    4.20    3.70
   7  -5  -9   69.69    3.80
   7  -5  -8   20.70    2.90
  -7  -5   8   19.40    4.00
  -7  -5   7   41.50    5.10
   7  -5  -7   53.39    4.80
   7  -5  -6    5.00    2.50
  -7  -5   6    2.80    2.60
   7  -5  -6    2.10    3.10
  -7  -5   6    4.80    2.60
  -7  -5   6    3.00    2.10
  -7   5   5   24.00    7.00
  -7  -5   5   22.20    7.30
  -7  -5   5   28.90    4.00
  -7  -5   5   25.80    4.20
  -7   5   4   44.90    6.40
  -7  -5   4   40.60    4.40
   7  -5  -4   48.70    5.10
  -7  -5   4   38.90    4.60
  -7  -5   4   37.40    5.00
  -7   5   3   76.69    6.00
  -7   5   3   64.79    6.60
  -7  -5   3   72.99    5.50
   7  -5  -3   68.19    5.80
  -7  -5   3   77.79    5.90
  -7  -5   3   76.69    5.10
  -7   5   2    4.40    3.00
  -7  -5   2    5.10    2.20
   7  -5  -2    5.60    2.20
   7   5  -1 1033.90   38.10
  -7  -5   1 1115.59   38.90
   7  -5  -1 1069.79   38.30
   7   5   0 1800.22   68.29
  -7  -5   0 2011.10   68.79
   7  -5   0 2033.40   68.39
   7  -5   1  409.26   16.30
  -7  -5  -1  412.96   16.40
  -7   5  -2   43.60    4.60
  -7  -5  -2   47.60    4.50
  -7   5  -3    6.90    4.10
  -7   5  -3    7.20    2.50
  -7   5  -3    4.10    3.40
  -7  -5  -3   11.00    2.90
  -7  -5  -3    7.20    2.60
  -7   5  -4  451.55   17.60
  -7   5  -4  431.16   18.10
  -7   5  -4  432.16   18.40
  -7  -5  -4  455.05   17.90
  -7  -5  -4  486.25   18.80
  -7  -5  -4  422.06   19.50
  -7   5  -5   46.50    7.00
  -7   5  -5   50.19    5.10
  -7  -5  -5   39.60    4.80
  -7  -5  -5   51.59    5.40
  -7   5  -6   52.59    5.70
  -7   5  -6   63.59    6.60
   7   5   6   54.99    5.70
  -7  -5  -6   55.29    5.00
   7   5   7   58.89    5.50
  -7  -5  -7   63.49    4.60
  -7  -5  -7   55.09    4.60
  -7  -5  -8    3.60    2.00
  -7  -5  -8    4.20    1.60
   7  -6  -8  108.99    5.60
  -7  -6   8  104.49    6.60
   7  -6  -7    3.60    2.90
  -7  -6   7    5.20    3.50
   7  -6  -7    4.30    2.10
  -7  -6   6  331.37   15.50
  -7  -6   6  353.76   14.60
   7  -6  -6  362.46   15.00
   7  -6  -6  356.06   15.30
  -7  -6   6  372.26   14.80
  -7   6   5    8.10    3.70
  -7  -6   5    3.00    2.00
   7  -6  -5    0.60    2.30
   7  -6  -5    6.90    2.80
  -7  -6   5    2.80    2.30
  -7  -6   5    2.40    2.60
  -7   6   4  295.07   13.90
  -7  -6   4  315.07   15.70
  -7  -6   4  303.37   12.80
   7  -6  -4  304.27   13.20
  -7  -6   4  308.67   13.00
  -7   6   3   38.20    5.70
  -7  -6   3   44.20    4.40
  -7  -6   3   44.10    4.60
   7  -6  -3   43.30    4.80
  -7  -6   3   41.00    4.60
  -7   6   2  853.31   31.60
   7  -6  -2  820.72   31.70
  -7  -6   2  830.42   31.20
  -7  -6   2  855.21   31.40
  -7  -6   2  911.11   31.80
  -7   6   1   67.49    5.50
   7  -6  -1   57.69    5.80
  -7  -6   1   69.29    5.00
  -7  -6   0   32.10    3.70
   7  -6   0   29.80    5.00
  -7   6  -1  704.53   26.80
  -7  -6  -1  748.23   27.50
  -7   6  -2   13.50    3.70
  -7   6  -2    5.20    3.40
  -7   6  -2   13.10    4.20
  -7  -6  -2   10.70    3.70
  -7  -6  -2    4.60    3.00
  -7   6  -3  210.38    9.60
  -7   6  -3  201.88   10.80
  -7  -6  -3  213.98   10.10
  -7  -6  -3  209.48   11.70
  -7   6  -4  159.08    7.90
  -7  -6  -4  145.39    8.10
  -7  -6  -4  148.79    9.00
  -7  -6  -4  162.18    9.10
  -7   6  -5    2.50    2.40
  -7  -6  -5    5.20    2.40
  -7  -6  -5    9.30    3.00
  -7   6  -6   12.60    4.60
   7   6   6   19.00    5.20
  -7  -6  -6   24.60    4.10
  -7  -6  -6   15.00    3.80
   7   6   7   51.09    5.20
  -7  -6  -7   43.50    3.80
  -7  -6  -7   52.39    4.40
  -7  -6  -8   43.50    3.70
  -7  -6  -8   42.60    3.20
   7   7  -8   11.20    2.80
   7  -7  -8    9.30    2.50
  -7  -7   8    2.70    2.70
  -7  -7   7  185.28    9.30
   7  -7  -7  171.38    8.80
   7  -7  -7  175.58    8.30
   7  -7  -6   24.80    4.70
   7  -7  -6   14.40    3.80
  -7  -7   6   15.80    4.00
  -7  -7   6   14.10    4.30
  -7   7   5   26.40    6.90
  -7  -7   5   28.60    5.80
   7  -7  -5   30.40    4.70
  -7  -7   5   34.30    4.40
   7  -7  -5   36.00    5.00
  -7  -7   5   35.40    4.00
  -7   7   4  261.67   12.90
  -7  -7   4  275.27   14.30
  -7  -7   4  276.87   11.80
  -7  -7   4  281.47   11.80
   7  -7  -4  266.67   12.10
  -7   7   3   78.39    6.70
  -7  -7   3   89.09    6.10
  -7  -7   3   83.09    5.70
   7  -7  -3   78.89    5.90
  -7  -7   3   88.69    5.80
  -7   7   2   97.29    9.50
  -7   7   2   76.89    7.70
  -7   7   2   95.49    6.50
  -7  -7   2  100.29    6.30
  -7  -7   2   86.39    6.30
  -7  -7   2   94.39    6.00
  -7   7   1 1587.14   56.99
  -7   7   1 1589.74   57.19
  -7  -7   1 1623.04   56.89
  -7  -7   1 1563.84   56.79
  -7  -7   1 1642.64   57.49
  -7   7   0    2.80    2.80
  -7   7   0    3.90    2.30
  -7  -7   0    5.80    2.20
  -7  -7   0   15.90    4.60
  -7   7  -1   21.10    4.00
  -7   7  -1   32.20    5.10
  -7   7  -1   28.00    5.20
  -7  -7  -1   30.20    4.10
  -7  -7  -1   27.00    6.70
  -7   7  -2  192.48   10.30
  -7   7  -2  203.98   10.10
  -7   7  -2  207.18    9.20
  -7  -7  -2  201.78   10.10
  -7  -7  -2  194.38   10.00
  -7   7  -3  234.68   12.30
  -7   7  -3  263.87   11.20
  -7  -7  -3  267.87   12.50
  -7   7  -4   28.30    3.90
  -7  -7  -4   28.50    4.50
  -7  -7  -4   22.80    7.40
  -7  -7  -4   34.80    5.60
  -7   7  -5    7.50    2.20
  -7  -7  -5   17.30    5.60
  -7  -7  -5    7.20    2.30
   7   7   6   44.60    5.50
  -7   7  -6   43.90    4.30
  -7  -7  -6   44.90    4.90
  -7  -7  -6   41.90    4.20
   7   7   7   50.29    5.00
  -7  -7  -7   59.89    4.50
  -7  -7  -7   41.70    3.60
   7   8  -8   11.70    2.70
   7  -8  -8   14.10    2.80
  -7  -8   7   99.99    6.40
   7  -8  -7   96.79    5.30
   7  -8  -7   91.39    5.90
  -7  -8   6  465.45   18.00
   7  -8  -6  485.05   19.70
   7  -8  -6  463.15   18.40
  -7  -8   6  454.35   19.80
  -7   8   5   51.69    7.10
   7  -8  -5   46.70    5.30
  -7  -8   5   57.59    4.40
  -7  -8   5   57.99    4.70
   7  -8  -5   56.59    5.30
  -7  -8   5   50.89    5.50
  -7   8   4  236.88   11.70
  -7  -8   4  242.08   10.50
  -7  -8   4  238.18   11.70
   7  -8  -4  227.08   11.00
   7  -8  -4  223.18   10.80
  -7  -8   4  233.48   10.50
  -7   8   3    2.50    2.60
  -7  -8   3    6.40    2.30
  -7  -8   3   12.50    3.80
   7  -8  -3    1.10    2.20
  -7  -8   3    0.20    2.70
  -7   8   2  375.46   16.40
  -7  -8   2  395.26   15.90
  -7  -8   2  411.76   16.90
  -7  -8   2  422.96   16.30
   7  -8  -2  401.86   16.40
  -7   8   1  831.32   30.20
  -7   8   1  797.22   30.30
  -7  -8   1  825.42   29.90
  -7  -8   1  753.32   29.80
  -7  -8   1  837.62   31.20
  -7   8   0   32.40    4.50
  -7   8   0   26.20    4.90
  -7  -8   0   27.70    4.20
  -7  -8   0   24.70    4.60
  -7   8  -1  264.57   11.90
  -7   8  -1  278.37   11.70
  -7  -8  -1  259.97   12.30
  -7  -8  -1  275.87   13.90
  -7   8  -2    0.10    2.00
  -7  -8  -2    3.50    3.00
  -7  -8  -2   -2.40    2.40
  -7   8  -3  485.85   19.20
  -7  -8  -3  488.15   19.50
  -7  -8  -3  498.35   20.60
  -7   8  -4  142.99    8.30
  -7  -8  -4  148.99    8.70
  -7  -8  -4  140.49    8.90
  -7   8  -5   46.30    4.50
  -7  -8  -5   45.70    4.60
   7   8   6   38.20    4.90
  -7   8  -6   46.60    4.00
  -7  -8  -6   32.90    3.70
   7   8   7    6.50    3.00
  -7  -8  -7   11.20    2.30
   7   9  -7  138.59    6.20
   7  -9  -7  134.69    6.60
  -7  -9   7  147.19    7.80
   7  -9  -7  129.19    6.70
   7  -9  -6   14.40    3.90
  -7  -9   6   13.80    3.20
   7  -9  -6    8.70    2.40
  -7  -9   6   10.20    3.30
  -7   9   5   19.30    6.20
   7  -9  -5   16.60    3.90
  -7  -9   5    8.20    2.90
  -7  -9   5   13.90    3.30
  -7   9   4   -2.40    2.60
   7  -9  -4    8.50    3.50
  -7  -9   4    3.50    2.80
   7  -9  -4    0.00    2.20
  -7  -9   4    2.00    1.80
  -7  -9   4   -1.10    1.80
  -7   9   3  283.67   13.00
  -7  -9   3  276.67   12.30
  -7  -9   3  288.77   12.20
  -7  -9   3  296.07   13.40
   7  -9  -3  287.87   13.50
  -7   9   2  186.58    9.20
   7  -9  -2  171.48    8.90
  -7  -9   2  179.28    8.50
  -7  -9   2  172.38    9.40
  -7  -9   2  171.98    8.70
  -7   9   1  239.58   11.30
  -7   9   1  224.18   10.50
  -7  -9   1  229.88   11.10
  -7  -9   1  218.58   10.20
   7  -9  -1  229.78   10.60
  -7   9   0  381.06   15.50
  -7   9   0  368.06   18.90
  -7  -9   0  384.86   16.20
  -7  -9   0  363.96   15.90
  -7   9  -1  211.28   10.00
  -7   9  -1  208.28    9.80
  -7  -9  -1  198.68   10.30
  -7  -9  -1  223.28   10.90
  -7   9  -2   -0.40    2.00
  -7   9  -2   -4.20    2.40
  -7  -9  -2   -1.10    3.00
  -7  -9  -2    3.00    3.30
  -7   9  -3    8.00    3.20
  -7   9  -3   16.00    3.70
  -7  -9  -3   11.50    3.20
  -7  -9  -3   13.80    3.00
  -7   9  -4  612.64   22.80
  -7  -9  -4  624.64   23.00
  -7  -9  -4  548.45   23.90
  -7   9  -5   37.40    3.70
  -7  -9  -5   35.10    4.10
   7   9   6   -4.20    2.50
  -7   9  -6   -0.70    1.50
  -7  -9  -6    0.20    1.50
  -7  -9  -7   32.30    2.70
   7  10  -7    2.90    1.30
   7 -10  -7    0.70    1.60
   7 -10  -6   85.99    5.30
  -7 -10   6   89.59    6.20
  -7 -10   6   96.19    5.00
  -7  10   5   23.10    5.60
  -7 -10   5   30.10    3.40
  -7 -10   5   40.20    4.90
   7 -10  -5   33.30    4.10
  -7  10   4  159.68    8.90
  -7 -10   4  152.78    8.90
   7 -10  -4  162.28    8.50
  -7 -10   4  162.78    7.80
  -7  10   3  547.05   21.90
   7 -10  -3  553.64   21.70
  -7 -10   3  563.94   24.30
  -7 -10   3  544.75   23.10
  -7  10   2  883.51   32.50
  -7 -10   2  853.91   33.20
  -7 -10   2  911.21   32.00
   7 -10  -2  803.42   33.90
  -7  10   1 1023.60   38.60
  -7  10   1 1022.10   38.50
   7 -10  -1 1078.49   38.60
  -7 -10   1 1068.69   39.60
  -7 -10   1 1060.99   38.30
  -7  10   0   63.29    5.10
  -7  10   0   63.39    5.80
  -7 -10   0   63.79    5.80
  -7 -10   0   51.49    5.00
   7 -10   0   65.19    5.80
  -7  10  -1   30.60    4.40
  -7  10  -1   30.60    4.40
   7 -10   1   31.10    5.50
  -7 -10  -1   33.60    5.10
  -7  10  -2   38.90    4.40
  -7  10  -2   38.30    5.00
  -7 -10  -2   42.40    5.00
  -7 -10  -2   46.50    6.40
  -7  10  -3  450.25   18.10
  -7  10  -3  478.45   18.20
  -7 -10  -3  417.56   19.10
  -7 -10  -3  480.05   18.30
  -7  10  -4  182.08    9.70
  -7 -10  -4  175.78    8.60
  -7 -10  -4  177.38    9.90
  -7  10  -5    0.00    1.60
  -7 -10  -5    3.20    1.80
   7  10   6    3.70    2.60
  -7 -10  -6    4.10    1.50
   7  11  -6   23.00    2.40
  -7 -11   6   12.90    4.30
   7 -11  -6   22.50    3.00
  -7  11   5  160.38    8.80
   7 -11  -5  164.48    7.90
  -7 -11   5  162.58    7.30
  -7  11   4   10.90    2.70
   7 -11  -4    7.20    2.20
  -7 -11   4    8.90    3.40
  -7 -11   4    8.70    2.80
  -7  11   3  145.89    7.90
   7 -11  -3  139.99    7.80
  -7 -11   3  136.79    8.20
  -7 -11   3  151.28    7.30
  -7  11   2   71.59    5.60
  -7 -11   2   73.89    5.10
   7 -11  -2   68.09    5.30
  -7 -11   2   64.49    5.70
  -7  11   1  837.52   33.40
  -7 -11   1  859.61   30.60
   7 -11  -1  832.52   30.80
  -7 -11   1  769.72   31.50
  -7  11   0  365.66   15.20
  -7  11   0  372.66   15.60
  -7 -11   0  368.46   14.80
   7 -11   0  379.46   15.20
  -7 -11   0  330.97   15.70
  -7  11  -1  314.77   12.80
  -7  11  -1  300.37   12.60
  -7 -11  -1  257.47   14.70
   7 -11   1  297.27   13.10
  -7  11  -2   97.99    6.10
  -7  11  -2   93.39    5.80
  -7 -11  -2   85.39    6.80
  -7  11  -3   47.10    5.70
  -7  11  -3   37.40    4.90
  -7 -11  -3   47.80    5.30
  -7  11  -4    3.60    1.70
  -7 -11  -4    2.90    2.00
  -7  11  -5   -1.30    1.20
  -7 -11  -5   -0.50    1.60
   7  12  -5   14.30    2.50
  -7 -12   5   14.20    4.10
   7 -12  -5   17.80    2.80
   7  12  -4   -1.10    1.60
  -7  12   4    2.00    2.00
  -7 -12   4    0.70    1.20
  -7 -12   4    4.50    3.10
   7 -12  -4    0.80    1.70
  -7  12   3   20.80    3.60
   7  12  -3   18.90    3.60
  -7 -12   3   24.60    4.20
  -7 -12   3   18.10    2.90
   7 -12  -3   19.60    3.60
  -7  12   2   45.70    6.00
  -7 -12   2   46.40    5.10
   7 -12  -2   38.40    4.50
  -7  12   1  123.69    7.00
  -7 -12   1  117.59    8.50
  -7 -12   1  128.89    6.60
  -7  12   0    0.20    1.80
  -7  12   0    2.50    4.40
  -7 -12   0   -1.50    2.40
   7 -12   0    4.40    2.70
  -7  12  -1  159.08    9.70
  -7  12  -1  181.48   10.40
  -7 -12  -1  155.78    8.90
  -7  12  -2   12.70    3.70
  -7  12  -2   17.00    3.30
  -7 -12  -2   20.60    4.30
  -7  12  -3  156.28    7.50
  -7  12  -3  160.88    7.70
  -7 -12  -3  154.38    8.60
  -7  12  -4  132.69    6.60
  -7 -12  -4  137.69    8.80
  -7 -12  -5   13.00    3.30
   7  13  -5  134.29    5.80
   7 -13  -5  140.69    6.10
  -7  13   4   37.30    4.20
   7  13  -4   35.40    3.40
  -7 -13   4   35.10    4.80
   7 -13  -4   41.10    3.40
  -7  13   3    5.40    1.80
   7  13  -3    3.40    2.50
  -7 -13   3    4.50    2.70
   7 -13  -3    4.80    1.80
  -7  13   2  125.79    7.50
   7 -13  -2  129.39    6.60
  -7 -13   2  126.59    8.00
  -7  13   1  361.36   14.70
   7 -13  -1  374.66   14.70
  -7 -13   1  360.56   15.50
  -7 -13   0  512.75   20.60
  -7  13  -1    2.50    1.60
  -7  13  -1    4.40    2.40
  -7 -13  -1    5.20    2.40
  -7  13  -2  200.38    8.70
  -7  13  -2  201.38    8.90
  -7 -13  -2  202.78    9.80
  -7  13  -3   47.30    3.40
  -7  13  -3   40.70    4.70
  -7 -13  -3   44.00    4.90
  -7  13  -4  148.59    6.30
  -7  14   3   77.69    4.40
   7 -14  -3   71.59    4.40
  -7  14   2    4.80    1.50
  -7 -14   2    6.70    2.80
   7 -14  -2    6.30    2.30
  -7  14   1    8.60    2.50
  -7 -14   1    9.80    3.00
  -7 -14   0    5.40    2.60
  -7  14  -1   88.49    4.70
  -7 -14  -1   80.99    5.90
  -7  14  -2   12.30    2.90
  -7  14  -2    9.10    2.20
  -7 -14  -2    8.50    3.70
  -7  14  -3   21.40    2.90
  -7  15   1    1.60    1.30
   7  15  -1    2.50    1.50
  -7  15   0  691.53   24.90
   8   0  -9   -3.50    2.10
  -8   0   8   31.40    5.10
   8   0  -8   39.90    4.10
   8   0  -7    6.00    2.60
  -8   0   7   -2.10    2.80
   8   0  -6 1965.00   68.09
  -8   0   6 1850.01   67.79
  -8   0   6 1970.10   68.09
  -8   0   6 1870.31   68.19
  -8   0   5    4.50    3.30
  -8   0   5    2.20    3.20
  -8   0   5   -1.70    2.30
  -8   0   4   -3.00    2.20
  -8   0   4   -0.80    3.50
  -8   0   3    0.60    2.80
   8   0  -1   -0.50    0.70
   8   0   0   56.49    3.20
   8   0   1    0.00    1.20
   8   0   2  426.86   16.70
  -8   0  -3    5.00    2.80
  -8   0  -3    0.70    2.50
  -8   0  -4   35.40    4.70
  -8   0  -4   31.80    5.00
   8   0   4   32.50    4.60
   8   0   5    2.40    3.00
  -8   0  -5    2.90    2.80
  -8   0  -5    1.20    2.40
   8   0   6  139.19    8.30
  -8   0  -6  158.08    8.10
  -8   0  -6  137.89    8.00
   8   0   7   -3.00    2.80
  -8   0  -7   -0.60    2.20
  -8   0  -7    1.30    2.70
  -8   0  -8  187.08    8.20
   8  -1  -9  381.46   14.60
   8   1  -8  207.18    9.40
  -8   1   8  184.28   11.60
   8  -1  -8  215.38    9.50
  -8  -1   8  203.08    9.90
   8   1  -7   31.20    4.90
  -8   1   7   20.90    4.70
  -8  -1   7   27.30    4.50
   8  -1  -7   25.20    4.50
  -8  -1   7   29.50    5.50
  -8   1   6    8.20    2.90
  -8   1   6    7.80    3.90
   8   1  -6   13.20    3.10
  -8  -1   6    6.60    3.30
  -8  -1   6   12.00    3.00
  -8  -1   6   23.40    5.30
   8  -1  -6    7.90    2.70
  -8   1   5  207.28    9.40
  -8   1   5  187.88   10.90
  -8   1   5  196.28   10.70
  -8  -1   5  187.48   10.30
  -8  -1   5  195.38    9.80
  -8  -1   5  203.28    9.40
  -8   1   4  264.97   12.90
  -8   1   4  285.57   11.80
  -8  -1   4  271.37   12.80
  -8  -1   4  292.37   12.50
  -8  -1   4  284.37   11.70
  -8  -1   3  160.28    7.50
   8  -1  -2  546.55   19.20
   8   1  -1 1277.17   44.30
  -8   1   1 1277.07   44.90
   8   1  -1 1271.07   44.40
   8  -1  -1 1268.77   44.40
   8   1   0  668.43   24.00
  -8   1   0  665.53   23.90
   8   1   0  658.83   23.70
   8  -1   0  647.04   23.70
  -8   1  -1 2578.74   90.59
   8   1   1 2557.54   90.59
   8  -1   1 2673.23   90.59
   8   1   2  859.21   31.40
   8  -1   2  859.71   31.30
  -8  -1  -2  850.11   31.30
  -8   1  -3  344.57   14.40
  -8   1  -3  356.16   14.60
  -8  -1  -3  344.67   14.40
  -8  -1  -3  353.36   14.30
   8  -1   3  336.37   14.10
  -8   1  -4   43.00    5.70
  -8   1  -4   50.79    5.10
   8  -1   4   51.69    5.30
  -8  -1  -4   47.40    5.10
  -8  -1  -4   42.30    5.30
  -8   1  -5  163.28    8.90
   8   1   5  174.88    8.90
  -8   1  -5  172.28    8.80
  -8  -1  -5  167.18    8.80
   8  -1   5  163.78    8.80
  -8  -1  -5  165.18    8.70
  -8   1  -6    9.00    2.70
   8   1   6   11.80    3.00
  -8   1  -6    7.60    2.60
  -8  -1  -6   16.30    5.20
   8  -1   6   13.40    4.60
  -8  -1  -6   12.10    2.90
   8   1   7   24.30    4.80
  -8   1  -7   27.20    4.10
  -8   1  -7   24.80    4.80
  -8  -1  -7   29.80    4.40
   8  -1   7   25.60    5.80
  -8  -1  -7   33.90    4.70
   8   1   8   18.70    6.30
  -8   1  -8   15.40    3.10
  -8  -1  -8   17.30    2.80
  -8  -1  -8   17.00    4.40
   8  -2  -9   35.80    3.20
   8   2  -8   77.59    6.20
  -8   2   8   91.39    9.70
  -8  -2   8   84.49    6.10
   8  -2  -8   89.89    5.60
   8   2  -7   -2.10    2.90
  -8   2   7    1.40    3.10
  -8  -2   7    1.30    2.80
  -8  -2   7    2.70    2.70
   8  -2  -7    5.20    2.40
   8   2  -6   83.09    6.90
  -8   2   6   87.89    6.60
  -8   2   6   89.79    8.60
   8  -2  -6   85.79    6.20
  -8  -2   6   80.19    6.40
  -8  -2   6   81.09    6.00
  -8  -2   6   83.29    7.20
  -8   2   5  329.37   13.70
  -8   2   5  327.37   14.90
   8   2  -5  311.07   14.10
  -8  -2   5  343.97   14.30
  -8  -2   5  325.77   13.70
  -8  -2   5  323.97   13.80
  -8   2   4   18.70    3.70
  -8  -2   4   16.90    3.60
  -8  -2   4   23.50    4.80
  -8  -2   4   17.50    3.70
  -8  -2   3  414.16   16.10
  -8   2   2  409.96   14.50
  -8  -2   2  380.26   15.40
   8  -2  -2  406.16   14.50
  -8   2   1  754.62   27.10
   8   2  -1  761.42   26.80
   8   2  -1  770.82   26.90
   8  -2  -1  750.22   27.00
  -8   2   0   17.60    2.60
   8   2   0   17.40    2.00
   8   2   0   13.90    2.70
   8  -2   0   13.10    2.10
   8   2   1   17.70    3.30
   8   2   1   14.30    2.40
  -8   2  -1   11.70    3.10
  -8  -2  -1   11.70    4.20
   8  -2   1   11.00    2.50
   8   2   2   96.59    5.90
   8  -2   2   97.29    5.80
  -8  -2  -2  102.59    6.10
  -8   2  -3   10.60    3.30
  -8   2  -3   12.60    3.30
  -8  -2  -3   16.90    4.60
  -8  -2  -3   11.30    3.70
  -8  -2  -3   16.10    3.50
  -8   2  -4   58.39    5.60
  -8   2  -4   57.69    6.00
  -8  -2  -4   71.19    5.60
  -8  -2  -4   53.59    5.40
   8  -2   4   68.69    5.90
   8   2   5   20.40    4.50
  -8   2  -5   23.50    5.10
  -8   2  -5   20.70    4.70
  -8  -2  -5   27.00    4.50
  -8  -2  -5   19.40    4.50
   8  -2   5   20.30    5.10
  -8   2  -6    5.50    2.60
   8   2   6    2.20    2.70
  -8  -2  -6    5.00    2.30
   8  -2   6    8.10    3.50
  -8  -2  -6   13.20    4.20
   8   2   7  141.59    7.90
  -8   2  -7  152.18    7.70
  -8  -2  -7  142.29    7.50
  -8  -2  -7  138.89    7.30
  -8   2  -8    2.40    1.80
   8   2   8   -0.80    3.40
  -8  -2  -8   -1.20    1.50
  -8  -2  -8   -3.60    2.00
   8  -3  -9   15.70    2.60
   8  -3  -8  219.48    9.80
  -8  -3   8  211.98   10.30
   8  -3  -7  120.89    7.20
  -8  -3   7  115.89    6.70
  -8  -3   7  108.09    7.20
  -8   3   6   64.19    8.40
  -8   3   6   59.79    6.60
  -8  -3   6   66.39    5.30
  -8  -3   6   70.59    5.60
  -8  -3   6   67.49    6.20
   8  -3  -6   63.89    5.40
  -8   3   5   14.60    3.70
  -8  -3   5   20.00    4.20
  -8  -3   5   18.10    4.90
   8  -3  -5   18.00    4.30
  -8  -3   5   12.20    3.80
  -8   3   4 1640.04   62.49
   8  -3  -4 1743.13   62.39
  -8  -3   4 1838.22   62.19
  -8  -3   4 1827.22   62.29
  -8  -3   4 1713.63   62.29
  -8  -3   3   48.00    4.20
  -8   3   2   37.90    3.50
   8   3  -2   39.80    2.40
   8   3  -2   43.10    2.20
  -8  -3   2   41.10    4.20
   8  -3  -2   37.40    3.10
   8   3  -1  348.07   12.90
   8   3  -1  348.67   13.00
  -8   3   1  355.96   13.50
   8  -3  -1  352.86   13.20
  -8  -3   1  334.07   13.70
  -8   3   0 2367.26   85.19
   8   3   0 2408.66   85.09
   8  -3   0 2503.15   85.09
  -8  -3   0 2498.15   85.39
   8   3   1 1726.63   58.19
   8   3   1 1565.74   58.29
   8  -3   1 1651.53   58.09
  -8  -3  -1 1647.34   58.19
   8   3   2   29.90    4.10
  -8  -3  -2   30.00    3.80
   8  -3   2   29.20    4.30
  -8   3  -3  316.27   14.20
  -8   3  -3  312.87   13.80
  -8   3  -3  323.97   13.80
  -8  -3  -3  351.46   14.00
  -8  -3  -3  312.27   13.70
  -8  -3  -3  350.26   14.10
  -8   3  -4    7.50    3.20
  -8   3  -4   11.20    3.30
  -8   3  -4    7.40    3.50
  -8  -3  -4   18.70    4.70
  -8  -3  -4   13.80    3.00
  -8   3  -5  135.49    7.90
  -8   3  -5  127.69    7.80
   8  -3   5  104.09    9.20
  -8  -3  -5  137.19    7.60
  -8  -3  -5  131.19    7.50
  -8   3  -6   84.39    6.80
   8   3   6   91.69    6.60
  -8   3  -6   98.89    6.70
  -8  -3  -6  109.59    6.60
  -8  -3  -6   96.39    6.30
   8   3   7   12.60    4.00
  -8   3  -7   18.80    4.10
  -8  -3  -7   17.90    3.60
  -8  -3  -7   15.90    3.60
  -8   3  -8    0.40    2.10
  -8  -3  -8    0.30    1.80
  -8  -3  -8    1.40    2.70
   8  -4  -9   -1.40    1.30
   8  -4  -8    2.70    1.60
  -8  -4   8   -0.50    2.70
   8  -4  -7   52.69    4.90
  -8  -4   7   55.79    4.90
  -8  -4   7   49.60    5.30
  -8   4   6   88.19    9.50
   8  -4  -6   89.89    6.20
  -8  -4   6   96.79    6.60
  -8  -4   6   95.19    6.20
   8  -4  -6   94.79    7.80
  -8  -4   6   93.99    7.60
  -8   4   5   20.70    3.90
   8  -4  -5   35.60    6.20
  -8  -4   5   27.10    4.30
  -8  -4   5   20.30    4.80
  -8  -4   5   19.70    3.90
  -8   4   4   49.90    6.80
  -8  -4   4   71.19    5.10
  -8  -4   4   64.79    5.70
   8  -4  -4   68.29    6.10
  -8  -4   4   77.29    5.50
  -8   4   3  236.28   11.20
  -8   4   3  208.78   10.60
  -8  -4   3  232.68   10.40
  -8  -4   3  242.58   10.30
  -8  -4   3  230.88   10.60
   8   4  -2  421.46   15.60
  -8   4   2  437.26   16.80
   8  -4  -2  420.16   16.40
  -8  -4   2  454.95   17.00
  -8   4   1  519.65   20.30
   8   4  -1  516.95   19.80
   8   4  -1  553.24   19.70
   8  -4  -1  572.64   20.00
  -8  -4   1  534.25   20.40
   8   4   0 2325.97   81.39
   8   4   0 2255.27   81.49
  -8  -4   0 2335.17   81.79
   8  -4   0 2429.16   81.59
   8   4   1  361.16   14.20
  -8  -4  -1  350.76   14.40
   8  -4   1  353.46   14.30
  -8   4  -2 1062.39   38.30
  -8   4  -3  250.37   12.10
  -8   4  -3  282.17   11.60
  -8   4  -3  256.57   11.70
  -8  -4  -3  279.37   12.00
  -8  -4  -3  259.07   12.10
  -8  -4  -3  256.97   11.70
  -8   4  -4  217.88   10.10
  -8   4  -4  215.88   10.60
  -8   4  -4  217.28   10.40
  -8  -4  -4  223.98   10.50
  -8  -4  -4  204.88   10.90
  -8   4  -5   37.00    5.50
  -8   4  -5   30.90    5.40
  -8   4  -5   34.40    5.60
  -8  -4  -5   30.10    4.60
  -8  -4  -5   24.00    4.70
   8   4   6    1.70    2.60
  -8   4  -6    2.60    2.80
  -8  -4  -6   -0.90    2.10
  -8  -4  -6   -0.20    2.10
  -8   4  -7   49.50    4.60
   8   4   7   43.30    4.80
  -8  -4  -7   44.70    3.90
  -8  -4  -7   48.80    4.20
  -8  -4  -8    0.10    1.60
  -8  -4  -8   -0.30    1.40
   8  -5  -9   27.60    2.70
  -8  -5   8  194.78    9.50
   8  -5  -8  182.28    8.40
   8  -5  -7    0.80    3.70
  -8  -5   7    3.60    2.80
   8  -5  -7    2.70    2.20
  -8  -5   7    2.80    2.40
  -8  -5   7    2.50    2.50
  -8   5   6  128.89   10.10
  -8  -5   6  129.19    8.00
   8  -5  -6  139.59    7.70
   8  -5  -6  149.19    8.60
  -8  -5   6  139.49    7.70
  -8  -5   6  131.19    7.20
  -8   5   5  113.49    8.60
  -8  -5   5  125.19    7.40
  -8  -5   5  118.39    7.00
   8  -5  -5  117.89    7.80
  -8  -5   5  116.39    7.20
  -8   5   4 1508.65   56.19
  -8  -5   4 1546.85   55.79
  -8  -5   4 1592.44   56.19
   8  -5  -4 1554.94   55.89
  -8  -5   4 1603.74   55.79
  -8   5   3   -0.70    2.70
  -8   5   3   -1.20    2.80
  -8  -5   3    7.10    2.50
  -8  -5   3    4.30    2.60
  -8  -5   3    5.30    2.40
  -8   5   2    1.20    2.70
   8  -5  -2    4.70    2.70
  -8  -5   2    2.60    2.60
  -8  -5   2    5.00    2.20
  -8  -5   2   -0.80    2.70
   8   5  -1  723.93   28.00
   8  -5  -1  768.62   28.20
  -8  -5   1  812.42   28.50
  -8  -5   0  123.89    6.60
   8  -5   0  109.39    6.70
   8   5   1   86.89    5.80
  -8   5  -1   68.59    5.70
  -8   5  -2    6.70    2.60
  -8   5  -2    5.80    3.20
  -8  -5  -2    9.90    3.40
  -8  -5  -2   16.30    5.10
  -8   5  -3   84.29    5.60
  -8   5  -3   75.49    7.20
  -8   5  -3   78.39    6.70
  -8  -5  -3   82.19    6.10
  -8  -5  -3   79.09    7.40
  -8  -5  -3   81.19    5.90
  -8   5  -4    2.40    2.40
  -8   5  -4    4.40    3.30
  -8   5  -4   -4.50    3.20
  -8  -5  -4    2.80    2.40
  -8  -5  -4    4.70    2.70
  -8  -5  -4    3.30    2.90
  -8   5  -5   44.00    9.90
  -8   5  -5   43.00    6.30
  -8   5  -5   38.80    5.00
  -8  -5  -5   33.30    5.10
  -8  -5  -5   39.90    7.80
  -8   5  -6   43.00    5.80
   8   5   6   50.79    5.20
  -8  -5  -6   53.99    5.00
  -8  -5  -6   58.29    4.90
   8   5   7    1.80    2.60
  -8  -5  -7   -0.20    1.90
  -8  -5  -7    1.50    1.70
  -8  -5  -8    9.70    2.60
  -8  -5  -8   12.10    2.90
  -8  -6   8   18.30    4.50
   8  -6  -8   12.60    3.50
  -8  -6   7  528.35   19.80
   8  -6  -7  538.25   20.20
   8  -6  -7  491.95   20.30
  -8  -6   7  519.85   20.90
  -8   6   6    1.50    4.00
  -8  -6   6    0.40    1.90
   8  -6  -6   -0.40    2.10
  -8  -6   6    2.50    2.10
   8  -6  -6    0.60    2.70
  -8  -6   6   -1.30    3.40
  -8   6   5  130.29    8.90
  -8  -6   5  126.89    7.90
  -8  -6   5  128.19    7.20
   8  -6  -5  123.49    7.30
   8  -6  -5  127.09    7.90
  -8  -6   5  124.99    7.00
  -8   6   4  276.37   12.90
   8  -6  -4  266.87   13.90
  -8  -6   4  283.27   12.70
  -8  -6   4  282.17   12.20
  -8   6   3  527.55   20.70
  -8   6   3  540.25   21.20
  -8  -6   3  537.55   20.70
   8  -6  -3  534.15   20.80
  -8  -6   3  539.35   21.10
  -8  -6   3  522.35   20.50
  -8   6   2  261.07   12.20
  -8   6   2  271.27   13.40
  -8   6   2  274.67   12.20
  -8  -6   2  279.27   11.80
  -8  -6   2  279.47   12.00
   8  -6  -2  256.67   13.30
  -8  -6   2  276.57   11.90
  -8   6   1    4.30    3.20
  -8   6   1    3.40    2.50
  -8  -6   1    5.30    2.10
   8  -6  -1    7.40    3.50
  -8  -6   1    3.70    2.50
  -8   6   0  932.41   35.10
  -8   6   0  959.20   34.90
  -8   6   0  949.11   35.10
  -8  -6   0 1003.30   35.50
  -8   6  -1    0.60    2.80
  -8   6  -1    1.30    2.80
  -8   6  -1   -2.50    2.30
  -8  -6  -1    1.30    2.10
  -8   6  -2  204.48   10.40
  -8   6  -2  213.98    9.70
  -8  -6  -2  236.48   10.50
  -8  -6  -2  211.38   10.40
  -8   6  -3    5.00    3.40
  -8   6  -3    1.10    2.20
  -8  -6  -3   -0.60    2.30
  -8  -6  -3   -5.50    4.40
  -8  -6  -3    5.20    2.60
  -8   6  -4  662.23   24.90
  -8   6  -4  602.44   24.80
  -8  -6  -4  664.83   25.30
  -8  -6  -4  648.64   25.30
  -8  -6  -4  713.83   26.30
  -8   6  -5    1.70    2.50
  -8  -6  -5    2.80    2.10
  -8  -6  -5   -2.10    2.60
   8   6   6  106.89    7.30
  -8   6  -6  106.79    6.20
  -8  -6  -6  107.19    6.50
  -8  -6  -6   96.89    8.30
   8   6   7    4.70    2.80
  -8  -6  -7    3.20    2.00
  -8  -6  -7    0.40    1.50
   8   7  -8   -3.20    1.60
   8  -7  -8    1.20    1.50
  -8  -7   8   -3.00    3.10
   8  -7  -7   11.30    3.20
  -8  -7   7    4.60    2.60
   8  -7  -7    2.80    2.60
  -8  -7   7    6.00    2.50
   8  -7  -6  229.28   10.90
  -8  -7   6  227.38   10.00
  -8  -7   6  214.28   11.10
  -8  -7   6  230.28   10.00
   8  -7  -6  229.68   10.40
  -8   7   5    5.20    3.10
  -8  -7   5    3.80    2.40
   8  -7  -5    5.40    2.80
  -8  -7   5    6.70    2.20
   8  -7  -5    5.80    2.50
  -8   7   4   50.49    6.10
  -8  -7   4   48.60    4.60
   8  -7  -4   48.90    5.20
  -8  -7   4   51.89    4.70
  -8  -7   4   48.10    5.10
  -8   7   3   35.20    5.20
  -8  -7   3   38.00    4.60
   8  -7  -3   32.50    4.60
  -8  -7   3   32.50    4.40
  -8  -7   3   37.10    4.30
  -8   7   2    0.60    4.40
  -8   7   2    1.80    3.30
  -8   7   2    4.10    2.40
  -8  -7   2   -2.50    1.80
  -8  -7   2    0.40    2.10
  -8  -7   2    7.60    2.90
  -8   7   1   21.90    4.50
  -8   7   1   13.00    3.60
  -8   7   1   18.30    4.60
  -8  -7   1   27.80    4.40
  -8  -7   1   19.90    4.00
  -8  -7   1   20.60    3.70
  -8   7   0    6.40    2.40
  -8   7   0    3.80    2.70
  -8  -7   0   10.20    2.70
  -8  -7   0    4.00    2.60
  -8   7  -1  585.44   23.20
  -8   7  -1  606.84   23.20
  -8   7  -1  615.04   23.40
  -8  -7  -1  642.44   24.00
  -8   7  -2   98.99    7.20
  -8   7  -2  103.49    6.10
  -8   7  -2  100.09    7.60
  -8  -7  -2   94.09    6.60
  -8  -7  -2   97.79    7.20
  -8   7  -3  251.97   11.30
  -8  -7  -3  260.17   11.70
  -8  -7  -3  264.07   12.40
  -8   7  -4   35.60    4.30
  -8  -7  -4   32.60    4.60
  -8  -7  -4   32.20    4.90
  -8  -7  -4   36.30    7.30
  -8   7  -5   42.10    4.50
  -8  -7  -5   49.20    6.20
  -8  -7  -5   41.50    4.40
   8   7   6    1.70    2.70
  -8   7  -6    5.20    2.10
  -8  -7  -6    0.90    2.50
  -8  -7  -6    1.70    1.80
   8   7   7   22.20    4.50
  -8  -7  -7   22.60    2.90
  -8  -7  -7   29.40    4.30
   8   8  -8   14.60    2.80
   8  -8  -8   21.00    2.90
   8  -8  -7  257.57   11.50
   8  -8  -7  288.97   11.30
  -8  -8   7  282.57   12.40
   8  -8  -6   40.70    4.30
  -8  -8   6   37.20    4.00
  -8  -8   6   40.00    6.10
   8  -8  -6   39.80    4.60
  -8   8   5   14.90    3.60
  -8  -8   5   17.40    3.50
  -8  -8   5   20.20    3.50
   8  -8  -5   18.10    4.20
  -8  -8   5   13.80    4.10
   8  -8  -5   15.50    4.30
  -8   8   4   13.50    3.30
  -8  -8   4   22.10    3.80
  -8  -8   4   15.40    3.60
   8  -8  -4   14.60    4.70
   8  -8  -4   18.20    4.90
  -8   8   3  546.55   21.40
  -8  -8   3  528.75   20.80
  -8  -8   3  539.55   21.80
  -8  -8   3  514.75   20.60
   8  -8  -3  552.64   21.20
  -8   8   2  300.97   14.80
  -8   8   2  266.67   14.60
   8  -8  -2  312.77   13.90
  -8  -8   2  318.07   13.20
  -8  -8   2  352.96   14.30
  -8  -8   2  327.57   13.50
  -8   8   1 1211.88   44.20
  -8   8   1 1196.78   44.00
  -8  -8   1 1316.77   44.90
  -8  -8   1 1233.78   43.80
  -8  -8   1 1120.59   43.60
  -8   8   0 1017.30   37.30
  -8   8   0 1030.20   37.40
  -8  -8   0  961.80   36.90
  -8  -8   0 1068.99   38.20
  -8   8  -1   98.29    6.60
  -8   8  -1   95.79    6.20
  -8  -8  -1   89.69    7.70
  -8  -8  -1   95.59    6.50
  -8   8  -2  133.29    7.50
  -8   8  -2  148.79    8.40
  -8  -8  -2  159.38    8.60
  -8  -8  -2  139.09    8.50
  -8   8  -3   46.60    6.40
  -8   8  -3   58.49    4.90
  -8  -8  -3   68.09    5.70
  -8  -8  -3   54.59    5.50
  -8   8  -4  152.78    7.60
  -8  -8  -4  137.69    7.60
  -8  -8  -4  124.19    9.90
  -8  -8  -5   46.70    5.30
  -8   8  -6  128.09    6.30
   8   8   6  126.59    7.40
  -8  -8  -6  122.49    6.40
  -8  -8  -7    9.30    2.40
   8  -9  -7   10.70    3.30
  -8  -9   7    4.40    2.80
   8  -9  -7    7.00    2.00
   8  -9  -6    5.30    2.00
  -8  -9   6    2.40    2.60
  -8  -9   6    1.20    1.60
   8  -9  -6   -2.40    2.10
  -8   9   5   26.50    7.70
   8  -9  -5   37.60    5.00
  -8  -9   5   45.10    5.20
   8  -9  -5   47.50    4.80
  -8  -9   5   47.70    4.10
  -8   9   4   34.70    5.40
  -8  -9   4   34.10    4.90
   8  -9  -4   33.60    5.60
  -8  -9   4   44.80    4.30
   8  -9  -4   41.00    4.70
  -8  -9   4   40.60    4.00
  -8   9   3    2.40    2.30
   8  -9  -3   -0.60    2.50
  -8  -9   3   11.50    3.90
  -8  -9   3   -2.00    1.80
  -8  -9   3    2.80    2.20
  -8   9   2   37.70    4.80
   8  -9  -2   44.40    4.80
  -8  -9   2   32.60    4.70
  -8  -9   2   39.20    4.80
  -8  -9   2   40.40    4.40
  -8   9   1    8.90    3.30
  -8   9   1    3.60    2.20
   8  -9  -1    0.70    2.20
  -8  -9   1   -1.00    1.90
  -8  -9   1    4.00    2.50
  -8   9   0 1363.56   48.90
  -8   9   0 1310.57   49.00
  -8  -9   0 1353.66   48.70
  -8  -9   0 1403.96   49.99
  -8   9  -1   59.99    5.00
  -8   9  -1   56.79    5.20
  -8  -9  -1   45.30    6.20
  -8  -9  -1   48.40    5.20
  -8   9  -2  155.38    8.30
  -8   9  -2  148.49    7.90
  -8  -9  -2  162.38   11.80
  -8  -9  -2  136.79    8.70
  -8   9  -3  335.77   13.80
  -8  -9  -3  294.37   14.60
  -8  -9  -3  351.66   14.10
  -8   9  -4   34.10    4.60
  -8  -9  -4   30.30    4.30
  -8  -9  -4   26.40    5.40
  -8   9  -5   -1.10    1.70
  -8  -9  -5    3.00    1.80
  -8   9  -6   77.39    4.50
   8   9   6   75.69    5.50
  -8  -9  -6   79.59    4.60
   8  10  -7   35.90    2.60
   8 -10  -7   37.50    3.40
   8 -10  -6   14.60    3.30
  -8 -10   6   20.10    2.80
  -8 -10   6   10.70    2.90
  -8  10   5  160.88    8.50
   8 -10  -5  142.59    7.60
  -8 -10   5  139.79    8.20
  -8 -10   5  160.18    7.30
  -8  10   4   64.89    5.70
  -8 -10   4   62.69    4.70
   8 -10  -4   59.39    5.30
  -8  10   3   16.90    4.10
   8 -10  -3   15.90    3.70
  -8 -10   3   16.80    4.20
  -8 -10   3   18.80    3.60
  -8  10   2   21.90    4.30
  -8 -10   2   24.00    4.20
   8 -10  -2   17.20    3.90
  -8 -10   2   21.30    4.10
  -8  10   1  123.39    7.10
  -8  10   1  115.19    8.00
   8 -10  -1  119.09    7.10
  -8 -10   1  113.69    7.50
  -8 -10   1  121.69    6.70
  -8  10   0   17.70    4.10
  -8  10   0   17.10    4.40
  -8 -10   0   16.30    4.40
  -8 -10   0   14.50    4.00
   8 -10   0   15.90    4.60
  -8  10  -1   57.79    5.10
  -8  10  -1   65.89    5.30
  -8 -10  -1   59.09    5.80
  -8 -10  -1   58.89    5.50
  -8  10  -2  121.49    7.10
  -8  10  -2  113.49    6.70
  -8 -10  -2  112.29    8.20
  -8 -10  -2  105.69    7.20
  -8  10  -3   28.60    3.80
  -8 -10  -3   34.10    5.10
  -8 -10  -3   24.30    4.70
  -8  10  -4   34.70    3.70
  -8 -10  -4   31.40    4.50
  -8 -10  -4   24.60    4.00
  -8  10  -5    2.50    1.50
  -8 -10  -5    2.10    1.70
  -8  10  -6    3.90    1.50
  -8 -10  -6   10.50    2.30
   8  11  -6    9.50    2.10
  -8 -11   6    9.30    2.80
   8 -11  -6   10.90    3.00
  -8  11   5    0.90    2.50
   8 -11  -5    1.20    1.60
  -8 -11   5   -1.40    2.40
  -8 -11   5    0.70    1.30
  -8  11   4  100.69    6.30
  -8 -11   4   94.09    6.40
  -8 -11   4   94.69    5.40
   8 -11  -4   94.19    5.90
  -8  11   3  335.37   14.40
  -8 -11   3  319.47   17.90
   8 -11  -3  341.97   14.20
  -8 -11   3  347.17   15.80
  -8  11   2  260.47   11.80
   8 -11  -2  270.97   11.70
  -8 -11   2  244.88   12.20
  -8 -11   2  268.37   11.30
  -8  11   1   -1.80    1.80
  -8  11   1   -1.70    3.40
   8 -11  -1   -2.10    2.10
  -8 -11   1    2.20    2.60
  -8 -11   1    2.50    1.70
  -8  11   0    2.20    2.00
  -8  11   0    4.10    2.50
  -8 -11   0    3.80    2.70
   8 -11   0   -1.00    2.40
  -8 -11   0    3.00    2.00
  -8  11  -1   19.60    3.90
  -8  11  -1   18.70    3.90
  -8 -11  -1   13.40    4.10
   8 -11   1   20.80    5.10
  -8  11  -2    7.70    3.20
  -8  11  -2   10.90    3.20
  -8 -11  -2   10.70    3.80
  -8  11  -3    7.90    2.70
  -8  11  -3   13.20    3.40
  -8 -11  -3   13.60    3.90
  -8 -11  -3   23.60    4.90
  -8  11  -4   35.80    3.30
  -8 -11  -4   32.00    4.10
  -8  11  -5   24.20    2.60
  -8 -11  -5   15.20    3.30
   8  12  -5  341.67   12.90
  -8 -12   5  336.77   13.90
   8 -12  -5  338.57   13.30
   8  12  -4    1.10    1.60
  -8  12   4   -0.40    1.90
  -8 -12   4    0.10    2.20
   8 -12  -4   -1.10    1.60
  -8 -12   4    1.10    1.20
   8  12  -3  172.68    7.90
  -8  12   3  172.88    8.40
  -8 -12   3  167.88    9.00
  -8 -12   3  173.28    7.90
   8 -12  -3  178.08    8.30
  -8  12   2  135.29    7.20
  -8 -12   2  140.29    6.80
  -8 -12   2  132.59    8.30
   8 -12  -2  136.59    7.30
  -8 -12   1  162.78   10.90
   8 -12  -1  165.98    8.10
  -8 -12   1  152.48    7.60
  -8  12   0   92.49    6.20
   8 -12   0  104.39    6.20
  -8 -12   0   84.79    6.90
  -8  12  -1    2.00    1.70
  -8  12  -1    3.50    2.20
  -8  12  -2   40.60    4.20
  -8  12  -2   37.60    3.80
  -8 -12  -2   37.80    4.50
  -8  12  -3    2.10    2.00
  -8 -12  -3    0.70    2.50
  -8  12  -4  237.58   10.50
  -8 -12  -4  246.68   12.10
  -8  13   4  274.27   11.00
   8  13  -4  277.67   10.60
   8 -13  -4  273.27   10.90
  -8 -13   4  266.67   11.70
  -8  13   3  109.09    6.70
  -8 -13   3  110.29    6.60
   8 -13  -3  115.59    5.80
  -8  13   2  254.97   10.80
  -8 -13   2  255.57   11.40
   8 -13  -2  248.28   10.60
  -8  13   1   11.10    2.90
   8 -13  -1    3.80    2.30
  -8 -13   1    8.80    3.00
  -8  13   0   93.89    5.40
  -8 -13   0   85.09    6.70
  -8  13  -1  260.37   10.90
  -8  13  -1  273.67   11.10
  -8 -13  -1  255.47   11.80
  -8  13  -2   -1.90    1.70
  -8  13  -2    1.60    1.70
  -8 -13  -2    1.90    2.50
  -8  13  -3    1.90    1.50
  -8  13  -4   18.00    2.30
  -8  14   3    0.30    1.50
   8 -14  -3    2.50    1.70
  -8  14   2    2.50    1.40
   8 -14  -2    4.00    2.20
  -8 -14   2    6.90    2.80
  -8  14   1    8.40    2.40
  -8 -14   1   11.80    4.10
   8  14   0   18.90    3.40
  -8  14   0   20.10    2.70
  -8 -14   0   21.00    4.00
  -8  14  -1   10.90    3.00
  -8 -14  -1   14.90    4.30
  -8  14  -2    1.00    2.10
  -8  14  -2   -4.30    2.00
   9   0  -9   -3.50    2.20
  -9   0   8   68.99    6.60
   9   0  -8   66.49    5.10
   9   0  -7    4.00    2.50
  -9   0   7    0.90    2.90
  -9   0   6   23.50    4.80
   9   0  -6   17.80    4.70
  -9   0   6   24.60    6.00
  -9   0   6   16.00    3.60
  -9   0   5    5.10    2.90
  -9   0   5   -7.40    3.30
  -9   0   5    0.80    3.00
  -9   0   4 1638.24   58.99
  -9   0   4 1729.03   58.89
  -9   0   4 1629.34   59.09
  -9   0   4 1611.04   58.39
   9   0  -1   -0.20    0.90
   9   0   0    4.60    1.20
   9   0   1    3.30    1.50
   9   0   2   24.90    4.30
  -9   0  -3    1.50    2.60
  -9   0  -3   -1.20    2.50
   9   0   3   -1.40    3.00
  -9   0  -4   -3.20    2.20
  -9   0  -4   -1.90    2.60
   9   0   4   -4.90    2.80
  -9   0  -5   -0.60    2.40
   9   0   5   -1.30    3.20
  -9   0  -5   -2.40    2.20
  -9   0  -6   46.20    5.10
   9   0   6   41.10    5.40
  -9   0  -7    0.20    1.80
  -9   0  -7    0.70    2.10
   9   0   7   -0.80    5.70
  -9   0  -8   26.60    2.90
   9  -1  -9   69.89    4.40
   9   1  -8  241.28   10.80
  -9  -1   8  246.38   11.50
   9  -1  -8  253.77   10.90
   9   1  -7  186.08    9.30
  -9   1   7  181.48    9.80
   9  -1  -7  197.08    9.50
  -9  -1   7  169.28    9.30
  -9  -1   7  193.48    9.40
  -9   1   6   28.00    5.30
  -9   1   6   19.80    4.30
  -9   1   6   14.80    4.20
   9   1  -6   27.50    5.20
  -9  -1   6   24.40    5.00
  -9  -1   6   16.40    3.30
  -9  -1   6   16.60    4.60
  -9   1   5  108.69    6.80
  -9   1   5   96.79    7.50
  -9   1   5   87.79    7.80
  -9  -1   5   88.29    7.50
  -9  -1   5   99.79    6.90
  -9  -1   5   91.69    6.20
  -9   1   4   41.20    5.10
  -9   1   4   40.40    6.10
  -9   1   4   24.70    5.70
  -9  -1   4   42.80    5.70
  -9  -1   4   42.20    5.70
  -9  -1   3 3069.59  106.69
   9  -1  -2  666.73   23.40
   9   1  -1 1061.09   39.20
   9   1  -1 1206.38   39.80
   9  -1  -1 1089.79   39.30
   9   1   0 1351.26   47.90
  -9   1   0 1371.26   47.80
   9   1   0 1355.66   47.70
   9  -1   0 1335.07   47.60
   9   1   1 1215.78   46.20
   9   1   1 1333.47   45.90
   9  -1   1 1312.37   45.80
   9   1   2  724.83   27.60
   9  -1   2  764.02   27.60
  -9  -1  -2  714.03   27.10
  -9   1  -3   24.00    5.10
  -9   1  -3   34.90    4.90
  -9  -1  -3   26.60    4.70
  -9  -1  -3   32.90    4.70
   9   1   4   19.70    4.80
  -9   1  -4   18.30    4.70
  -9   1  -4   23.90    4.70
  -9  -1  -4   21.70    4.50
   9  -1   4   26.80    5.10
  -9  -1  -4   19.50    4.60
   9   1   5   54.29    5.40
  -9   1  -5   51.19    5.60
  -9   1  -5   53.19    5.50
  -9  -1  -5   57.59    5.60
  -9  -1  -5   58.99    5.40
   9  -1   5   55.89    6.10
   9   1   6    1.80    2.70
  -9   1  -6   -0.60    2.30
  -9   1  -6    3.50    2.70
   9  -1   6    1.30    3.50
  -9  -1  -6   -1.10    2.40
  -9  -1  -6   -2.20    2.10
  -9   1  -7   38.80    4.10
   9   1   7   36.70    7.00
  -9   1  -7   44.20    4.20
  -9  -1  -7   48.30    4.20
  -9  -1  -7   41.50    4.00
  -9   1  -8    3.40    1.40
  -9  -1  -8    3.90    1.60
   9  -2  -9    4.90    1.80
   9   2  -8   19.00    5.50
  -9  -2   8   38.80    5.30
   9  -2  -8   27.50    3.70
   9   2  -7    4.30    3.00
  -9  -2   7    0.30    2.70
  -9  -2   7    1.60    2.70
   9  -2  -7    0.70    2.40
  -9  -2   7   -2.50    3.20
   9   2  -6  273.97   12.00
  -9   2   6  233.48   12.60
  -9  -2   6  262.67   11.60
   9  -2  -6  251.47   11.70
  -9  -2   6  244.68   11.60
  -9  -2   6  238.88   11.70
  -9   2   5  186.18   10.30
  -9   2   5  177.48   10.70
  -9  -2   5  189.08    9.50
  -9  -2   5  176.08    9.00
  -9  -2   5  187.88    9.30
  -9   2   4    4.90    3.90
  -9   2   4    6.90    3.00
  -9   2   4    5.80    2.60
  -9  -2   4    6.00    2.70
  -9  -2   4    2.60    2.80
  -9  -2   4    1.40    2.70
  -9   2   3   27.10    7.80
  -9   2   3   31.10    5.40
  -9  -2   3   34.90    4.20
  -9  -2   3   32.90    5.00
  -9  -2   3   19.70    5.20
  -9   2   2  202.68    8.20
   9  -2  -2  206.48    8.10
  -9  -2   2  201.08    9.30
   9   2  -1  561.44   20.40
   9   2  -1  562.84   20.30
  -9   2   1  549.05   20.60
   9  -2  -1  574.74   20.50
   9   2   0  346.47   12.90
  -9   2   0  329.97   13.20
   9   2   0  314.77   13.10
   9  -2   0  338.37   12.90
   9   2   1   68.09    4.60
   9  -2   1   71.89    4.60
  -9  -2  -1   65.19    5.30
   9   2   2  106.09    6.80
  -9  -2  -2  110.79    6.60
   9  -2   2  114.69    7.00
  -9   2  -3   54.49    5.50
  -9   2  -3   56.99    5.80
  -9   2  -3   57.49    6.90
  -9  -2  -3   56.99    5.50
  -9  -2  -3   53.49    5.30
  -9   2  -4    1.70    2.60
  -9  -2  -4    3.90    2.40
  -9  -2  -4   -1.00    2.50
   9   2   5   24.10    4.40
  -9   2  -5   23.70    4.80
  -9   2  -5   16.90    4.80
  -9  -2  -5   13.70    4.40
  -9  -2  -5   14.40    4.20
   9   2   6   -1.10    2.80
  -9   2  -6   -2.90    2.40
  -9   2  -6    3.60    2.60
  -9  -2  -6   -0.30    2.10
  -9  -2  -6   -0.80    2.20
  -9   2  -7    1.70    2.00
  -9   2  -7    5.60    4.70
  -9  -2  -7   -1.20    1.90
  -9  -2  -7   -1.90    1.70
  -9   2  -8   12.00    2.60
  -9  -2  -8    9.00    2.50
  -9  -2  -8    9.90    2.90
   9  -3  -9   21.80    2.80
  -9  -3   8   60.69    5.60
   9  -3  -8   51.09    4.30
  -9  -3   7  211.88    9.50
  -9  -3   7  184.38    9.90
  -9  -3   7  203.08    9.90
   9  -3  -7  203.48   10.10
  -9   3   6   26.80    6.90
  -9  -3   6   21.90    5.00
   9  -3  -6   19.90    4.70
  -9  -3   6   32.10    4.40
  -9   3   5  104.29    7.90
   9  -3  -5  104.89    8.80
  -9  -3   5   88.19    8.20
  -9  -3   5  116.29    6.90
  -9  -3   5  118.39   10.10
  -9   3   4   10.00    2.60
  -9   3   4   12.40    3.30
  -9   3   4    9.60    4.60
   9  -3  -4    8.10    3.70
  -9  -3   4   15.70    4.50
  -9  -3   4   14.40    4.10
  -9  -3   4   17.40    3.60
  -9   3   3   16.10    3.40
  -9   3   3   17.40    3.40
  -9  -3   3   16.30    3.60
  -9  -3   3   16.20    4.70
  -9  -3   3    9.90    2.70
  -9  -3   2  266.17   11.20
   9  -3  -2  255.67   10.50
   9   3  -1  492.35   18.80
  -9   3   1  500.35   19.30
   9   3  -1  512.35   18.70
   9  -3  -1  540.15   19.00
  -9  -3   1  507.75   19.50
   9   3   0   23.70    3.80
   9   3   0   18.50    2.80
  -9   3   0   21.00    4.80
  -9  -3   0   13.80    3.70
   9   3   1 1084.49   38.90
  -9  -3  -1 1068.49   38.80
   9  -3   1 1078.09   38.90
  -9   3  -2 3334.57  118.59
  -9   3  -2 3411.96  118.69
  -9   3  -2 3440.96  118.69
  -9  -3  -2 3337.47  118.69
  -9  -3  -2 3519.15  118.79
  -9   3  -3   10.30    3.00
  -9   3  -3    9.10    2.70
  -9  -3  -3   15.00    3.10
  -9  -3  -3   17.00    4.00
  -9  -3  -3   12.30    3.30
  -9   3  -4    2.30    2.70
  -9   3  -4    0.10    2.50
  -9   3  -4    3.80    3.00
  -9  -3  -4    2.90    3.20
  -9   3  -5   19.30    4.90
  -9   3  -5   21.30    4.60
  -9  -3  -5   26.90    4.60
  -9  -3  -5   20.80    4.40
  -9   3  -6  252.37   11.10
  -9   3  -6  244.28   10.80
   9   3   6  216.68   11.10
  -9  -3  -6  250.57   11.20
  -9  -3  -6  250.87   11.10
   9   3   7    4.10    2.80
  -9   3  -7    4.10    1.90
  -9  -3  -7    3.80    2.00
  -9  -3  -7    3.30    1.80
  -9   3  -8   12.70    3.50
  -9  -3  -8   18.70    2.90
   9  -4  -9    1.90    1.40
  -9  -4   8   32.90    5.30
   9  -4  -8   34.40    3.50
  -9  -4   7   -1.30    2.00
  -9  -4   7    2.50    2.80
   9  -4  -7    1.70    2.20
  -9  -4   7    3.10    2.70
  -9   4   6  330.77   15.00
  -9  -4   6  317.87   14.40
   9  -4  -6  314.97   14.80
   9  -4  -6  314.47   14.10
  -9  -4   6  350.66   13.90
  -9  -4   6  334.87   14.00
  -9   4   5  199.08   11.00
  -9  -4   5  218.68   10.50
  -9  -4   5  218.88   10.00
  -9  -4   5  214.38   10.30
   9  -4  -5  203.98   11.70
  -9   4   4  626.64   27.90
  -9   4   4  698.13   27.30
  -9  -4   4  764.42   27.00
  -9  -4   4  714.43   27.00
   9  -4  -4  731.83   27.20
  -9  -4   4  742.33   27.20
  -9   4   3  308.07   13.50
  -9   4   3  290.37   14.40
  -9   4   3  311.37   13.30
  -9  -4   3  311.37   13.30
  -9  -4   3  325.07   13.10
  -9  -4   3  298.77   13.00
  -9   4   2  636.24   24.70
  -9   4   2  702.73   27.90
  -9  -4   2  621.84   24.20
  -9  -4   2  585.94   24.40
  -9  -4   2  703.83   27.80
   9   4  -1  829.72   31.90
   9   4  -1  915.21   32.20
   9  -4  -1  882.11   32.20
  -9  -4   1  933.51   32.60
   9   4   0  782.42   28.50
  -9  -4   0  767.22   28.80
   9  -4   0  792.52   28.70
   9   4   1  794.82   29.10
  -9   4  -1  816.02   29.60
  -9   4  -1  721.63   28.70
   9  -4   1  773.32   29.10
  -9  -4  -1  801.32   29.00
  -9   4  -2  596.14   22.40
  -9   4  -2  571.84   22.50
  -9   4  -2  602.94   22.40
  -9  -4  -2  584.04   22.50
  -9  -4  -2  602.64   22.60
  -9  -4  -2  564.14   23.00
  -9   4  -3   21.60    5.70
  -9   4  -3   14.00    4.50
  -9   4  -3   22.60    4.60
  -9  -4  -3   29.60    5.50
  -9  -4  -3   25.70    4.50
  -9  -4  -3   17.00    4.00
  -9   4  -4  163.58    8.70
  -9   4  -4  146.79    8.40
  -9   4  -4  160.38    8.60
  -9  -4  -4  142.39    8.20
  -9  -4  -4  152.28    8.70
  -9   4  -5   15.20    4.80
  -9   4  -5   22.20    5.30
  -9   4  -5   10.50    3.10
  -9  -4  -5   17.60    4.50
  -9  -4  -5   20.70    4.40
   9   4   6    7.00    2.80
  -9   4  -6   16.30    4.70
  -9  -4  -6    4.60    2.10
  -9  -4  -6    4.50    2.40
  -9   4  -7   14.40    3.90
   9   4   7    5.50    2.80
  -9  -4  -7    4.60    1.70
  -9  -4  -7   10.80    3.00
  -9  -4  -8    0.50    1.50
  -9  -4  -8    0.00    1.60
   9  -5  -8   48.00    4.50
  -9  -5   8   62.09    5.70
   9  -5  -7  203.38    9.90
  -9  -5   7  212.28    9.30
  -9  -5   7  207.38   10.40
  -9  -5   7  210.18    9.60
  -9   5   6   44.60    7.10
  -9  -5   6   44.50    4.80
  -9  -5   6   36.60    5.00
  -9  -5   6   35.60    4.80
   9  -5  -6   36.90    6.20
   9  -5  -6   43.40    4.80
  -9   5   5  295.07   13.90
  -9  -5   5  301.07   13.20
  -9  -5   5  334.27   14.00
   9  -5  -5  301.47   13.70
  -9  -5   5  302.37   13.70
  -9   5   4   31.60    5.70
  -9  -5   4   33.80    4.70
   9  -5  -4   38.10    5.20
  -9  -5   4   42.80    4.90
  -9  -5   4   32.00    4.20
  -9   5   3   -7.10    4.50
  -9   5   3    4.60    2.70
  -9   5   3   -1.40    2.50
  -9  -5   3    6.70    2.50
  -9  -5   3    2.00    2.50
  -9  -5   3    4.80    2.30
  -9   5   2   21.80    4.90
  -9   5   2   28.50    5.80
  -9   5   2   20.20    5.30
  -9  -5   2   26.50    4.70
  -9  -5   2   26.90    4.00
   9  -5  -2   19.50    4.40
  -9  -5   2   23.50    4.60
  -9   5   1  125.09    7.50
  -9   5   1  114.59    7.40
  -9   5   1  113.19    6.70
   9   5  -1  117.49    6.70
  -9  -5   1  120.29    7.60
   9  -5  -1  109.89    7.70
  -9  -5   1  128.79    6.70
  -9   5   0    1.80    2.90
   9   5   0    1.30    2.50
  -9   5   0    0.80    2.40
  -9   5   0    3.30    2.60
  -9  -5   0    1.60    2.00
  -9   5  -1  220.68   10.30
  -9   5  -1  221.28   11.10
  -9   5  -1  210.38   10.30
  -9  -5  -1  247.48   10.50
  -9   5  -2  573.44   22.30
  -9   5  -2  582.94   22.30
  -9   5  -2  574.94   22.60
  -9  -5  -2  602.14   22.60
  -9  -5  -2  598.24   22.80
  -9   5  -3  189.88    9.50
  -9   5  -3  183.08    9.10
  -9   5  -3  180.18    9.70
  -9  -5  -3  200.98   10.40
  -9  -5  -3  178.48    9.40
  -9  -5  -3  207.78    9.90
  -9   5  -4   18.10    5.00
  -9   5  -4    9.10    3.20
  -9   5  -4   12.50    2.90
  -9  -5  -4   10.20    2.60
  -9  -5  -4    7.70    3.00
  -9   5  -5   -0.40    2.80
  -9   5  -5   -2.00    2.90
  -9   5  -5   -5.10    2.40
  -9  -5  -5    2.60    2.30
  -9  -5  -5    1.50    2.70
  -9   5  -6   71.99    5.70
   9   5   6   71.29    5.70
  -9  -5  -6   69.89    5.50
   9   5   7   -1.40    2.60
  -9  -5  -7   -1.80    1.80
  -9  -5  -7   -0.20    1.50
  -9  -6   8  179.98    9.10
   9  -6  -8  184.48    7.90
  -9  -6   7  123.79    6.60
   9  -6  -7  121.09    6.90
  -9  -6   7  123.09    7.50
   9  -6  -7   97.29    7.60
  -9   6   6  164.58   10.20
   9  -6  -6  191.38    9.00
   9  -6  -6  172.58    9.40
  -9  -6   6  181.18    8.70
  -9  -6   6  180.98    8.50
  -9  -6   6  164.68    9.50
  -9   6   5    7.40    3.00
  -9  -6   5   -0.10    2.90
   9  -6  -5   -0.50    2.60
  -9  -6   5    3.20    2.60
  -9   6   4  292.77   13.30
  -9  -6   4  283.27   12.40
  -9  -6   4  294.27   13.10
   9  -6  -4  292.27   12.80
  -9  -6   4  279.27   12.60
  -9   6   3   43.50    5.70
  -9   6   3   46.80    5.40
  -9   6   3   46.90    8.70
   9  -6  -3   58.89    5.20
  -9  -6   3   56.79    5.10
  -9  -6   3   58.49    5.10
  -9  -6   3   53.19    4.90
  -9   6   2 1123.19   40.90
  -9   6   2 1080.29   41.10
  -9   6   2 1126.29   41.10
  -9  -6   2 1139.09   41.20
  -9  -6   2 1155.78   40.70
  -9  -6   2 1121.29   40.80
  -9   6   1    3.50    3.40
  -9   6   1    4.00    3.00
  -9   6   1    4.30    2.50
  -9  -6   1    6.80    3.40
  -9  -6   1    1.80    2.40
  -9  -6   1    3.60    2.20
  -9   6   0  783.52   29.90
  -9   6   0  769.52   30.10
  -9   6   0  821.42   29.80
  -9   6   0  800.72   29.80
  -9  -6   0  797.22   29.90
  -9  -6   0  843.62   30.10
  -9   6  -1   39.60    4.70
  -9   6  -1   27.30    5.90
  -9   6  -1   36.10    6.90
  -9   6  -1   31.20    4.90
  -9  -6  -1   28.60    7.20
  -9  -6  -1   38.40    4.40
  -9   6  -2   47.80    5.40
  -9   6  -2   46.50    7.10
  -9   6  -2   53.39    4.90
  -9  -6  -2   49.99    4.50
  -9  -6  -2   57.49    6.10
  -9   6  -3  116.09    6.70
  -9   6  -3  103.49    8.20
  -9  -6  -3  111.59    7.20
  -9  -6  -3  110.89    7.10
  -9  -6  -3  114.29    8.70
  -9   6  -4    2.70    2.40
  -9   6  -4    2.60    3.60
  -9   6  -4    4.90    3.00
  -9  -6  -4    0.50    3.30
  -9  -6  -4    0.80    2.40
  -9   6  -5   -6.60    3.50
  -9   6  -5    1.70    2.50
  -9  -6  -5   -0.20    3.00
  -9  -6  -5   -0.30    2.10
   9   6   6   12.50    3.90
  -9   6  -6    5.20    2.50
  -9  -6  -6    3.00    2.30
  -9  -6  -6   -1.10    2.50
   9   6   7   -5.00    2.70
  -9  -6  -7    0.80    1.40
  -9  -6  -7    5.10    2.10
   9   7  -8   82.89    4.40
   9  -7  -8   78.09    4.20
   9  -7  -7   44.40    5.30
  -9  -7   7   53.99    5.20
   9  -7  -7   57.29    4.20
  -9   7   6  122.39    8.90
  -9  -7   6  135.09    7.10
   9  -7  -6  131.09    7.80
   9  -7  -6  130.89    7.20
  -9  -7   6  124.49    7.90
  -9  -7   6  136.89    6.90
  -9   7   5  229.18   11.60
   9  -7  -5  240.08   11.40
  -9  -7   5  244.98   10.60
  -9  -7   5  230.68   10.60
   9  -7  -5  241.48   11.00
  -9  -7   5  222.98   11.50
  -9   7   4    7.00    2.70
  -9  -7   4    6.60    2.60
  -9  -7   4    9.00    2.50
  -9  -7   4    2.80    2.00
   9  -7  -4    5.90    2.50
  -9   7   3  113.59    7.30
   9  -7  -3  106.69    6.70
  -9  -7   3  107.99    6.60
  -9  -7   3  113.39    6.60
  -9  -7   3  108.79    7.10
  -9   7   2  826.32   31.50
  -9   7   2  853.11   32.10
  -9   7   2  857.61   31.90
  -9  -7   2  839.82   31.40
  -9  -7   2  866.61   32.10
  -9  -7   2  867.31   31.60
  -9   7   1  296.47   13.20
  -9   7   1  290.87   13.60
  -9   7   1  307.77   13.20
  -9  -7   1  310.27   12.90
  -9  -7   1  296.57   13.30
  -9  -7   1  307.17   13.20
  -9   7   0   66.39    5.60
  -9   7   0   63.09    7.50
  -9   7   0   74.99    5.90
  -9   7   0   78.59    5.70
  -9  -7   0   85.09    6.40
  -9  -7   0   77.19    5.60
  -9   7  -1  832.02   31.70
  -9   7  -1  825.12   31.30
  -9   7  -1  847.62   31.50
  -9  -7  -1  902.11   32.30
  -9   7  -2   28.30    4.10
  -9   7  -2   31.40    5.00
  -9   7  -2   33.30    6.20
  -9  -7  -2   33.60    6.20
  -9  -7  -2   29.80    4.10
  -9   7  -3    5.10    2.50
  -9  -7  -3    8.00    3.00
  -9   7  -4   88.79    7.40
  -9   7  -4   97.99    6.10
  -9  -7  -4   92.99    6.80
  -9  -7  -4  100.89    6.40
  -9   7  -5   39.20    4.20
  -9  -7  -5   45.00    6.30
  -9  -7  -5   29.70    4.20
  -9   7  -6    6.30    2.30
   9   7   6    9.20    5.20
  -9  -7  -6    5.20    1.70
  -9  -7  -6    3.60    2.50
  -9  -7  -7    1.00    1.30
  -9  -8   7   29.60    4.70
   9  -8  -7   31.40    4.20
  -9  -8   7   30.10    4.90
   9  -8  -7   30.30    3.40
  -9   8   6   24.70    6.60
   9  -8  -6   22.50    4.20
   9  -8  -6   35.40    4.10
  -9  -8   6   30.20    4.80
  -9  -8   6   36.20    3.60
  -9   8   5  377.96   15.80
   9  -8  -5  362.36   15.50
  -9  -8   5  342.37   17.90
  -9  -8   5  365.36   14.80
  -9  -8   5  365.16   14.80
   9  -8  -5  375.16   15.20
  -9   8   4 1017.10   36.60
   9  -8  -4  956.80   36.20
  -9  -8   4  971.90   35.80
  -9  -8   4 1002.60   36.00
  -9  -8   4  938.01   36.90
  -9   8   3   14.40    4.60
   9  -8  -3   23.10    4.30
  -9  -8   3   24.00    4.40
  -9  -8   3   23.50    3.90
  -9  -8   3   20.90    4.00
  -9   8   2  667.93   26.00
  -9   8   2  617.74   27.40
   9  -8  -2  651.03   25.80
  -9  -8   2  713.43   26.50
  -9  -8   2  722.03   25.80
  -9  -8   2  689.93   25.60
  -9   8   1   23.40    4.30
  -9   8   1   16.60    5.00
  -9  -8   1   23.50    4.00
  -9  -8   1   16.70    4.30
  -9  -8   1   33.40    6.10
  -9   8   0  462.75   22.70
  -9   8   0  506.45   19.60
  -9  -8   0  503.85   20.10
  -9  -8   0  490.65   19.50
  -9   8  -1  278.57   12.70
  -9   8  -1  276.17   12.40
  -9  -8  -1  296.17   13.10
  -9   8  -2  203.18    9.60
  -9   8  -2  188.48    9.30
  -9   8  -2  197.58   10.00
  -9  -8  -2  192.68   10.00
  -9  -8  -2  203.18   10.20
  -9   8  -3  505.15   19.80
  -9   8  -3  513.95   19.90
  -9  -8  -3  515.45   20.10
  -9  -8  -3  493.75   20.80
  -9   8  -4   30.20    4.50
  -9  -8  -4   21.70    5.00
  -9  -8  -4   28.10    4.30
  -9   8  -5  135.69    6.90
  -9  -8  -5  131.89    7.10
  -9   8  -6   57.09    4.20
   9   8   6   63.69    5.10
  -9  -8  -6   63.69    5.00
  -9  -8  -7   38.90    2.70
   9  -9  -7    3.60    1.90
   9  -9  -7    2.40    1.90
   9  -9  -6   71.19    5.10
   9  -9  -6   66.69    4.90
  -9  -9   6   76.29    8.40
  -9  -9   6   73.19    4.50
  -9   9   5  329.47   14.10
   9  -9  -5  318.27   13.40
  -9   9   4   -1.10    2.20
  -9  -9   4    1.40    1.90
   9  -9  -4   -3.00    2.00
   9  -9  -4    4.40    3.00
  -9  -9   4    2.30    2.70
  -9  -9   4    0.50    1.70
  -9   9   3   13.70    4.40
   9  -9  -3   11.90    3.80
  -9  -9   3   12.60    3.60
  -9  -9   3   12.10    4.10
  -9  -9   3   14.60    3.80
  -9   9   2  140.09    8.90
  -9   9   2  144.39    8.00
  -9  -9   2  143.59    7.60
  -9  -9   2  148.69    8.40
   9  -9  -2  140.49    7.90
  -9  -9   2  145.09    7.80
  -9   9   1  931.91   36.00
  -9   9   1  974.40   35.80
  -9  -9   1 1018.90   36.80
  -9  -9   1  966.00   35.60
  -9   9   0  306.57   13.40
  -9  -9   0  301.47   13.30
  -9  -9   0  331.37   14.20
  -9   9  -1  486.75   19.20
  -9   9  -1  467.75   19.00
  -9  -9  -1  489.55   20.00
  -9   9  -2  382.26   15.60
  -9   9  -2  394.16   16.80
  -9  -9  -2  394.96   15.90
  -9  -9  -2  330.37   16.00
  -9   9  -3   27.20    3.90
  -9  -9  -3   25.30    4.70
  -9  -9  -3   28.60    5.00
  -9   9  -4    6.50    2.20
  -9  -9  -4    5.40    3.50
  -9  -9  -4    3.60    2.20
  -9   9  -5    0.80    1.70
  -9  -9  -5    0.10    1.70
  -9   9  -6   71.59    4.20
   9   9   6   65.99    5.20
  -9  -9  -6   71.59    4.10
  -9 -10   6  103.79    6.40
   9 -10  -6   96.39    5.60
  -9 -10   6  100.89    5.00
  -9  10   5   35.70    4.80
   9 -10  -5   40.30    4.00
  -9 -10   5   41.00    3.50
  -9 -10   5   41.80    4.90
  -9  10   4  107.79    8.90
   9 -10  -4  108.39    6.70
  -9 -10   4   93.09    6.70
  -9 -10   4  109.29    5.90
  -9  10   3   86.29    6.20
   9 -10  -3   89.49    5.90
  -9 -10   3   78.89    7.00
  -9 -10   3   89.49    5.50
  -9  10   2  324.07   13.90
  -9 -10   2  318.57   13.30
  -9 -10   2  306.57   14.20
   9 -10  -2  329.17   13.80
  -9  10   1  530.75   21.10
  -9  10   1  533.15   20.90
  -9 -10   1  532.75   20.50
   9 -10  -1  553.84   21.00
  -9 -10   1  501.75   21.40
  -9  10   0  506.55   19.90
  -9  10   0  486.75   19.50
  -9 -10   0  493.25   19.40
   9 -10   0  516.25   19.70
  -9 -10   0  483.65   20.30
  -9  10  -1  604.34   22.50
  -9  10  -1  603.84   22.50
  -9 -10  -1  553.94   23.20
  -9 -10  -1  554.24   22.10
  -9  10  -2    7.20    2.50
  -9  10  -2    5.70    2.20
  -9 -10  -2   12.30    3.70
  -9  10  -3   21.30    3.60
  -9 -10  -3   26.70    4.60
  -9 -10  -3   24.80    4.80
  -9  10  -4   22.70    3.10
  -9  10  -5   92.89    5.00
  -9 -10  -5   96.29    5.10
  -9  10  -6   18.30    2.90
  -9 -10  -6   23.30    2.70
   9  11  -6  137.49    5.80
   9 -11  -6  125.79    6.00
  -9  11   5  143.79    7.20
  -9 -11   5  143.19    7.60
   9 -11  -5  131.19    6.80
  -9 -11   5  139.29    7.30
  -9  11   4    3.40    2.00
  -9 -11   4    3.70    2.40
   9 -11  -4    5.50    1.90
  -9  11   3  280.57   13.00
   9 -11  -3  272.47   12.70
  -9 -11   3  277.97   13.90
  -9 -11   3  259.77   12.50
  -9  11   2   79.09    5.50
   9 -11  -2   77.49    5.50
  -9 -11   2   81.69    6.10
  -9 -11   2   80.49    5.20
  -9  11   1  139.59    8.10
  -9  11   1  130.49    7.20
  -9 -11   1  113.89    7.50
   9 -11  -1  125.79    7.10
  -9 -11   1  127.79    6.80
  -9  11   0   21.60    4.20
  -9  11   0   22.40    3.90
  -9 -11   0   17.50    4.00
  -9 -11   0   26.20    4.00
   9 -11   0   23.30    4.30
  -9  11  -1  285.27   12.10
  -9  11  -1  297.17   12.30
  -9 -11  -1  260.97   12.80
  -9  11  -2  113.49    6.60
  -9 -11  -2  112.29    7.10
  -9  11  -3  155.78    7.70
  -9 -11  -3  180.98    8.70
  -9 -11  -3  165.88    9.40
  -9  11  -4   84.39    6.00
  -9 -11  -4   80.99    5.10
  -9  11  -5    4.30    1.70
  -9 -11  -5    2.80    1.90
   9  12  -5    7.20    2.20
   9 -12  -5    5.20    1.50
   9  12  -4   70.99    4.30
  -9  12   4   66.19    4.80
  -9 -12   4   72.49    4.10
  -9 -12   4   74.69    5.50
   9 -12  -4   67.29    4.40
   9  12  -3    3.10    2.20
  -9  12   3    2.30    1.70
   9 -12  -3   10.30    3.00
  -9 -12   3    0.80    1.30
  -9 -12   3    1.70    2.60
  -9  12   2   33.80    3.90
  -9 -12   2   33.50    3.40
  -9 -12   2   32.00    4.90
   9 -12  -2   35.30    3.90
  -9  12   1   31.00    3.60
  -9 -12   1   20.30    3.20
  -9 -12   1   27.20    4.30
   9 -12  -1   31.20    3.90
  -9  12   0   34.20    3.80
  -9  12   0   33.30    4.40
   9 -12   0   29.40    4.30
  -9 -12   0   34.00    4.50
  -9  12  -1   27.20    3.70
  -9  12  -1   30.60    3.70
  -9 -12  -1   36.30    4.40
  -9  12  -2    2.00    1.70
  -9  12  -2    2.70    2.00
  -9 -12  -2    0.50    2.30
  -9  12  -3  117.89    5.90
  -9 -12  -3  119.39    6.80
  -9  12  -4   11.90    2.20
  -9  13   4    0.90    1.80
   9 -13  -4    0.20    1.40
  -9  13   3  121.19    6.00
  -9 -13   3  127.49    7.00
   9 -13  -3  122.09    6.00
  -9  13   2   16.90    4.10
  -9 -13   2   18.30    4.00
   9 -13  -2   16.40    3.20
  -9  13   1   40.60    3.70
   9 -13  -1   52.59    4.20
  -9 -13   1   36.90    4.50
  -9  13   0   20.70    3.00
  -9 -13   0   21.90    3.70
  -9  13  -1  297.17   11.90
  -9  13  -1  296.87   12.00
  -9 -13  -1  296.87   12.80
  -9  13  -2  204.98    8.80
  -9  13  -2  216.78    9.00
  -9 -13  -2  215.38    9.80
  -9  13  -3   29.80    2.80
  -9  14   3    8.90    2.70
   9 -14  -3    5.10    2.00
  -9  14   2   31.90    2.80
   9 -14  -2   20.30    3.80
  -9  14   1   25.10    2.70
  -9 -14   1   26.90    4.40
   9  14   0   11.40    2.50
  -9  14   0    8.40    2.40
  -9 -14   0   10.80    3.10
  -9  14  -1   -3.10    1.50
  10   0  -9    1.20    2.50
  10   0  -8   75.49    5.40
  10   0  -7    5.30    2.40
 -10   0   7    1.10    4.70
 -10   0   7    2.70    3.40
 -10   0   7    0.60    3.80
 -10   0   6   21.00    5.90
 -10   0   6   26.40    5.50
  10   0  -6   41.10    5.30
 -10   0   6   35.90    5.90
 -10   0   5   -1.30    2.70
 -10   0   5   -6.60    3.20
 -10   0   5   -2.90    3.40
 -10   0   4 3798.42  134.19
 -10   0   4 3772.22  134.29
 -10   0   4 3976.40  134.09
 -10   0   3    2.80    3.50
 -10   0   3    7.50    3.30
  10   0  -1   -0.90    1.30
  10   0   0    1.00    1.60
  10   0   1   -0.70    1.80
 -10   0  -2  117.89    7.20
 -10   0  -2  112.99    7.00
 -10   0  -3   -0.10    2.30
 -10   0  -3    0.90    2.50
 -10   0  -4   37.80    5.20
 -10   0  -4   39.70    4.90
  10   0   4   49.10    6.00
 -10   0  -5    2.80    2.30
  10   0   5   -4.80    3.20
 -10   0  -5    1.30    2.60
  10   0   6   36.00    6.20
 -10   0  -6   25.10    4.60
 -10   0  -6   39.00    4.40
 -10   0  -7    0.20    1.70
 -10   0  -7   -1.20    1.90
 -10   0  -8   16.40    2.30
  10  -1  -9   16.80    3.10
  10   1  -8   17.70    4.00
  10  -1  -8   12.50    3.60
  10   1  -7  755.42   27.60
 -10   1   7  713.73   27.90
 -10  -1   7  654.93   27.50
 -10  -1   7  749.92   27.30
  10  -1  -7  773.22   28.00
 -10  -1   7  730.33   27.60
  10   1  -6  649.64   25.20
 -10   1   6  641.24   25.60
 -10   1   6  645.84   25.40
 -10  -1   6  677.73   25.20
 -10  -1   6  663.63   25.50
  10  -1  -6  657.43   25.50
 -10   1   5    8.20    3.50
 -10   1   5   13.60    3.40
 -10  -1   5   10.00    3.30
 -10  -1   5   12.80    4.20
 -10  -1   5    7.30    3.70
 -10   1   4   95.09    6.70
 -10   1   4   91.39    7.00
 -10   1   4   90.69    7.30
 -10  -1   4   94.89    6.90
 -10  -1   4   96.79    6.50
 -10  -1   4   92.99    6.90
 -10  -1   4   88.69    6.80
 -10   1   3  622.84   23.80
 -10   1   3  619.74   23.60
 -10   1   3  607.24   23.90
 -10  -1   3  602.24   23.60
 -10  -1   3  623.24   23.70
  10   1  -1   53.79    4.20
  10   1  -1   51.99    3.60
  10  -1  -1   58.99    3.70
  10   1   0   22.30    3.30
  10   1   0   25.90    4.50
  10  -1   0   30.80    3.20
  10   1   1  347.87   14.10
  10  -1   1  338.87   14.00
 -10   1  -2  246.08   11.40
 -10   1  -2  264.97   11.50
 -10  -1  -2  263.57   11.50
 -10  -1  -2  263.17   11.70
 -10   1  -3  830.72   30.60
 -10   1  -3  812.32   30.60
 -10  -1  -3  813.92   30.70
 -10  -1  -3  831.42   30.60
  10   1   4  275.67   12.20
 -10   1  -4  267.67   12.10
 -10   1  -4  269.97   12.10
 -10  -1  -4  271.77   12.20
 -10  -1  -4  261.67   12.00
 -10   1  -5   57.09    5.10
 -10   1  -5   44.00    5.20
  10   1   5   49.90    6.00
 -10  -1  -5   42.10    4.90
 -10  -1  -5   45.70    5.20
  10   1   6    5.10    3.60
 -10   1  -6    6.30    2.30
 -10   1  -6    5.70    2.50
 -10  -1  -6   14.00    3.70
 -10  -1  -6    3.00    2.30
 -10   1  -7   57.69    4.40
 -10   1  -7   51.69    4.10
 -10  -1  -7   56.59    4.30
 -10  -1  -7   56.69    4.20
 -10   1  -8    4.50    1.50
 -10  -1  -8    2.00    1.20
  10  -2  -9    2.80    1.60
 -10  -2   8  210.18   10.70
  10  -2  -8  212.38    9.60
  10   2  -7   81.29    7.60
  10  -2  -7   99.29    6.80
 -10  -2   7   83.89    6.80
 -10  -2   7  109.59    6.50
 -10  -2   7   99.39    7.70
 -10   2   6  251.47   12.30
  10   2  -6  254.37   11.80
 -10  -2   6  247.98   11.70
 -10  -2   6  270.47   11.70
 -10  -2   6  237.68   11.70
  10  -2  -6  252.77   11.90
 -10   2   5   -2.50    3.90
 -10   2   5    4.40    3.00
 -10  -2   5    9.00    2.60
 -10  -2   5    6.30    3.00
 -10   2   4  513.35   21.50
 -10   2   4  533.75   21.30
 -10   2   4  560.64   21.10
 -10  -2   4  528.75   20.90
 -10  -2   4  535.05   21.20
 -10  -2   4  535.95   20.80
 -10   2   3  195.68    9.80
 -10   2   3  192.88    9.70
 -10   2   3  181.88   10.30
 -10  -2   3  201.28    9.60
 -10  -2   3  189.18    9.30
 -10  -2   3  186.88    9.50
 -10  -2   2  331.17   13.80
  10   2  -1 1542.35   56.59
  10   2  -1 1683.13   56.69
 -10   2   1 1602.14   56.99
  10  -2  -1 1645.94   56.79
  10   2   0   26.10    4.80
  10   2   0   20.70    3.40
  10  -2   0   21.60    3.30
  10   2   1  340.17   13.80
  10  -2   1  324.97   13.70
 -10  -2  -1  323.87   13.60
 -10   2  -2   18.20    5.40
 -10   2  -2    9.20    3.00
 -10   2  -2   15.10    4.30
 -10  -2  -2    0.70    3.00
 -10  -2  -2    8.50    2.80
 -10  -2  -2    8.40    3.10
 -10   2  -3    3.20    2.40
 -10   2  -3    5.20    2.60
 -10   2  -3    6.50    3.70
 -10  -2  -3    5.10    2.60
 -10  -2  -3    4.00    3.00
 -10   2  -4  182.38    8.90
 -10   2  -4  174.18    9.10
 -10  -2  -4  166.98    9.10
 -10  -2  -4  173.08    8.90
 -10   2  -5    3.80    2.30
 -10   2  -5    3.10    2.50
  10   2   5   13.80    4.90
 -10  -2  -5    1.40    2.20
 -10  -2  -5    1.70    2.50
 -10   2  -6   34.10    4.50
  10   2   6   29.00    5.00
 -10   2  -6   35.10    4.10
 -10  -2  -6   27.80    4.00
 -10  -2  -6   29.50    4.30
  10   2   7    8.90    3.80
 -10   2  -7    4.50    2.70
 -10   2  -7    9.70    2.90
 -10  -2  -7   11.00    3.00
 -10  -2  -7    6.20    1.80
 -10   2  -8    4.50    1.60
 -10  -2  -8    6.10    2.00
  10  -3  -9   12.20    2.40
 -10  -3   8   23.10    5.80
  10  -3  -8   26.70    3.50
  10  -3  -7  169.88    8.60
 -10  -3   7  144.69    8.70
 -10  -3   7  183.78    9.60
 -10  -3   7  152.78    8.50
 -10   3   6  762.02   29.50
 -10  -3   6  761.42   29.40
 -10  -3   6  789.62   29.00
 -10  -3   6  775.62   29.20
  10  -3  -6  767.32   29.40
 -10   3   5  519.65   25.80
 -10   3   5  608.44   23.80
 -10  -3   5  641.94   23.60
 -10  -3   5  618.84   23.40
  10  -3  -5  584.74   24.10
 -10  -3   5  619.34   23.60
 -10   3   4  158.48    8.40
 -10   3   4  157.58   10.00
 -10   3   4  148.19    8.80
 -10  -3   4  164.58    8.20
 -10  -3   4  156.08    8.40
 -10  -3   4  151.58    8.40
  10  -3  -4  149.99    9.50
 -10   3   3  143.89    8.10
 -10   3   3  142.99    8.30
 -10   3   3  134.29    9.00
 -10  -3   3  136.89    7.70
 -10  -3   3  149.09    8.10
 -10  -3   3  140.69    7.70
 -10   3   2 2184.48   78.39
 -10   3   2 2290.97   78.59
 -10   3   2 2083.09   78.29
 -10  -3   2 2298.97   78.19
 -10  -3   2 2168.38   78.39
 -10  -3   2 2326.57   78.59
  10   3  -1   15.70    3.20
 -10   3   1   11.40    3.30
 -10  -3   1   16.40    4.30
  10  -3  -1   16.00    4.00
  10   3   0   32.80    3.90
  10  -3   0   25.20    4.30
 -10  -3   0   30.30    4.70
 -10   3  -1   49.50    4.90
 -10   3  -1   44.80    5.40
  10   3   1   45.50    5.30
 -10   3  -1   44.80    5.30
 -10  -3  -1   45.90    4.90
 -10   3  -2  613.74   23.40
 -10   3  -2  603.84   23.20
 -10   3  -2  594.74   23.30
 -10  -3  -2  620.44   23.60
 -10  -3  -2  599.84   23.40
 -10  -3  -2  645.84   23.40
 -10   3  -3  499.45   20.40
 -10   3  -3  508.95   20.50
 -10   3  -3  529.95   20.50
 -10  -3  -3  529.15   20.60
 -10  -3  -3  547.45   20.90
 -10  -3  -3  532.45   20.60
 -10   3  -4   32.80    5.00
 -10   3  -4   43.10    5.90
 -10  -3  -4   29.10    5.30
 -10  -3  -4   33.50    4.70
 -10   3  -5  214.68    9.90
  10   3   5  195.68   10.20
 -10   3  -5  194.88    9.40
 -10  -3  -5  193.78   10.00
 -10  -3  -5  197.18    9.90
  10   3   6    0.20    3.00
 -10   3  -6    0.30    2.30
 -10   3  -6    3.40    2.30
 -10  -3  -6    4.60    2.10
 -10  -3  -6    9.00    2.50
 -10   3  -7   45.90    3.70
  10   3   7   43.10    5.70
 -10  -3  -7   33.80    3.70
 -10  -3  -7   39.00    3.60
  10  -4  -8   -1.50    2.40
 -10  -4   8   -1.00    3.60
 -10  -4   7    6.20    2.50
 -10  -4   7    9.90    3.20
 -10  -4   7   14.10    3.40
 -10   4   6   63.79    6.90
  10  -4  -6   57.39    5.30
 -10  -4   6   47.00    5.30
 -10  -4   6   58.09    5.10
 -10  -4   6   62.39    5.40
  10  -4  -6   59.79    7.90
 -10   4   5   23.20    5.50
  10  -4  -5   37.40    6.50
 -10  -4   5   33.60    4.90
 -10  -4   5   29.00    4.30
 -10  -4   5   24.50    4.50
 -10   4   4   28.00    5.40
 -10   4   4   13.60    5.00
 -10  -4   4   24.50    4.40
 -10  -4   4   33.60    4.70
 -10  -4   4   19.60    4.40
  10  -4  -4   27.00    5.60
 -10   4   3    5.00    3.90
 -10   4   3   -0.20    2.40
 -10   4   3    5.60    2.90
 -10  -4   3    4.20    2.70
 -10  -4   3    3.80    2.40
 -10  -4   3    1.70    2.50
 -10   4   2   84.59    6.40
 -10   4   2   87.29    6.70
 -10   4   2   85.79    6.70
 -10  -4   2   84.19    6.50
 -10  -4   2   79.29    6.30
 -10  -4   2  100.79    6.00
 -10   4   1  265.57   12.70
 -10   4   1  290.17   12.80
 -10   4   1  286.27   12.30
 -10   4   1  283.67   12.50
 -10  -4   1  298.07   12.20
 -10  -4   1  298.47   12.80
  10  -4  -1  286.07   12.50
 -10   4   0   35.10    5.10
 -10   4   0   44.30    5.20
  10   4   0   53.89    5.30
 -10   4   0   43.30    5.70
  10  -4   0   47.00    5.90
 -10  -4   0   57.09    4.70
 -10   4  -1   69.29    6.30
 -10   4  -1   78.49    5.60
 -10   4  -1   56.39    5.60
 -10  -4  -1   68.29    6.90
 -10  -4  -1   70.19    5.20
 -10   4  -2  448.26   18.30
 -10   4  -2  478.25   18.30
 -10   4  -2  473.25   18.20
 -10  -4  -2  441.26   18.40
 -10  -4  -2  445.96   18.60
 -10  -4  -2  482.75   18.50
 -10   4  -3  220.18   10.20
 -10   4  -3  224.58   10.40
 -10   4  -3  209.68   10.40
 -10  -4  -3  229.18   10.80
 -10  -4  -3  220.78   10.80
 -10  -4  -3  216.48   10.40
 -10   4  -4  336.67   14.00
 -10   4  -4  321.57   14.00
 -10   4  -4  331.17   14.20
 -10  -4  -4  333.27   14.50
 -10  -4  -4  346.77   14.40
 -10   4  -5    4.80    2.50
 -10   4  -5    9.50    3.30
 -10   4  -5    5.60    2.50
  10   4   6   22.40    4.60
 -10   4  -6   19.80    5.00
 -10   4  -6   21.60    4.00
 -10  -4  -6   14.40    3.90
 -10  -4  -6   18.90    4.10
  10   4   7   28.00    5.10
 -10   4  -7   24.30    3.60
 -10  -4  -7   21.00    3.20
 -10  -4  -7   22.70    3.00
 -10  -5   8    6.60    3.70
  10  -5  -7   89.89    5.70
 -10  -5   7   80.59    6.60
 -10  -5   7   91.19    5.80
 -10  -5   7   92.89    5.40
 -10   5   6 1149.39   41.80
 -10  -5   6 1150.38   41.30
  10  -5  -6 1085.49   41.60
 -10  -5   6 1182.58   41.30
  10  -5  -6 1167.18   42.00
 -10  -5   6 1051.69   41.80
 -10   5   5   89.29    7.10
  10  -5  -5   79.39    7.00
 -10  -5   5   81.59    5.80
 -10  -5   5   88.09    6.60
 -10  -5   5   86.19    6.10
 -10   5   4  355.66   17.80
 -10   5   4  420.16   16.90
 -10  -5   4  394.66   16.40
 -10  -5   4  401.16   16.30
 -10  -5   4  429.86   16.90
  10  -5  -4  378.86   17.40
 -10   5   3   16.20    4.80
 -10   5   3   17.90    4.20
 -10  -5   3   24.00    4.50
 -10  -5   3   19.10    4.20
 -10  -5   3   21.60    4.20
 -10   5   2 2332.07   79.19
 -10   5   2 2187.18   78.79
 -10   5   2 2198.38   78.79
 -10  -5   2 2243.78   78.89
 -10  -5   2 2197.18   78.69
 -10  -5   2 2249.18   78.89
 -10   5   1  452.35   18.10
 -10   5   1  481.75   18.60
 -10   5   1  452.45   18.40
 -10   5   1  448.06   18.40
 -10  -5   1  449.16   18.60
 -10  -5   1  481.65   18.30
 -10  -5   1  468.65   18.50
 -10   5   0   10.60    3.00
 -10   5   0   12.10    2.80
 -10   5   0    9.40    2.80
 -10   5   0   14.90    3.60
  10   5   0   11.40    4.10
 -10  -5   0   12.00    3.40
 -10  -5   0   14.30    3.70
 -10   5  -1  251.37   12.40
 -10   5  -1  248.88   11.20
 -10   5  -1  242.08   11.70
 -10   5  -1  275.97   11.40
 -10  -5  -1  260.17   11.40
 -10  -5  -1  245.68   12.20
 -10   5  -2  228.58   10.30
 -10   5  -2  226.98   10.80
 -10   5  -2  226.28   10.30
 -10  -5  -2  213.68   11.80
 -10  -5  -2  219.48   10.60
 -10  -5  -2  226.78   10.50
 -10   5  -3  186.58    9.10
 -10   5  -3  171.58    9.00
 -10  -5  -3  169.48    9.00
 -10  -5  -3  181.08    9.20
 -10   5  -4   28.50    4.80
 -10   5  -4   20.80    4.50
 -10   5  -4   30.10    5.20
 -10  -5  -4   16.60    5.20
 -10  -5  -4   27.30    4.50
 -10   5  -5   -0.70    2.70
 -10   5  -5    4.40    2.80
 -10   5  -5    9.20    2.70
 -10  -5  -5    2.30    2.50
 -10  -5  -5   11.50    3.70
 -10   5  -6    4.60    2.40
  10   5   6   -1.00    2.70
 -10  -5  -6    1.20    1.80
 -10  -5  -6    2.20    2.30
  10   5   7   -0.40    3.20
 -10  -5  -7    2.30    1.50
 -10  -5  -7    2.10    1.70
  10  -6  -8    7.70    2.40
  10  -6  -7   49.50    6.20
 -10  -6   7   43.20    4.20
  10  -6  -7   31.90    3.90
 -10   6   6  121.79    8.10
 -10  -6   6  109.49    7.40
 -10  -6   6  114.89    6.80
  10  -6  -6  110.79    7.60
 -10  -6   6  121.79    6.60
  10  -6  -6  121.09    6.90
 -10   6   5 1718.13   60.89
  10  -6  -5 1634.64   60.69
 -10  -6   5 1659.63   61.09
 -10  -6   5 1735.93   60.39
 -10  -6   5 1702.23   60.49
 -10   6   4    3.80    2.70
  10  -6  -4    0.10    2.40
 -10  -6   4    2.20    2.30
 -10  -6   4   -0.60    2.50
 -10  -6   4    1.30    2.10
 -10   6   3  460.45   19.40
 -10   6   3  484.95   18.60
  10  -6  -3  399.26   19.50
 -10  -6   3  502.25   19.00
 -10  -6   3  462.05   20.10
 -10   6   2  407.36   16.90
 -10   6   2  399.16   16.90
 -10   6   2  416.86   17.10
 -10  -6   2  417.66   16.70
 -10  -6   2  419.46   17.00
 -10  -6   2  412.86   16.70
 -10   6   1  561.24   23.10
 -10   6   1  592.64   23.00
 -10   6   1  635.04   23.30
 -10  -6   1  610.14   23.10
 -10  -6   1  584.04   23.10
 -10  -6   1  610.14   23.20
 -10   6   0  136.29    7.50
 -10   6   0  123.99    7.40
 -10   6   0  123.59    7.80
 -10   6   0  118.69    8.50
 -10  -6   0  129.49    8.20
 -10  -6   0  134.49    7.30
 -10   6  -1   99.29    6.30
 -10   6  -1   92.19    6.40
 -10   6  -1  104.89    7.50
 -10   6  -1   99.09    7.50
 -10  -6  -1   98.49    6.30
 -10  -6  -1   99.19    8.40
 -10   6  -2  161.08    8.10
 -10   6  -2  148.59    9.10
 -10   6  -2  147.19    8.90
 -10  -6  -2  164.68    8.80
 -10  -6  -2  168.58    8.50
 -10   6  -3    4.90    3.40
 -10   6  -3    0.40    2.40
 -10   6  -3    3.30    2.60
 -10  -6  -3   -4.80    2.30
 -10  -6  -3    0.60    2.50
 -10  -6  -3   -4.40    3.80
 -10   6  -4  156.88    8.20
 -10   6  -4  155.58    8.90
 -10   6  -4  160.98    8.40
 -10  -6  -4  162.38    9.30
 -10  -6  -4  157.98    8.40
 -10   6  -5   13.50    2.70
 -10  -6  -5   20.10    3.80
 -10  -6  -5   19.00    4.70
 -10   6  -6  123.19    7.00
 -10  -6  -6  129.39    6.60
 -10  -6  -6  138.99    6.90
 -10  -6  -7    0.70    1.30
 -10  -6  -7    3.20    1.90
  10   7  -8   75.29    4.30
  10  -7  -8   82.39    4.20
 -10  -7   7  114.49    7.10
  10  -7  -7  109.89    6.80
  10  -7  -7  114.49    6.10
 -10  -7   7  118.49    6.00
 -10   7   6   30.70    5.70
  10  -7  -6   34.90    4.10
 -10  -7   6   27.20    3.60
 -10  -7   6   30.20    4.50
  10  -7  -6   22.20    4.50
 -10  -7   6   29.50    5.60
 -10   7   5   11.30    2.90
  10  -7  -5   13.90    4.70
 -10  -7   5   19.10    4.40
 -10  -7   5   17.10    3.80
 -10  -7   5   21.00    3.70
  10  -7  -5   25.50    4.40
 -10   7   4  153.28    8.70
 -10  -7   4  131.59    9.90
 -10  -7   4  146.49    7.80
 -10  -7   4  143.09    7.80
  10  -7  -4  151.58    8.30
 -10   7   3   65.99    8.00
 -10   7   3   55.49    6.80
 -10  -7   3   66.49    5.30
  10  -7  -3   66.69    5.70
 -10  -7   3   64.59    5.50
 -10  -7   3   69.09    5.30
 -10   7   2  287.47   13.00
 -10   7   2  302.57   13.10
 -10   7   2  280.87   13.00
 -10  -7   2  295.97   12.70
 -10  -7   2  304.87   13.10
 -10  -7   2  280.97   13.80
 -10   7   1   65.09    6.80
 -10   7   1   47.80    5.70
 -10   7   1   71.19    5.70
 -10  -7   1   56.69    6.60
 -10  -7   1   68.89    5.30
 -10  -7   1   67.39    5.60
 -10   7   0    0.30    3.40
 -10   7   0   -0.50    2.20
 -10   7   0    4.10    2.70
 -10   7   0   -3.40    2.30
 -10  -7   0    2.50    2.50
 -10  -7   0    0.00    2.70
 -10   7  -1   59.19    7.10
 -10   7  -1   46.90    4.90
 -10   7  -1   51.79    5.70
 -10  -7  -1   44.40    4.80
 -10   7  -2   82.29    5.70
 -10   7  -2   90.79    6.30
 -10   7  -2   88.39    8.00
 -10  -7  -2   83.79    6.10
 -10  -7  -2   64.99    6.50
 -10   7  -3  422.66   16.70
 -10  -7  -3  373.46   17.60
 -10  -7  -3  420.66   16.80
 -10   7  -4    5.00    3.00
 -10   7  -4    2.10    2.10
 -10  -7  -4    2.20    2.20
 -10   7  -5   92.29    5.70
 -10  -7  -5   87.79    6.90
 -10  -7  -5   97.39    5.80
 -10   7  -6   -2.30    2.20
  10   7   6    0.80    2.50
 -10  -7  -6    2.40    2.80
 -10  -7  -6    2.10    1.50
 -10  -7  -7    2.40    1.30
  10  -8  -7    6.00    1.90
  10  -8  -7    7.30    2.70
 -10  -8   7    0.00    2.90
 -10  -8   7   10.50    2.20
 -10   8   6   26.60    5.60
  10  -8  -6   28.90    4.10
  10  -8  -6   23.50    3.70
 -10  -8   6   18.00    4.70
 -10  -8   6   24.60    3.40
 -10   8   5  612.74   23.00
  10  -8  -5  568.04   22.30
 -10  -8   5  536.85   23.10
 -10  -8   5  577.74   22.20
  10  -8  -5  591.04   22.80
 -10  -8   5  607.44   22.20
 -10   8   4   19.30    4.70
 -10  -8   4   18.90    4.40
  10  -8  -4   12.00    4.00
 -10  -8   4   19.90    3.60
 -10  -8   4   15.70    3.50
 -10   8   3    2.30    2.40
  10  -8  -3   -0.70    2.10
 -10  -8   3    3.40    2.20
 -10  -8   3    2.50    2.30
 -10   8   2   30.10    5.70
 -10   8   2   35.10    5.50
 -10   8   2   22.10    4.50
 -10  -8   2   27.90    4.30
 -10  -8   2   23.80    4.70
 -10  -8   2   26.10    4.20
 -10   8   1  588.04   22.40
 -10   8   1  544.35   24.60
 -10   8   1  592.74   22.20
 -10  -8   1  513.15   22.00
 -10  -8   1  569.44   21.90
 -10  -8   1  603.64   22.80
 -10   8   0  334.27   14.30
 -10   8   0  312.77   13.90
 -10  -8   0  321.97   13.90
 -10  -8   0  354.06   14.60
 -10   8  -1  796.82   30.70
 -10   8  -1  791.02   30.60
 -10  -8  -1  874.81   31.50
 -10   8  -2  334.37   13.90
 -10   8  -2  328.27   14.50
 -10   8  -2  346.77   14.20
 -10  -8  -2  324.97   14.40
 -10   8  -3   38.30    5.20
 -10   8  -3   36.00    5.40
 -10  -8  -3   49.80    5.20
 -10  -8  -3   31.30    5.00
 -10   8  -4   18.50    3.50
 -10  -8  -4   24.70    4.20
 -10   8  -5   -0.40    1.70
 -10  -8  -5    0.80    1.70
  10   8   6   26.10    4.30
 -10   8  -6   31.60    3.60
 -10  -8  -6   25.70    3.00
  10  -9  -7   12.20    3.60
  10  -9  -7    2.20    2.10
 -10   9   6  319.87   13.70
 -10  -9   6  329.27   12.50
  10  -9  -6  315.57   12.70
  10  -9  -6  297.57   12.90
 -10  -9   6  324.07   13.70
 -10   9   5   17.60    4.50
  10  -9  -5   19.60    3.80
  10  -9  -5   17.30    4.30
 -10  -9   5   20.30    4.20
 -10  -9   5   23.30    3.30
 -10   9   4    3.60    2.20
 -10  -9   4    4.00    1.90
 -10  -9   4    1.80    1.60
  10  -9  -4    0.80    2.10
 -10  -9   4    2.20    2.60
  10  -9  -4    2.80    2.80
 -10   9   3   22.40    5.10
  10  -9  -3   20.50    4.00
 -10  -9   3   24.20    3.80
 -10  -9   3   17.00    4.30
 -10  -9   3   31.90    3.90
 -10   9   2   94.99    6.50
 -10   9   2   97.39    7.30
 -10  -9   2  100.49    6.20
 -10  -9   2   88.09    6.00
 -10  -9   2   87.49    6.40
  10  -9  -2   88.59    6.10
 -10   9   1   12.50    3.00
 -10   9   1    5.50    2.10
 -10  -9   1    5.50    2.20
 -10  -9   1    9.00    2.90
 -10   9   0   61.79    5.40
 -10   9   0   64.29    5.30
 -10  -9   0   59.39    5.70
 -10  -9   0   58.39    5.70
 -10   9  -1   26.40    4.70
 -10   9  -1   34.50    4.30
 -10  -9  -1   37.80    4.70
 -10   9  -2  566.44   21.50
 -10   9  -2  543.35   21.40
 -10  -9  -2  571.24   21.70
 -10  -9  -2  511.15   22.00
 -10   9  -3   15.10    3.60
 -10  -9  -3   20.40    4.70
 -10  -9  -3   18.00    4.10
 -10   9  -4   57.39    4.40
 -10  -9  -4   58.89    4.90
 -10   9  -5   64.39    4.20
 -10  -9  -5   72.59    4.50
 -10   9  -6   -1.40    1.90
 -10  -9  -6    1.80    1.40
 -10 -10   6   24.10    2.80
 -10 -10   6   34.60    4.40
  10 -10  -6   26.00    3.30
 -10  10   5   38.40    4.30
 -10 -10   5   37.50    3.30
  10 -10  -5   35.60    3.70
 -10 -10   5   40.60    7.10
 -10  10   4   -0.70    1.90
  10 -10  -4    3.90    2.10
 -10 -10   4    1.10    1.50
 -10 -10   4    0.80    2.30
 -10  10   3   77.39    5.90
  10 -10  -3   80.89    5.50
 -10 -10   3   85.39    5.40
 -10 -10   3   76.89    6.00
 -10  10   2   57.39    8.40
 -10  10   2   77.79    5.70
  10 -10  -2   81.29    5.60
 -10 -10   2   60.99    5.80
 -10 -10   2   84.39    5.40
 -10  10   1  230.08   10.60
 -10  10   1  215.68   10.30
  10 -10  -1  220.08   10.30
 -10 -10   1  201.88   11.10
 -10 -10   1  219.78    9.90
 -10  10   0   64.19    5.30
 -10  10   0   65.69    5.30
  10 -10   0   60.79    5.10
 -10 -10   0   55.69    5.50
 -10 -10   0   69.19    5.30
 -10  10  -1  130.89    7.10
 -10  10  -1  131.59    7.40
 -10 -10  -1  118.49    7.60
 -10  10  -2    7.10    2.10
 -10 -10  -2    6.60    2.50
 -10  10  -3   63.29    4.70
 -10 -10  -3   57.49    5.40
 -10 -10  -3   67.19    5.40
 -10  10  -4  179.58    8.20
 -10 -10  -4  186.48    8.30
 -10  10  -5   17.30    2.70
  10 -11  -6   97.69    4.80
 -10  11   5  111.99    8.50
 -10 -11   5  120.79    5.60
 -10 -11   5  122.49    6.90
 -10  11   4   27.30    3.70
 -10 -11   4   27.00    3.00
  10 -11  -4   22.00    3.40
 -10  11   3   96.59    5.90
 -10 -11   3   83.19    5.20
  10 -11  -3   84.79    5.50
 -10 -11   3   89.09    6.20
 -10  11   2  126.29    9.00
  10 -11  -2  124.39    9.10
 -10 -11   2  150.28    9.10
 -10 -11   2  121.39    7.60
 -10  11   1  181.18    8.80
 -10  11   1  169.68    8.70
  10 -11  -1  176.18    8.80
 -10  11   0  257.77   10.90
 -10  11   0  211.28   12.90
 -10 -11   0  240.28   10.30
 -10  11  -1    5.80    2.50
 -10  11  -1   13.40    3.70
 -10 -11  -1    6.50    2.40
 -10  11  -2   49.10    4.10
 -10  11  -2   45.10    4.90
 -10 -11  -2   43.30    4.90
 -10  11  -3    4.20    1.70
 -10 -11  -3    0.80    3.70
 -10  11  -4    9.10    2.30
 -10 -11  -4   17.10    4.10
 -10  11  -5   17.00    2.30
  10  12  -5    2.00    1.50
  10 -12  -5    2.30    1.40
 -10  12   4   44.00    3.90
  10 -12  -4   45.90    3.60
 -10 -12   4   42.70    4.10
 -10 -12   4   55.49    4.70
  10  12  -3  313.47   13.20
 -10  12   3  336.27   14.70
 -10 -12   3  353.56   14.40
  10 -12  -3  339.77   13.60
 -10 -12   3  347.47   13.20
 -10  12   2   -0.10    1.50
  10 -12  -2    3.20    1.80
 -10 -12   2    2.20    2.30
 -10 -12   2    1.60    1.40
 -10  12   1  195.68    9.20
 -10 -12   1  191.48    8.40
 -10 -12   1  190.28    9.60
  10 -12  -1  186.38    8.70
 -10  12   0  168.18    8.30
 -10  12   0  174.28    8.30
  10 -12   0  174.18    8.10
 -10 -12   0  174.18    8.90
 -10  12  -1   48.60    4.30
 -10  12  -1   49.99    4.10
 -10 -12  -1   54.29    4.60
  10 -12   1   45.40    6.00
 -10  12  -2   34.70    4.20
 -10  12  -2   22.30    3.00
 -10 -12  -2   21.90    4.10
 -10  12  -3    8.00    2.30
 -10  12  -4   27.80    2.50
 -10  13   4  143.49    6.50
  10 -13  -4  145.19    6.30
 -10  13   3   44.10    3.90
 -10 -13   3   36.70    4.70
  10 -13  -3   38.20    3.40
 -10  13   2  303.57   12.20
 -10 -13   2  310.97   13.00
  10 -13  -2  303.47   12.10
 -10  13   1  230.28   10.10
 -10 -13   1  248.78   10.80
  10 -13  -1  240.88   10.00
 -10  13   0  352.26   14.70
 -10 -13   0  377.96   15.10
  10 -13   0  364.46   14.40
 -10  13  -1    2.10    2.10
 -10  13  -1    1.40    1.70
 -10 -13  -1    5.40    2.50
 -10  13  -2  112.29    5.70
 -10 -13  -2  103.79    6.50
 -10  13  -3   97.79    4.70
 -10  14   1    1.00    1.30
 -10  14   0    1.70    1.30
 -10  14  -1   29.20    3.70
  11   0  -8   80.39    5.40
 -11   0   7    3.20    3.60
 -11   0   7    4.10    3.30
  11   0  -7   -2.10    2.50
  11   0  -6  400.66   16.40
 -11   0   6  385.86   16.30
 -11   0   6  377.96   16.50
 -11   0   5    0.60    2.90
 -11   0   5    3.50    2.70
 -11   0   4  190.98   10.30
 -11   0   4  193.58   10.10
 -11   0   4  204.98   10.10
 -11   0   3   -1.30    2.60
 -11   0   3    0.90    2.80
 -11   0   3    2.30    3.30
 -11   0   2  497.55   20.10
 -11   0   2  522.35   20.20
  11   0  -1    1.00    1.90
  11   0   0   91.79    5.80
  11   0   1   -1.50    2.40
 -11   0  -1    0.80    2.70
 -11   0  -1   -1.70    2.50
 -11   0  -2  197.88    9.60
 -11   0  -2  198.28   11.20
 -11   0  -2  208.18    9.70
 -11   0  -3   -0.60    2.20
 -11   0  -3   -0.10    2.30
 -11   0  -4   14.40    3.80
 -11   0  -4   17.80    4.60
 -11   0  -5    2.30    2.20
 -11   0  -6    8.30    2.50
 -11   0  -7    1.10    1.60
 -11   0  -7   -0.20    1.60
  11  -1  -9    5.00    2.20
  11   1  -8   33.80    4.40
  11  -1  -8   36.30    3.90
 -11   1   7    2.70    3.20
 -11  -1   7    0.40    2.90
 -11  -1   7    0.70    3.20
  11  -1  -7   -4.40    2.30
 -11   1   6  591.74   22.80
  11   1  -6  583.64   22.70
 -11   1   6  568.14   22.80
 -11  -1   6  568.24   22.70
  11  -1  -6  587.64   22.90
 -11  -1   6  603.84   22.70
 -11  -1   6  531.25   22.70
 -11   1   5  647.64   25.10
 -11   1   5  635.24   25.00
 -11  -1   5  634.34   25.00
 -11  -1   5  670.73   25.10
 -11  -1   5  620.54   25.50
 -11   1   4   38.40    5.60
 -11   1   4   50.89    5.70
 -11   1   4   44.20    6.00
 -11  -1   4   45.10    5.70
 -11  -1   4   47.60    5.60
 -11  -1   4   48.60    5.80
 -11   1   3  104.29    7.30
 -11   1   3  124.99    7.70
 -11   1   3  114.79    7.40
 -11  -1   3  116.69    8.10
 -11  -1   3  111.49    7.30
 -11  -1   3  119.39    7.30
 -11   1   2  151.68    8.90
 -11   1   2  160.58    8.90
 -11   1   2  153.88    8.90
 -11  -1   2  184.88   13.60
 -11  -1   2  169.28    9.00
 -11  -1   2  181.58    8.80
 -11   1   1 3187.18  105.09
 -11   1   1 2947.91  104.59
  11   1  -1 2920.31  103.59
  11  -1  -1 2904.41  103.69
  11   1   0  328.97   13.30
 -11   1   0  331.97   13.70
  11  -1   0  316.67   13.30
 -11   1  -1  256.47   12.40
 -11   1  -1  277.27   11.90
 -11   1  -1  287.37   11.90
  11   1   1  283.17   12.50
  11  -1   1  279.97   12.60
 -11  -1  -1  268.87   12.10
 -11  -1  -1  265.37   12.00
 -11   1  -2   84.69    7.60
 -11   1  -2  102.09    6.30
 -11   1  -2  102.89    6.40
 -11  -1  -2  101.89    6.50
 -11  -1  -2  102.49    6.60
 -11   1  -3  482.25   19.20
 -11   1  -3  464.05   19.90
 -11   1  -3  484.85   19.10
 -11  -1  -3  497.15   19.30
 -11  -1  -3  501.35   19.30
 -11   1  -4  112.39    6.70
  11   1   4  113.79    8.30
 -11   1  -4  100.59    6.70
 -11  -1  -4  108.39    7.00
 -11  -1  -4  108.59    6.80
  11   1   5   11.60    4.40
 -11   1  -5    1.70    2.30
 -11   1  -5    7.20    2.70
 -11  -1  -5    8.50    2.40
 -11  -1  -5    5.40    2.70
 -11   1  -6   26.60    3.90
 -11  -1  -6   26.30    5.30
 -11   1  -7   11.90    3.90
 -11   1  -7   19.60    3.20
 -11  -1  -7    9.20    3.00
 -11  -1  -7   12.80    2.80
  11  -2  -9    3.60    1.70
  11  -2  -8  106.89    6.10
  11   2  -7    2.50    3.20
 -11   2   7    1.60    3.20
 -11  -2   7   -0.20    2.40
 -11  -2   7   -3.20    3.70
 -11  -2   7    2.50    2.50
  11  -2  -7    3.80    2.60
  11   2  -6   16.60    5.50
 -11   2   6   24.50    6.90
 -11   2   6   42.20    5.70
 -11  -2   6   26.10    5.60
 -11  -2   6   27.80    4.70
 -11  -2   6   27.40    4.80
 -11   2   5    5.70    2.90
 -11   2   5   -1.50    3.60
 -11  -2   5    3.90    2.30
 -11  -2   5    2.80    2.40
 -11  -2   5    3.90    3.30
 -11   2   4  150.28    8.50
 -11   2   4  155.18    8.50
 -11   2   4  144.19    9.10
 -11  -2   4  148.59    8.50
 -11  -2   4  150.08    8.60
 -11  -2   4  135.49    8.20
 -11   2   3  560.54   21.30
 -11   2   3  540.95   21.20
 -11   2   3  525.95   21.30
 -11  -2   3  549.85   21.20
 -11  -2   3  517.85   21.50
 -11  -2   3  519.45   21.40
 -11  -2   3  552.04   21.20
 -11   2   2    7.70    3.40
 -11   2   2    8.00    2.80
 -11   2   2   12.00    3.10
 -11   2   2   12.00    3.20
 -11  -2   2    6.50    2.90
 -11  -2   2   10.60    3.30
 -11   2   1  255.97   11.90
 -11   2   1  252.97   11.90
 -11   2   1  299.37   14.90
 -11  -2   1  284.47   13.00
  11  -2  -1  271.27   11.60
  11   2   0   -0.20    2.50
 -11   2   0   -0.60    2.80
 -11   2   0    2.50    2.70
 -11   2   0   15.70    4.90
  11  -2   0    5.40    2.50
 -11   2  -1  165.68    9.30
 -11   2  -1  191.68    8.90
 -11   2  -1  186.18    9.00
 -11  -2  -1  190.58    9.40
 -11  -2  -1  185.58    9.40
 -11   2  -2   75.19    5.80
 -11   2  -2   84.99    6.60
 -11   2  -2   82.79    5.80
 -11  -2  -2   81.69    6.20
 -11  -2  -2   87.39    6.50
 -11   2  -3    3.50    2.20
 -11   2  -3    4.10    3.40
 -11   2  -3    1.00    2.50
 -11  -2  -3    0.00    2.50
 -11  -2  -3    3.00    2.70
  11   2   4   37.10    6.00
 -11   2  -4   44.30    4.60
 -11   2  -4   45.20    5.10
 -11  -2  -4   38.90    4.90
 -11  -2  -4   48.40    5.10
 -11   2  -5   18.30    4.10
  11   2   5   13.70    3.70
 -11   2  -5   23.70    5.40
 -11  -2  -5   13.40    4.40
 -11  -2  -5   15.80    3.90
 -11   2  -6   73.49    5.00
 -11   2  -6   71.69    5.20
  11   2   6   63.59    6.70
 -11  -2  -6   77.59    5.40
 -11  -2  -6   66.69    5.80
 -11   2  -7   -2.00    2.80
 -11   2  -7    0.30    1.60
 -11  -2  -7    1.50    1.60
 -11  -2  -7    0.10    1.50
  11  -3  -8    0.80    1.80
 -11   3   7    5.10    3.30
  11  -3  -7    0.30    2.30
 -11  -3   7    1.50    3.50
 -11  -3   7    0.20    2.20
 -11  -3   7    1.60    2.30
 -11   3   6   18.80    3.40
 -11  -3   6   16.80    5.20
 -11  -3   6   17.90    4.40
 -11  -3   6   24.30    4.90
  11  -3  -6   24.10    6.00
 -11   3   5  112.89    8.00
 -11   3   5  114.59    9.10
  11  -3  -5  118.59   10.10
 -11  -3   5  120.49    7.30
 -11  -3   5  128.29    7.60
 -11  -3   5  125.49    7.90
 -11   3   4    4.60    2.80
 -11   3   4    4.70    3.70
 -11   3   4    1.80    3.20
 -11  -3   4    1.50    2.20
  11  -3  -4    5.70    3.50
 -11  -3   4    5.80    3.30
 -11  -3   4    9.00    3.30
 -11   3   3   92.69    6.80
 -11   3   3   85.29    6.60
 -11   3   3   80.29    7.10
 -11  -3   3   96.29    6.50
 -11  -3   3   95.09    6.50
 -11  -3   3   89.09    6.40
 -11   3   2   18.20    5.00
 -11   3   2   22.90    4.60
 -11   3   2   13.20    3.10
 -11   3   2   25.10    4.80
 -11  -3   2   28.20    5.20
 -11  -3   2   16.50    4.70
 -11  -3   2   20.10    3.70
 -11   3   1   48.20    5.20
 -11   3   1   42.80    5.40
 -11   3   1   40.90    5.80
 -11   3   1   55.09    5.30
 -11  -3   1   44.60    6.00
  11  -3  -1   52.59    6.00
 -11  -3   1   51.79    6.10
 -11  -3   1   46.80    5.20
 -11   3   0  179.58    8.90
  11   3   0  169.18    9.10
 -11   3   0  179.38    9.00
 -11   3   0  173.88    8.80
 -11   3   0  190.78   12.40
 -11  -3   0  178.88    8.90
  11  -3   0  167.78    9.40
 -11   3  -1  163.78    8.60
 -11   3  -1  164.28    8.40
 -11   3  -1  170.78    8.20
 -11  -3  -1  154.78    8.20
 -11  -3  -1  162.28    9.20
 -11  -3  -1  157.88    9.10
 -11   3  -2   26.40    4.80
 -11   3  -2   27.90    4.20
 -11   3  -2   26.30    4.60
 -11  -3  -2   30.80    4.90
 -11  -3  -2   19.00    5.50
 -11  -3  -2   25.20    5.20
 -11   3  -3  266.67   14.50
 -11   3  -3  297.37   12.60
 -11  -3  -3  285.87   13.90
 -11  -3  -3  272.47   13.90
 -11   3  -4 1497.15   54.89
 -11   3  -4 1543.65   54.99
 -11   3  -4 1547.05   54.79
 -11  -3  -4 1520.05   55.09
 -11  -3  -4 1559.04   55.19
 -11   3  -5    5.60    2.30
 -11   3  -5    8.10    2.40
  11   3   5   11.60    3.20
 -11  -3  -5   15.30    4.20
 -11  -3  -5   12.60    3.90
 -11   3  -6    4.10    2.00
  11   3   6    6.70    3.20
 -11   3  -6    3.00    2.10
 -11  -3  -6    3.70    1.80
 -11  -3  -6    1.50    1.90
 -11   3  -7   17.60    2.90
 -11  -3  -7   21.20    2.90
 -11  -3  -7   16.60    2.70
 -11  -4   7   12.80    4.10
 -11  -4   7    6.00    3.60
 -11   4   6  256.67   12.00
  11  -4  -6  256.97   11.70
 -11  -4   6  264.77   11.40
 -11  -4   6  228.68   11.80
 -11  -4   6  246.28   11.40
 -11   4   5   -3.60    2.30
 -11  -4   5   -3.20    2.20
 -11  -4   5   -0.60    3.00
 -11  -4   5    2.40    2.20
  11  -4  -5    5.60    3.50
 -11   4   4  803.82   30.80
 -11   4   4  814.32   30.60
 -11   4   4  818.82   30.40
 -11  -4   4  852.01   30.50
 -11  -4   4  851.51   30.40
 -11  -4   4  801.62   30.20
  11  -4  -4  678.53   31.50
 -11   4   3   24.00    4.80
 -11   4   3   20.90    4.90
 -11   4   3   14.80    3.90
 -11  -4   3   24.80    4.70
 -11  -4   3   21.50    4.50
 -11  -4   3   15.60    4.40
 -11   4   2  538.45   21.90
 -11   4   2  564.54   22.10
 -11   4   2  558.24   22.10
 -11  -4   2  593.74   22.10
 -11  -4   2  557.64   21.80
 -11  -4   2  583.14   22.00
 -11   4   1  392.06   16.10
 -11   4   1  390.86   16.10
 -11   4   1  403.96   16.30
 -11   4   1  403.86   15.90
 -11  -4   1  396.26   16.20
 -11  -4   1  385.06   15.70
 -11  -4   1  368.96   16.20
 -11   4   0  314.27   13.20
 -11   4   0  320.17   14.00
 -11   4   0  309.77   13.00
 -11   4   0  326.47   13.30
 -11  -4   0  319.77   13.10
 -11  -4   0  291.97   14.40
 -11  -4   0  291.17   14.60
 -11   4  -1  137.69    7.50
 -11   4  -1  131.39    7.70
 -11   4  -1  145.99    7.50
 -11  -4  -1  142.39    7.60
 -11  -4  -1  134.89    9.20
 -11  -4  -1  135.19    8.50
 -11   4  -2  249.38   11.30
 -11   4  -2  273.97   11.40
 -11   4  -2  266.17   11.50
 -11  -4  -2  243.78   11.50
 -11  -4  -2  249.68   11.60
 -11  -4  -2  248.98   12.10
 -11   4  -3  229.88   10.50
 -11   4  -3  228.18   10.70
 -11   4  -3  229.18   10.60
 -11  -4  -3  241.08   11.00
 -11  -4  -3  231.08   11.10
 -11  -4  -3  222.68   10.70
 -11   4  -4  175.58    8.90
 -11   4  -4  166.08    8.70
 -11  -4  -4  174.78    9.20
 -11  -4  -4  170.88    8.90
 -11   4  -5   -1.90    2.30
  11   4   5    2.70    2.90
 -11   4  -5   -1.60    2.20
 -11   4  -5    0.60    3.30
 -11  -4  -5    7.20    2.60
 -11  -4  -5    3.80    2.30
 -11   4  -6   40.10    4.20
 -11   4  -6   41.40    5.10
  11   4   6   45.10    6.50
 -11  -4  -6   33.80    3.80
 -11  -4  -6   39.60    4.10
 -11   4  -7    1.80    2.20
 -11  -4  -7    0.90    1.30
 -11  -4  -7    0.90    1.60
  11  -5  -8  115.79    6.90
  11  -5  -7    1.50    2.00
 -11  -5   7    0.80    3.40
 -11  -5   7    0.80    1.70
 -11  -5   7    2.40    2.10
 -11   5   6  255.67   11.50
  11  -5  -6  212.88   10.70
 -11  -5   6  248.68   10.70
 -11  -5   6  225.88   11.30
 -11  -5   6  234.18   10.60
  11  -5  -6  212.08   11.60
 -11   5   5  216.78   10.90
 -11  -5   5  220.38   10.30
 -11  -5   5  216.48   10.80
 -11  -5   5  229.08   10.50
  11  -5  -5  205.48   10.80
 -11   5   4    3.20    4.30
 -11   5   4    0.10    2.50
  11  -5  -4   -0.80    2.50
 -11  -5   4    4.20    2.80
 -11  -5   4   -0.30    2.30
 -11  -5   4    2.40    2.10
 -11   5   3  356.36   15.20
 -11   5   3  345.47   14.60
 -11   5   3  348.57   15.50
 -11  -5   3  349.87   14.80
 -11  -5   3  343.57   14.60
 -11  -5   3  296.37   15.50
 -11   5   2  467.75   19.40
 -11   5   2  498.25   19.70
 -11   5   2  467.45   19.50
 -11  -5   2  505.35   19.50
 -11  -5   2  497.05   19.40
 -11  -5   2  495.45   19.40
 -11   5   1   33.40    5.00
 -11   5   1   17.40    4.70
 -11   5   1   20.60    5.30
 -11   5   1   25.90    4.30
 -11  -5   1   18.90    4.10
 -11  -5   1   29.30    4.30
 -11  -5   1   33.90    5.10
 -11   5   0   69.29    6.40
 -11   5   0   59.29    5.10
 -11   5   0   59.19    5.20
 -11   5   0   44.30    5.50
 -11  -5   0   54.79    5.10
 -11  -5   0   58.79    6.90
 -11   5  -1   25.30    4.40
 -11   5  -1   27.50    4.40
 -11   5  -1   18.30    3.50
 -11   5  -1   23.50    6.90
 -11  -5  -1   23.40    4.40
 -11  -5  -1   12.90    3.90
 -11   5  -2   15.00    3.80
 -11   5  -2   12.70    3.30
 -11  -5  -2   18.10    4.70
 -11  -5  -2   16.70    4.00
 -11  -5  -2   24.60    4.40
 -11   5  -3   56.49    5.40
 -11   5  -3   59.09    5.40
 -11   5  -3   68.69    5.70
 -11  -5  -3   57.49    5.50
 -11  -5  -3   65.19    6.60
 -11  -5  -3   61.29    5.90
 -11   5  -4  136.19    7.50
 -11   5  -4  139.99    7.20
 -11   5  -4  130.79    7.40
 -11  -5  -4  120.89    7.40
 -11  -5  -4  130.49    8.00
 -11   5  -5   61.99    5.20
 -11   5  -5   44.20    6.20
 -11  -5  -5   53.09    4.80
 -11  -5  -5   51.79    5.10
 -11   5  -6   19.60    4.30
  11   5   6   28.30    4.80
 -11  -5  -6   25.60    3.90
 -11  -5  -6   22.20    3.20
 -11  -5  -7    0.00    1.30
 -11  -5  -7   -0.60    1.50
  11  -6  -8    8.20    2.10
  11  -6  -7   26.30    3.40
 -11  -6   7   33.50    3.70
 -11  -6   7   27.20    5.20
 -11   6   6   51.59    5.90
  11  -6  -6   53.79    5.30
 -11  -6   6   50.09    4.40
  11  -6  -6   53.39    5.80
 -11  -6   6   44.20    5.50
 -11   6   5   66.79    6.00
 -11  -6   5   47.60    5.60
  11  -6  -5   57.49    5.90
 -11  -6   5   60.49    5.10
 -11  -6   5   63.99    5.10
 -11   6   4  207.38   10.30
 -11  -6   4  215.28   10.00
 -11  -6   4  203.88   10.50
 -11  -6   4  204.98   10.00
  11  -6  -4  198.88   10.20
 -11   6   3  120.49    7.50
 -11   6   3  117.49    8.90
 -11   6   3  120.29    7.60
 -11  -6   3  125.49    7.00
 -11  -6   3  121.99    7.50
 -11  -6   3  129.49    7.30
 -11   6   2  124.79    7.60
 -11   6   2  125.09    7.50
 -11  -6   2  117.89    7.40
 -11  -6   2  113.79    8.20
 -11  -6   2  126.99    7.30
 -11   6   1  456.05   18.50
 -11   6   1  461.25   18.30
 -11   6   1  457.35   18.40
 -11  -6   1  443.36   18.40
 -11  -6   1  460.85   18.30
 -11  -6   1  459.65   18.40
 -11   6   0 1647.44   57.29
 -11   6   0 1590.04   57.29
 -11   6   0 1624.84   57.59
 -11   6   0 1596.24   57.19
 -11  -6   0 1558.94   57.19
 -11  -6   0 1609.14   57.49
 -11   6  -1   60.09    6.50
 -11   6  -1   48.60    7.30
 -11   6  -1   64.29    6.20
 -11  -6  -1   68.99    5.60
 -11  -6  -1   62.39    7.70
 -11   6  -2  496.25   19.90
 -11   6  -2  514.65   20.10
 -11   6  -2  511.65   19.80
 -11  -6  -2  507.95   20.40
 -11  -6  -2  510.35   20.20
 -11   6  -3  108.99    7.00
 -11   6  -3  103.79    7.20
 -11   6  -3  103.69    6.50
 -11  -6  -3   79.59    7.80
 -11  -6  -3  111.89    6.90
 -11   6  -4   45.90    4.70
 -11   6  -4   43.30    4.90
 -11   6  -4   40.10    5.30
 -11  -6  -4   42.20    4.70
 -11  -6  -4   58.99    6.20
 -11   6  -5   32.60    4.40
 -11   6  -5   33.50    5.20
 -11  -6  -5   39.10    5.20
 -11  -6  -5   34.30    4.00
  11   6   6    7.20    3.00
 -11  -6  -6    5.30    2.10
 -11  -6  -6    2.60    1.50
 -11  -6  -7    2.70    1.20
  11  -7  -7    1.70    1.60
 -11  -7   7   -0.40    1.80
  11  -7  -7   -5.90    3.10
 -11  -7   7    3.30    3.20
 -11   7   6  176.18    8.90
  11  -7  -6  157.58    8.00
  11  -7  -6  145.09    8.20
 -11  -7   6  165.08    8.90
 -11  -7   6  157.88    7.60
 -11  -7   6  167.38    7.70
 -11   7   5  814.92   30.60
 -11  -7   5  828.12   30.20
  11  -7  -5  791.52   30.20
 -11  -7   5  843.22   30.20
  11  -7  -5  795.92   30.50
 -11  -7   5  774.02   30.80
 -11   7   4  126.19    7.60
 -11  -7   4  119.69    6.80
 -11  -7   4  111.09    7.40
  11  -7  -4  110.89    7.20
 -11  -7   4  123.29    7.20
 -11   7   3   96.69    6.70
 -11   7   3   94.79    8.00
  11  -7  -3   88.49    6.40
 -11  -7   3   90.29    6.60
 -11  -7   3   93.39    6.20
 -11  -7   3   96.19    6.30
 -11   7   2    0.20    2.70
 -11   7   2    0.40    2.60
 -11   7   2    3.00    2.40
 -11  -7   2   -1.20    2.70
 -11  -7   2    0.60    2.10
 -11  -7   2    0.60    2.40
 -11   7   1   57.09    5.50
 -11   7   1   48.30    5.40
 -11  -7   1   50.09    5.20
 -11  -7   1   54.49    8.80
 -11  -7   1   57.19    5.10
 -11   7   0 1073.59   38.40
 -11   7   0 1005.00   38.10
 -11   7   0 1012.50   37.90
 -11  -7   0 1076.99   38.60
 -11   7  -1  390.96   16.40
 -11   7  -1  369.06   16.30
 -11   7  -1  411.26   16.00
 -11   7  -1  375.36   16.00
 -11  -7  -1  414.36   16.70
 -11   7  -2    3.10    2.50
 -11   7  -2   -1.50    2.10
 -11   7  -2    9.20    3.30
 -11  -7  -2   -2.40    2.20
 -11  -7  -2    5.70    2.90
 -11   7  -3   64.49    6.90
 -11   7  -3   75.49    5.50
 -11   7  -3   72.79    5.80
 -11  -7  -3   71.79    6.00
 -11  -7  -3   72.19    6.00
 -11   7  -4    6.60    2.30
 -11   7  -4    7.00    2.80
 -11  -7  -4    6.90    2.10
 -11   7  -5   12.20    3.50
 -11  -7  -5   11.10    3.60
 -11  -7  -5   15.00    3.20
  11   7   6    5.00    2.90
 -11   7  -6    2.80    3.30
 -11  -7  -6    8.40    2.50
  11  -8  -7   -2.50    1.60
  11  -8  -7    0.90    2.60
 -11  -8   7   -0.60    1.90
 -11   8   6   23.50    4.90
  11  -8  -6   20.80    3.90
 -11  -8   6   22.30    4.60
 -11  -8   6   19.30    3.10
  11  -8  -6   18.50    3.40
 -11   8   5   76.49    6.00
 -11  -8   5   68.69    6.00
  11  -8  -5   77.09    5.40
 -11   8   4  108.39    7.00
 -11  -8   4  116.09    7.50
 -11  -8   4   96.09    7.10
 -11  -8   4  110.49    6.20
  11  -8  -4  109.29    6.80
 -11   8   3  389.86   16.50
 -11   8   3  377.36   16.90
 -11  -8   3  390.66   16.00
  11  -8  -3  384.96   16.30
 -11  -8   3  409.96   15.90
 -11  -8   3  391.76   16.70
 -11   8   2  479.65   19.10
 -11   8   2  483.75   19.50
 -11   8   2  484.45   19.30
 -11  -8   2  457.15   18.90
 -11  -8   2  486.35   18.90
 -11   8   1    2.40    2.70
 -11   8   1    0.80    3.30
 -11   8   1   -1.90    2.20
 -11  -8   1    1.90    2.30
 -11  -8   1    0.80    2.40
 -11   8   0  689.93   27.20
 -11   8   0  721.03   27.20
 -11   8   0  737.03   27.50
 -11  -8   0  700.33   26.90
 -11  -8   0  751.62   27.90
 -11   8  -1    2.10    2.60
 -11   8  -1   10.00    2.70
 -11   8  -2  399.46   17.20
 -11   8  -2  422.16   16.40
 -11   8  -2  422.66   16.80
 -11  -8  -2  417.16   16.80
 -11  -8  -2  389.46   17.20
 -11   8  -3   19.50    3.80
 -11   8  -3   27.70    4.60
 -11  -8  -3   21.40    4.40
 -11  -8  -3   19.80    4.40
 -11   8  -4  315.17   13.10
 -11  -8  -4  320.97   13.30
 -11   8  -5  303.27   12.50
 -11  -8  -5  323.87   12.70
 -11   8  -6    3.00    2.50
 -11  -8  -6    3.40    2.40
 -11   9   6   83.69    6.50
  11  -9  -6   88.29    5.30
  11  -9  -6   93.79    5.40
 -11  -9   6   91.39    6.30
 -11  -9   6   97.59    4.90
 -11   9   5   93.49    5.80
  11  -9  -5   79.19    6.30
  11  -9  -5   81.49    5.60
 -11  -9   5   82.29    6.10
 -11  -9   5  107.39    8.30
 -11   9   4  297.77   13.00
 -11  -9   4  271.17   12.50
 -11  -9   4  325.37   12.50
  11  -9  -4  284.77   12.60
 -11  -9   4  278.97   13.20
  11  -9  -4  304.77   12.90
 -11   9   3  362.76   15.00
 -11  -9   3  340.07   14.20
 -11  -9   3  352.76   14.80
  11  -9  -3  352.36   14.80
 -11  -9   3  334.27   15.10
 -11   9   2   73.69    5.80
 -11   9   2   73.99    6.70
  11  -9  -2   83.89    5.60
 -11  -9   2   73.39    5.30
 -11  -9   2   65.69    5.70
 -11  -9   2   66.39    5.70
 -11   9   1    6.70    2.70
 -11   9   1    1.60    1.90
 -11  -9   1    3.60    2.20
 -11  -9   1   -0.20    2.60
 -11   9   0  364.46   15.10
 -11   9   0  373.86   15.00
 -11  -9   0  354.46   14.70
 -11  -9   0  345.17   15.50
 -11   9  -1  950.10   33.30
 -11   9  -1  883.41   33.10
 -11  -9  -1  847.82   33.70
 -11   9  -2  242.08   10.80
 -11   9  -2  255.17   11.60
 -11  -9  -2  224.98   11.40
 -11   9  -3  542.15   20.80
 -11  -9  -3  515.95   21.30
 -11  -9  -3  534.15   20.40
 -11  -9  -4  202.58    9.10
 -11   9  -5   10.70    2.70
 -11  -9  -5   11.40    2.80
  11 -10  -6   -0.40    1.60
 -11 -10   6    2.00    1.20
 -11  10   5  287.37   11.60
 -11 -10   5  281.67   12.20
 -11 -10   5  272.67   11.80
  11 -10  -5  268.87   11.60
 -11  10   4  199.38    9.20
 -11 -10   4  201.88    9.70
  11 -10  -4  197.28    9.50
 -11 -10   4  193.68    8.80
 -11  10   3   76.29    6.30
 -11 -10   3   77.69    5.90
  11 -10  -3   91.79    6.50
 -11  10   2   24.30    4.00
 -11  10   2   27.10    6.20
  11 -10  -2   20.30    3.80
 -11 -10   2   20.90    4.10
 -11 -10   2   24.80    3.80
 -11  10   1   15.70    3.80
 -11  10   1   17.40    4.30
 -11 -10   1   18.20    4.00
  11 -10  -1   21.70    3.90
 -11 -10   1   26.80    3.70
 -11  10   0  439.76   17.10
 -11  10   0  420.86   17.30
 -11 -10   0  431.96   16.70
 -11 -10   0  391.06   17.50
  11 -10   0  441.76   17.10
 -11  10  -1  136.79    7.60
 -11  10  -1  145.19    7.30
 -11 -10  -1  126.99    7.70
 -11  10  -2  219.38   10.40
 -11 -10  -2  223.08   11.30
 -11  10  -3   50.49    4.00
 -11 -10  -3   54.69    5.60
 -11 -10  -3   49.80    5.20
 -11  10  -4    0.10    1.80
 -11 -10  -4    3.20    2.10
 -11  10  -5   -0.10    1.40
 -11 -10  -5    0.60    1.80
 -11  11   5   48.90    4.10
 -11 -11   5   50.09    3.20
 -11 -11   5   61.19    5.20
  11 -11  -5   44.50    3.50
 -11  11   4  393.46   15.30
  11 -11  -4  381.16   15.30
 -11 -11   4  400.46   16.00
 -11 -11   4  378.96   14.90
 -11  11   3  141.09    7.20
 -11 -11   3  149.88    7.90
 -11 -11   3  130.29    7.50
  11 -11  -3  136.79    7.60
 -11  11   2    3.70    1.80
  11 -11  -2    8.00    2.10
 -11 -11   2    3.70    1.60
 -11 -11   2    4.60    2.50
 -11  11   1   90.69    5.90
 -11  11   1   95.69    6.20
  11 -11  -1  100.09    5.80
 -11 -11   1   93.99    6.50
 -11 -11   1  101.19    5.50
 -11  11   0  212.08    9.80
 -11  11   0  224.98   10.10
  11 -11   0  223.68   10.00
 -11 -11   0  219.18   10.60
 -11 -11   0  215.98    9.50
 -11  11  -1   14.40    3.70
 -11  11  -1   13.60    3.30
  11 -11   1   13.50    4.00
 -11 -11  -1   19.60    3.70
 -11  11  -2    2.50    1.60
 -11 -11  -2   -1.00    2.30
 -11  11  -3   94.09    6.10
 -11 -11  -3   77.39    5.70
 -11  11  -4    3.80    1.30
  11  12  -4  340.17   13.30
 -11 -12   4  337.67   14.30
  11 -12  -4  386.36   14.40
 -11 -12   4  356.26   13.40
 -11  12   3  132.79    6.60
  11 -12  -3  141.89    6.80
 -11 -12   3  142.49    7.40
 -11 -12   3  129.59    6.80
 -11  12   2  104.19    6.10
 -11 -12   2  100.99    6.30
  11 -12  -2  102.59    5.70
 -11 -12   2   99.19    5.20
 -11  12   1   47.00    3.90
  11 -12  -1   44.50    3.90
 -11 -12   1   36.40    4.60
 -11 -12   1   45.70    3.60
 -11  12   0   72.69    4.80
 -11  12   0   74.09    4.90
 -11 -12   0   62.89    5.10
  11 -12   0   73.19    4.70
 -11  12  -1   36.40    3.90
 -11  12  -1   38.60    3.70
  11 -12   1   35.20    6.30
 -11 -12  -1   44.80    4.50
 -11  12  -2   23.40    2.90
 -11 -12  -2   20.50    4.00
 -11  12  -3   10.80    2.20
 -11  13   3   -2.40    1.30
  11 -13  -3   -2.50    1.40
 -11 -13   2   14.80    4.00
  11 -13  -2   -0.30    1.60
 -11  13   1  114.09    5.80
  11 -13  -1  125.79    5.90
 -11 -13   1  119.19    6.70
 -11  13   0    2.60    1.50
  11 -13   0    6.00    4.50
 -11 -13   0    0.10    2.50
 -11  13  -1   74.59    4.30
 -11  13  -1   78.59    4.60
 -11 -13  -1   76.19    5.70
 -11  13  -2   -1.00    1.40
  12   0  -8  103.69    6.00
 -12   0   7    3.40    3.30
  12   0  -7    0.20    2.50
 -12   0   7    0.10    2.50
 -12   0   6  213.98   10.70
  12   0  -6  217.68   10.80
 -12   0   6  229.08   10.90
 -12   0   5    0.70    2.40
 -12   0   5    7.50    3.10
 -12   0   4    4.80    3.30
 -12   0   4    6.00    3.30
 -12   0   4    5.70    4.00
 -12   0   3    1.20    2.60
 -12   0   3    1.30    2.80
 -12   0   3    3.10    3.10
 -12   0   2 2770.32   96.79
 -12   0   2 2655.33   96.59
 -12   0   2 2843.52   96.89
 -12   0   1    2.10    3.10
 -12   0   1    3.20    3.00
 -12   0   1   -0.90    2.90
 -12   0   1   -6.00    3.70
  12   0   0   84.89    7.10
 -12   0   0  101.59    6.70
 -12   0   0   91.59    6.90
 -12   0   0  104.49    6.40
 -12   0  -1    2.60    3.30
 -12   0  -1   -2.80    2.40
 -12   0  -1   -0.40    2.40
 -12   0  -2  408.06   16.10
 -12   0  -2  374.06   16.80
 -12   0  -2  405.86   16.10
 -12   0  -3   -1.20    2.30
 -12   0  -3   -1.70    2.30
 -12   0  -4  189.18    9.30
 -12   0  -4  184.78   10.50
 -12   0  -5    0.70    2.00
 -12   0  -5    1.40    2.10
 -12   0  -6    2.80    1.90
 -12   0  -6    2.70    1.80
 -12   0  -7    2.60    1.50
 -12   0  -7    0.10    1.30
  12   1  -8    0.60    3.60
  12  -1  -8   -2.30    1.90
 -12   1   7   37.70    5.20
  12   1  -7   32.50    5.10
 -12  -1   7   24.40    5.00
  12  -1  -7   28.70    4.50
 -12  -1   7   21.70    4.90
  12   1  -6   -0.30    3.00
 -12   1   6   -2.80    2.60
 -12   1   6   -1.40    3.30
 -12  -1   6    2.70    2.80
 -12  -1   6    4.50    2.40
 -12   1   5  879.81   34.30
 -12   1   5  899.61   34.40
 -12  -1   5  935.71   34.40
 -12  -1   5  945.91   34.50
 -12   1   4  988.30   45.10
 -12   1   4 1212.78   42.40
 -12  -1   4 1205.58   41.90
 -12   1   3   33.70    5.10
 -12   1   3   36.50    5.70
 -12   1   3   41.70    5.30
 -12  -1   3   44.10    5.00
 -12  -1   3   35.20    5.10
 -12  -1   3   49.00    6.50
 -12   1   2    2.70    3.70
 -12   1   2    2.00    2.70
 -12   1   2    0.50    2.30
 -12   1   2    2.40    2.80
 -12  -1   2   -0.10    3.10
 -12  -1   2   -0.80    2.60
 -12  -1   2    3.30    2.90
 -12   1   1 1091.09   39.40
 -12   1   1 1070.39   39.10
 -12   1   1 1045.40   38.90
 -12   1   1 1091.49   39.10
 -12  -1   1 1069.69   39.10
 -12  -1   1 1045.50   39.30
 -12  -1   1 1105.59   39.30
 -12   1   0  833.22   31.00
 -12   1   0  877.11   30.90
 -12   1   0  868.81   30.80
  12   1   0  769.02   30.90
  12  -1   0  782.12   31.00
 -12  -1   0  866.91   30.90
 -12  -1   0  830.72   30.90
 -12  -1   0  850.31   31.20
 -12   1  -1    9.90    2.70
 -12   1  -1   21.80    5.30
 -12   1  -1   16.40    3.70
 -12  -1  -1   14.60    4.20
 -12  -1  -1   14.70    4.50
 -12  -1  -1   13.00    3.00
 -12   1  -2   16.50    3.60
 -12   1  -2   21.40    4.10
 -12   1  -2   22.80    4.20
 -12  -1  -2   14.70    4.40
 -12  -1  -2   21.40    4.40
 -12   1  -3    9.40    2.60
 -12   1  -3   14.20    3.80
 -12   1  -3   26.40    7.00
 -12  -1  -3    7.70    2.60
 -12  -1  -3   15.70    4.30
 -12   1  -4    5.90    2.60
 -12   1  -4    9.00    2.50
 -12  -1  -4    7.30    2.60
 -12  -1  -4    8.50    2.60
 -12   1  -5  177.88    8.60
 -12   1  -5  173.88    8.80
 -12  -1  -5  176.58    9.50
 -12  -1  -5  174.68    8.70
 -12   1  -6   41.60    3.70
 -12   1  -6   32.90    3.60
 -12  -1  -6   34.40    3.80
 -12  -1  -6   34.90    4.00
 -12   1  -7    0.50    1.60
 -12   1  -7    3.10    1.80
 -12  -1  -7    2.70    1.40
 -12  -1  -7    2.70    1.40
  12   2  -7   40.30    6.10
 -12   2   7   51.29    5.60
  12  -2  -7   50.19    4.80
 -12  -2   7   52.59    5.00
 -12  -2   7   54.79    4.90
 -12   2   6  206.28   11.40
  12   2  -6  201.48   10.70
 -12   2   6  229.38   10.70
 -12  -2   6  229.88   10.60
 -12  -2   6  221.68   10.50
 -12   2   5   10.70    3.90
 -12   2   5   26.10    5.00
 -12  -2   5   16.50    4.30
 -12  -2   5   14.40    4.30
 -12   2   4  600.24   24.90
 -12   2   4  661.53   25.20
 -12  -2   4  659.53   25.10
 -12  -2   4  660.73   25.10
 -12   2   3   72.79    6.10
 -12   2   3   77.49    6.10
 -12   2   3   69.79    6.10
 -12  -2   3   74.39    7.90
 -12  -2   3   64.19    5.70
 -12  -2   3   65.19    5.90
 -12   2   2  525.05   21.50
 -12   2   2  543.95   21.60
 -12   2   2  591.04   22.00
 -12   2   2  556.14   21.70
 -12  -2   2  559.84   21.70
 -12  -2   2  538.65   21.80
 -12  -2   2  585.44   21.90
 -12   2   1   15.10    3.30
 -12   2   1   21.10    4.50
 -12   2   1   22.50    5.60
 -12  -2   1   16.30    3.80
 -12  -2   1   17.70    5.10
 -12  -2   1   15.20    3.40
 -12   2   0  483.05   18.70
 -12   2   0  481.75   18.60
 -12   2   0  493.55   18.90
 -12   2   0  454.15   19.40
 -12  -2   0  485.05   18.80
 -12  -2   0  471.65   19.20
 -12  -2   0  464.55   20.10
 -12  -2   0  481.25   19.00
 -12   2  -1 1113.99   40.20
 -12   2  -1 1122.99   40.00
 -12   2  -1 1115.19   40.00
 -12  -2  -1 1041.10   40.50
 -12  -2  -1 1118.09   40.00
 -12  -2  -1 1107.79   40.00
 -12   2  -2    9.70    2.70
 -12   2  -2    7.20    2.10
 -12   2  -2    7.60    3.20
 -12  -2  -2   15.40    4.40
 -12  -2  -2    9.80    2.90
 -12   2  -3  192.98    9.30
 -12   2  -3  194.48    9.30
 -12   2  -3  174.68   11.40
 -12  -2  -3  194.38    9.40
 -12  -2  -3  186.08    9.50
 -12   2  -4    3.10    2.20
 -12   2  -4    4.50    2.40
 -12  -2  -4    2.80    2.20
 -12  -2  -4    2.00    2.30
 -12   2  -5    2.40    2.60
 -12   2  -5    2.80    1.90
 -12  -2  -5    0.50    1.90
 -12  -2  -5    2.40    2.10
 -12   2  -6   41.40    3.80
 -12   2  -6   51.69    4.10
 -12  -2  -6   41.30    3.80
 -12  -2  -6   52.79    5.90
 -12   2  -7    1.10    1.40
 -12  -2  -7    0.60    2.20
 -12  -2  -7    1.90    1.40
  12  -3  -8  125.59    6.30
 -12   3   7  144.79    8.20
 -12  -3   7  136.49    7.10
  12  -3  -7  129.09    7.40
 -12  -3   7  139.39    7.30
 -12   3   6   15.20    3.20
 -12  -3   6   26.00    4.50
 -12  -3   6   19.40    6.30
 -12  -3   6   19.20    4.30
 -12   3   5  235.48   12.20
 -12   3   5  233.88   13.90
 -12  -3   5  223.78   11.00
 -12  -3   5  231.48   11.00
 -12   3   4 1203.68   44.70
 -12   3   4 1245.78   45.00
 -12   3   4 1325.77   45.10
  12  -3  -4 1026.70   45.80
 -12  -3   4 1245.58   44.80
 -12  -3   4 1242.18   44.60
 -12  -3   4 1272.47   44.80
 -12   3   3  501.15   19.90
 -12   3   3  461.25   19.50
 -12   3   3  497.25   19.70
 -12  -3   3  478.15   19.50
 -12  -3   3  492.55   19.60
 -12  -3   3  499.15   19.60
 -12   3   2    9.70    2.70
 -12   3   2   13.90    4.60
 -12   3   2    9.90    2.80
 -12   3   2   10.80    3.00
 -12  -3   2    4.00    2.70
 -12  -3   2   10.60    4.30
 -12  -3   2    8.70    2.50
 -12   3   1  562.74   21.60
 -12   3   1  545.45   21.20
 -12   3   1  550.44   21.20
 -12   3   1  562.04   21.00
 -12  -3   1  556.84   21.40
 -12  -3   1  509.65   21.50
 -12  -3   1  538.75   21.40
 -12   3   0 1331.07   47.00
 -12   3   0 1397.06   46.90
 -12   3   0 1267.37   47.10
 -12   3   0 1365.66   46.90
 -12  -3   0 1253.77   46.90
 -12  -3   0 1295.37   46.90
 -12  -3   0 1271.97   47.10
 -12  -3   0 1244.08   47.20
 -12   3  -1  247.68   10.80
 -12   3  -1  245.08   10.90
 -12   3  -1  242.88   11.20
 -12  -3  -1  241.08   11.40
 -12  -3  -1  243.98   11.20
 -12   3  -2    0.70    2.20
 -12   3  -2   -2.30    2.60
 -12   3  -2    0.70    2.00
 -12  -3  -2   -2.20    2.50
 -12  -3  -2   -3.40    3.90
 -12  -3  -2   -0.90    2.80
 -12   3  -3   45.40    4.80
 -12   3  -3   47.70    4.60
 -12   3  -3   37.50    5.50
 -12  -3  -3   47.40    5.20
 -12  -3  -3   49.10    5.50
 -12   3  -4  127.89    7.30
 -12   3  -4  136.59    7.20
 -12   3  -4  132.99    8.20
 -12  -3  -4  126.99    7.70
 -12  -3  -4  130.29    7.60
 -12   3  -5  133.89    7.10
 -12   3  -5  133.59    7.30
  12   3   5  134.09    8.50
 -12  -3  -5  135.09    7.30
 -12  -3  -5  147.09    7.60
 -12   3  -6   49.10    4.20
 -12   3  -6   58.19    4.20
 -12  -3  -6   55.89    4.60
 -12  -3  -6   55.19    4.10
 -12   3  -7   54.39    3.60
 -12  -3  -7   55.29    3.40
 -12  -3  -7   52.79    3.40
  12  -4  -8    3.10    1.60
 -12   4   7   32.70    5.80
 -12  -4   7   28.90    6.70
 -12  -4   7   32.50    4.20
 -12  -4   7   30.30    3.70
 -12   4   6    3.50    2.60
 -12  -4   6    3.20    1.90
  12  -4  -6   -0.60    2.20
 -12  -4   6    1.50    2.20
 -12  -4   6   -3.20    3.60
 -12   4   5   79.79    6.40
 -12   4   5   83.19    8.60
 -12  -4   5   90.89    6.30
 -12  -4   5   73.89    6.70
  12  -4  -5   69.29    7.60
 -12  -4   5   83.59    6.40
 -12   4   4  580.44   23.40
 -12   4   4  580.14   23.70
 -12   4   4  616.14   23.60
 -12  -4   4  609.34   23.40
 -12  -4   4  613.34   23.60
 -12  -4   4  604.04   23.40
  12  -4  -4  588.64   23.60
 -12   4   3  551.94   21.90
 -12  -4   3  552.64   21.70
 -12   4   2  393.66   16.70
 -12   4   2  408.96   16.70
 -12   4   2  393.36   16.40
 -12  -4   2  403.26   16.50
 -12  -4   2  408.16   16.50
 -12  -4   2  400.06   16.50
 -12   4   1  294.37   13.40
 -12   4   1  312.07   13.20
 -12   4   1  314.27   13.30
 -12   4   1  314.77   13.10
 -12  -4   1  305.27   13.50
 -12  -4   1  309.97   13.20
 -12  -4   1  307.37   13.40
 -12   4   0  545.55   21.90
 -12   4   0  590.24   21.70
 -12   4   0  574.64   21.40
 -12   4   0  559.84   21.40
 -12  -4   0  545.25   22.00
 -12  -4   0  555.64   21.60
 -12  -4   0  522.95   21.90
 -12   4  -1   54.39    5.10
 -12   4  -1   51.09    5.20
 -12   4  -1   45.00    4.80
 -12  -4  -1   42.60    4.90
 -12  -4  -1   54.59    6.10
 -12  -4  -1   58.59    6.30
 -12   4  -2   13.10    4.00
 -12   4  -2   21.80    5.80
 -12   4  -2   19.90    4.50
 -12  -4  -2   11.30    3.50
 -12  -4  -2   14.50    4.60
 -12  -4  -2   16.20    3.70
 -12   4  -3   24.00    4.20
 -12   4  -3   21.50    3.90
 -12   4  -3   27.10    4.70
 -12  -4  -3   14.20    3.30
 -12  -4  -3   20.40    4.50
 -12   4  -4   33.70    4.70
 -12   4  -4   37.50    4.50
 -12   4  -4   26.80    5.20
 -12  -4  -4   39.10    5.20
 -12  -4  -4   44.00    4.70
 -12   4  -5   61.09    7.20
  12   4   5   69.19    6.30
 -12   4  -5   86.59    5.70
 -12  -4  -5   82.39    5.90
 -12  -4  -5   83.39    5.50
 -12   4  -6   72.39    5.20
 -12   4  -6   76.49    4.70
 -12  -4  -6   68.69    5.10
 -12  -4  -6   77.39    4.90
 -12   4  -7   13.60    2.80
 -12  -4  -7   12.70    2.20
 -12  -4  -7   15.70    2.50
  12  -5  -8    3.60    1.90
 -12   5   7    8.20    4.60
 -12  -5   7    8.30    4.20
  12  -5  -7    5.00    2.00
 -12   5   6   41.90    7.80
 -12  -5   6   31.50    4.60
  12  -5  -6   38.00    6.60
  12  -5  -6   29.20    4.30
 -12  -5   6   32.40    4.00
 -12  -5   6   34.40    5.70
 -12   5   5   40.40    5.20
  12  -5  -5   39.00    5.70
 -12  -5   5   39.40    5.70
 -12  -5   5   37.50    4.40
 -12  -5   5   40.90    4.60
 -12   5   4 1840.92   66.19
 -12   5   4 1749.32   66.09
 -12  -5   4 1907.51   66.29
 -12  -5   4 1871.11   65.99
  12  -5  -4 1801.32   65.99
 -12  -5   4 1918.01   65.99
 -12   5   3  980.20   35.90
 -12   5   3  991.20   36.00
 -12   5   3  931.51   35.70
 -12  -5   3  959.20   35.70
 -12  -5   3  966.30   35.70
 -12  -5   3  945.51   35.50
 -12   5   2  351.16   15.10
 -12   5   2  372.66   15.20
 -12  -5   2  355.66   15.00
 -12  -5   2  348.47   15.50
 -12  -5   2  354.16   15.00
 -12   5   1  364.96   15.30
 -12   5   1  374.56   15.60
 -12   5   1  368.36   15.10
 -12   5   1  366.66   15.20
 -12  -5   1  379.76   15.40
 -12  -5   1  367.46   15.30
 -12  -5   1  354.66   15.60
 -12   5   0  732.73   27.20
 -12   5   0  735.53   27.40
 -12   5   0  706.73   27.60
 -12   5   0  748.53   27.30
 -12  -5   0  728.43   27.40
 -12  -5   0  707.03   27.40
 -12   5  -1  574.94   22.10
 -12   5  -1  531.25   22.30
 -12   5  -1  603.14   22.80
 -12   5  -1  565.84   22.60
 -12  -5  -1  598.84   22.50
 -12  -5  -1  575.34   22.40
 -12   5  -2   -2.00    2.20
 -12   5  -2    0.20    2.40
 -12   5  -2   -3.10    2.20
 -12  -5  -2   -1.50    2.70
 -12  -5  -2   -0.80    2.70
 -12  -5  -2    3.00    3.50
 -12   5  -3   45.20    4.80
 -12   5  -3   43.50    4.90
 -12   5  -3   52.69    5.20
 -12  -5  -3   43.10    5.80
 -12  -5  -3   51.59    5.40
 -12   5  -4   47.50    5.00
 -12   5  -4   43.60    5.00
 -12   5  -4   48.50    4.70
 -12  -5  -4   50.19    5.80
 -12  -5  -4   62.59    5.10
 -12   5  -5   87.79    5.60
 -12   5  -5   88.79    6.20
  12   5   5   75.79    6.30
 -12   5  -5  105.99    6.00
 -12  -5  -5   98.89    6.10
 -12  -5  -5   93.09    5.70
 -12   5  -6    6.80    2.20
  12   5   6    6.70    4.40
 -12  -5  -6    3.40    1.80
 -12  -5  -6    5.80    1.70
 -12  -5  -7   -0.50    1.10
 -12  -5  -7    1.80    1.70
  12  -6  -8  133.99    5.80
 -12  -6   7   95.19    5.30
 -12  -6   7  103.99    7.50
  12  -6  -7   96.69    5.60
 -12   6   6   37.00    4.90
 -12  -6   6   47.20    5.70
 -12  -6   6   40.00    4.10
  12  -6  -6   44.50    4.30
 -12  -6   6   36.10    4.00
  12  -6  -6   39.30    5.30
 -12   6   5  197.78    9.80
 -12  -6   5  166.48    9.80
 -12  -6   5  200.28    9.30
 -12  -6   5  201.18    9.30
  12  -6  -5  190.48    9.70
 -12   6   4   47.30    7.40
 -12   6   4   57.29    6.20
 -12  -6   4   51.59    6.10
  12  -6  -4   55.99    5.50
 -12  -6   4   59.79    5.80
 -12  -6   4   51.39    5.10
 -12   6   3 1390.16   52.09
 -12   6   3 1466.85   52.59
 -12   6   3 1493.65   52.59
 -12  -6   3 1427.46   52.09
 -12  -6   3 1418.26   52.19
 -12  -6   3 1491.15   52.59
 -12   6   2   37.40    5.30
 -12   6   2   35.70    5.00
 -12   6   2   35.10    5.10
 -12  -6   2   33.40    4.60
 -12  -6   2   26.40    5.10
 -12  -6   2   36.20    4.80
 -12   6   1  317.37   14.50
 -12   6   1  324.57   14.20
 -12   6   1  336.67   14.50
 -12  -6   1  334.37   14.20
 -12  -6   1  327.67   14.10
 -12  -6   1  353.66   15.50
 -12   6   0  108.89    8.40
 -12   6   0  128.49    7.40
 -12   6   0  138.39    7.20
 -12   6   0  126.89    8.00
 -12  -6   0  131.09    7.60
 -12  -6   0  123.89    7.60
 -12   6  -1   80.79    7.70
 -12   6  -1  111.39    6.70
 -12   6  -1  108.09    7.00
 -12   6  -1  107.39    6.50
 -12  -6  -1  105.09    8.30
 -12  -6  -1  109.49    6.90
 -12   6  -2   24.90    4.20
 -12   6  -2   22.20    4.90
 -12   6  -2   29.60    4.30
 -12  -6  -2   26.40    4.70
 -12  -6  -2   24.70    5.30
 -12   6  -3   26.80    4.40
 -12   6  -3   42.60    5.20
 -12   6  -3   36.10    4.80
 -12  -6  -3   34.50    6.40
 -12  -6  -3   27.60    5.00
 -12  -6  -3   29.10    4.70
 -12   6  -4   -1.40    2.30
 -12   6  -4    4.10    2.70
 -12   6  -4   -4.50    2.10
 -12  -6  -4   -1.50    2.20
 -12  -6  -4   -1.70    3.30
 -12   6  -5    3.60    2.80
 -12   6  -5    8.20    2.40
 -12   6  -5    4.10    2.50
  12   6   5    0.90    3.00
 -12  -6  -5    6.40    2.30
 -12  -6  -5    3.70    1.90
 -12  -6  -6   35.10    3.10
 -12  -6  -6   38.60    4.00
 -12  -7   7  138.49    6.50
  12  -7  -7  148.99    6.70
 -12   7   6    5.80    2.50
 -12  -7   6    5.80    3.30
  12  -7  -6    2.30    1.90
  12  -7  -6    2.20    2.30
 -12  -7   6    2.40    1.50
 -12  -7   6    1.00    1.50
 -12   7   5  192.18    9.30
 -12  -7   5  160.08    9.40
 -12  -7   5  189.28    8.70
  12  -7  -5  175.78    9.20
 -12  -7   5  181.08    8.60
 -12   7   4  327.17   14.00
 -12  -7   4  323.97   13.50
 -12  -7   4  286.57   13.90
  12  -7  -4  324.67   13.80
 -12  -7   4  310.57   13.60
 -12   7   3    4.90    2.70
 -12   7   3    6.10    2.30
 -12   7   3    5.40    3.60
 -12  -7   3    3.00    1.80
 -12  -7   3   13.00    4.00
  12  -7  -3    5.30    2.60
 -12  -7   3    5.90    2.70
 -12   7   2  150.08    8.20
 -12   7   2  135.89    8.00
 -12   7   2  132.89    8.00
 -12  -7   2  137.59    7.60
 -12  -7   2  125.29    7.80
 -12  -7   2  138.79    7.90
 -12   7   1  339.07   14.20
 -12   7   1  324.97   14.00
 -12   7   1  339.17   15.70
 -12  -7   1  336.07   14.30
 -12  -7   1  318.07   14.20
 -12  -7   1  315.87   13.80
 -12   7   0  422.36   17.20
 -12   7   0  421.96   17.60
 -12   7   0  429.66   17.30
 -12  -7   0  412.06   17.10
 -12  -7   0  442.36   17.70
 -12   7  -1   53.69    6.30
 -12   7  -1   55.39    4.70
 -12   7  -1   50.69    5.60
 -12   7  -1   48.90    5.80
 -12  -7  -1   54.29    5.30
 -12   7  -2   19.20    4.10
 -12   7  -2    2.40    2.20
 -12   7  -2    8.20    3.20
 -12  -7  -2    5.50    2.70
 -12  -7  -2    9.40    3.20
 -12   7  -3   42.10    5.90
 -12   7  -3   53.69    4.90
 -12   7  -3   59.19    6.80
 -12  -7  -3   47.70    5.50
 -12  -7  -3   44.20    5.20
 -12   7  -4    7.90    2.20
 -12   7  -4    8.50    2.30
 -12  -7  -4   10.00    2.40
  12   7   5  202.88   10.30
 -12   7  -5  214.58    9.30
 -12  -7  -5  226.08    9.40
 -12  -7  -6    8.20    2.30
  12  -8  -7    2.70    1.70
 -12  -8   7    1.90    1.80
 -12   8   6   -2.80    2.20
  12  -8  -6   -0.20    1.80
 -12  -8   6    0.10    2.90
 -12  -8   6   -0.20    1.40
  12  -8  -6    1.50    2.00
 -12   8   5    0.20    2.00
  12  -8  -5    4.60    2.20
 -12  -8   5    3.90    1.50
  12  -8  -5    3.60    2.10
 -12  -8   5    7.30    3.00
 -12  -8   5    2.90    1.70
 -12   8   4   62.79    5.40
 -12  -8   4   62.99    4.70
 -12  -8   4   63.29    4.80
  12  -8  -4   47.20    5.60
 -12  -8   4   55.99    5.50
 -12   8   3  541.15   20.70
 -12   8   3  510.85   20.70
 -12  -8   3  491.05   20.70
  12  -8  -3  508.05   20.50
 -12  -8   3  515.05   20.20
 -12  -8   3  525.65   20.10
 -12   8   2   22.10    4.40
 -12   8   2   17.70    3.50
 -12   8   2   19.60    5.20
 -12  -8   2   20.50    4.70
 -12  -8   2   25.70    4.00
 -12  -8   2   18.60    3.90
 -12   8   1    5.10    3.20
 -12   8   1    7.60    2.80
 -12   8   1    4.80    2.40
 -12  -8   1    8.80    2.90
 -12  -8   1    4.90    2.20
 -12   8   0  130.29    7.80
 -12   8   0  132.49    7.50
 -12   8   0  146.69    8.30
 -12  -8   0  132.09    7.70
 -12  -8   0  126.09    7.40
 -12   8  -1  299.57   12.70
 -12   8  -1  310.67   13.40
 -12  -8  -1  275.97   13.10
 -12   8  -2   48.60    4.50
 -12  -8  -2   58.49    6.50
 -12  -8  -2   42.80    5.10
 -12   8  -3  434.46   16.50
 -12  -8  -3  398.26   18.80
 -12  -8  -3  396.36   17.10
 -12   8  -4   64.89    4.70
 -12  -8  -4   68.69    5.00
  12   8   5   31.70    5.00
 -12   8  -5   29.80    3.30
 -12  -8  -5   27.40    3.80
 -12  -8  -6   -1.60    1.20
 -12   9   6   15.30    4.20
  12  -9  -6   25.90    3.30
  12  -9  -6   19.90    3.50
 -12  -9   6   17.40    4.90
 -12  -9   6   17.20    2.50
 -12   9   5    5.50    2.00
  12  -9  -5    8.70    2.40
  12  -9  -5    0.90    1.80
 -12  -9   5    1.80    2.70
 -12  -9   5    4.00    1.40
 -12   9   4  607.94   23.10
 -12  -9   4  606.64   22.50
  12  -9  -4  600.94   23.00
 -12  -9   4  597.44   23.50
 -12  -9   4  582.94   22.60
  12  -9  -4  601.04   22.70
 -12   9   3   12.40    3.60
 -12  -9   3    2.90    1.70
 -12  -9   3   10.90    3.60
 -12  -9   3    3.00    2.60
  12  -9  -3    4.10    1.90
 -12   9   2   17.90    4.90
 -12   9   2   16.70    5.00
 -12  -9   2   22.50    4.60
 -12  -9   2   23.60    4.30
  12  -9  -2   22.30    3.90
 -12  -9   2   16.70    3.70
 -12   9   1    5.20    2.30
 -12  -9   1    3.40    2.00
 -12  -9   1    4.60    2.50
 -12   9   0  173.78    8.70
 -12   9   0  159.18    8.20
 -12  -9   0  163.68    8.20
 -12  -9   0  152.08    8.60
 -12   9  -1    2.80    2.50
 -12   9  -1    5.70    2.10
 -12  -9  -1    0.10    2.30
 -12   9  -2   36.30    4.30
 -12  -9  -2   33.20    4.60
 -12   9  -3   26.20    3.60
 -12  -9  -3   20.90    4.60
 -12  -9  -3   23.90    4.30
 -12   9  -4  120.79    6.00
 -12  -9  -4  117.69    6.20
 -12   9  -5   74.09    4.30
 -12  -9  -5   88.29    4.60
 -12 -10   6  104.39    4.80
  12 -10  -6  111.19    5.30
 -12  10   5   -0.30    1.60
 -12 -10   5    1.00    1.20
  12 -10  -5   -0.80    1.60
 -12 -10   5   -0.80    2.60
 -12  10   4   10.20    3.00
 -12 -10   4   11.30    3.70
 -12 -10   4   13.50    2.60
  12 -10  -4   11.80    3.00
 -12  10   3   60.99    4.90
 -12 -10   3   66.59    5.60
  12 -10  -3   70.39    4.90
 -12 -10   3   65.89    4.50
 -12  10   2   33.40    5.60
 -12  10   2   26.70    4.60
 -12 -10   2   30.30    3.70
 -12 -10   2   24.40    4.60
  12 -10  -2   23.00    5.10
 -12  10   1   24.50    3.90
 -12 -10   1   22.30    5.80
  12 -10  -1   23.90    3.70
 -12 -10   1   23.80    4.20
 -12  10   0   35.70    6.20
 -12  10   0   49.60    4.70
  12 -10   0   50.99    4.80
 -12 -10   0   58.89    5.10
 -12 -10   0   48.30    5.00
 -12  10  -1  238.28   12.10
 -12  10  -1  264.57   11.10
 -12 -10  -1  232.48   11.80
 -12  10  -2   70.09    4.70
 -12 -10  -2   66.29    5.60
 -12  10  -3   33.70    3.30
 -12 -10  -3   27.40    4.40
 -12  10  -4    2.00    1.40
 -12 -10  -4    3.30    2.30
 -12  11   5  111.69    5.50
  12 -11  -5  102.69    5.10
 -12 -11   5  105.09    4.90
 -12  11   4  294.57   11.90
 -12 -11   4  290.87   12.70
 -12 -11   4  314.67   12.00
  12 -11  -4  286.37   11.90
 -12  11   3    8.70    3.00
 -12 -11   3   10.60    2.30
  12 -11  -3   11.10    2.80
 -12 -11   3   10.10    2.80
 -12  11   2    2.80    1.60
 -12 -11   2    3.10    1.50
  12 -11  -2    3.50    1.90
 -12 -11   2    1.90    2.40
 -12  11   1  117.29    6.50
 -12  11   1  118.99    6.60
  12 -11  -1  118.59    6.40
 -12 -11   1  114.89    7.00
 -12 -11   1  121.39    6.10
 -12  11   0  130.19    6.90
 -12  11   0  128.89    6.60
  12 -11   0  141.09    6.90
 -12 -11   0  131.19    7.50
 -12  11  -1   69.19    5.20
 -12  11  -1   77.09    4.90
  12 -11   1   84.29    5.20
 -12 -11  -1   83.59    6.70
 -12  11  -2   54.39    3.90
 -12 -11  -2   60.09    5.00
 -12  11  -3    2.00    1.40
 -12  11  -4   53.69    3.30
 -12 -12   4   -0.60    0.90
  12 -12  -4   -2.50    1.20
 -12  12   3   -1.00    1.90
  12 -12  -3    1.20    1.40
 -12 -12   3    0.80    1.10
 -12 -12   3   -1.10    2.70
 -12  12   2  159.38    8.20
  12 -12  -2  163.68    7.30
 -12 -12   2  164.08    8.20
 -12 -12   2  155.88    6.90
 -12  12   1   45.40    3.90
  12 -12  -1   52.49    3.90
 -12 -12   1   54.19    4.80
 -12  12   0    2.00    1.50
 -12  12   0    4.00    2.00
  12 -12   0    1.60    1.90
 -12 -12   0    0.50    2.30
 -12  12  -1   57.79    3.90
 -12  12  -1   70.29    6.10
 -12 -12  -1   51.79    4.90
  12 -12   1   55.59    5.00
 -12  12  -2  162.58    6.80
 -12 -12  -2  144.69    7.80
 -12  12  -3   23.80    2.40
 -12  13   2   63.99    3.90
  12 -13  -2   73.89    4.00
 -12  13   1   55.89    4.60
  12 -13  -1   51.69    3.90
 -12  13   0  216.08    8.80
 -12  13  -1   74.89    4.40
  13   0  -8   44.50    4.20
  13   0  -7    1.00    2.30
 -13   0   7   -0.60    2.90
 -13   0   7   -1.40    2.20
 -13   0   6 1205.38   43.90
  13   0  -6 1186.48   44.00
 -13   0   6 1210.38   43.90
 -13   0   5    1.30    2.90
 -13   0   5    2.60    2.40
 -13   0   4  684.23   26.70
 -13   0   4  679.23   26.70
 -13   0   4  711.33   26.70
 -13   0   3   -2.30    2.90
 -13   0   3    0.30    2.70
 -13   0   3    2.40    2.50
 -13   0   2 1578.84   57.89
 -13   0   2 1658.03   57.89
 -13   0   2 1610.74   57.99
 -13   0   1    1.80    2.70
 -13   0   1   -2.30    3.30
 -13   0   1    1.50    3.20
 -13   0   1   -0.50    2.70
 -13   0   0   52.19    5.70
 -13   0   0   46.50    4.80
 -13   0   0   42.00    7.90
 -13   0   0   45.00    5.10
 -13   0  -1    4.40    2.50
 -13   0  -1   -1.80    3.10
 -13   0  -1   -0.60    2.40
 -13   0  -2   19.90    6.20
 -13   0  -3   -0.70    2.10
 -13   0  -3   -2.70    1.90
 -13   0  -4   31.70    4.20
 -13   0  -4   31.40    4.10
 -13   0  -5    1.40    1.90
 -13   0  -5   -0.10    1.70
 -13   0  -6   12.10    2.70
 -13   0  -6   11.50    2.60
 -13   0  -7    0.20    1.50
 -13   0  -7   -0.60    1.70
  13  -1  -8    0.70    1.80
 -13   1   7    0.50    2.20
  13   1  -7    3.00    2.70
  13  -1  -7    2.20    2.30
 -13  -1   7    2.50    2.10
 -13  -1   7   -0.60    2.60
 -13   1   6   49.00    5.20
 -13   1   6   39.00    5.90
  13   1  -6   54.39    5.90
 -13  -1   6   50.99    5.30
 -13  -1   6   57.09    5.40
 -13   1   5  148.09    8.60
 -13   1   5  148.59    8.40
 -13  -1   5  146.09    8.60
 -13  -1   5  143.79   10.00
 -13   1   4  612.74   24.00
 -13   1   4  620.14   24.00
 -13   1   4  593.54   23.90
 -13  -1   4  613.44   23.90
 -13  -1   4  626.74   24.00
 -13  -1   4  593.24   23.80
 -13   1   3  237.28   11.30
 -13   1   3  239.68   11.30
 -13   1   3  244.58   11.30
 -13  -1   3  228.18   11.10
 -13  -1   3  224.58   11.50
 -13  -1   3  244.98   11.30
 -13   1   2  118.39    7.30
 -13   1   2  110.89    7.40
 -13   1   2  131.39    7.80
 -13  -1   2  123.69    7.50
 -13  -1   2  126.19    7.80
 -13  -1   2  121.69    7.50
 -13   1   1   82.09    6.30
 -13   1   1   91.79    6.80
 -13   1   1   92.39    7.00
 -13   1   1   90.09    6.20
 -13  -1   1   88.49    8.00
 -13  -1   1   91.49    6.60
 -13  -1   1   93.09    7.00
 -13  -1   1   79.29    6.30
 -13   1   0   29.90    4.60
 -13   1   0   26.90    7.00
 -13   1   0   40.10    4.70
 -13   1   0   35.70    5.20
 -13  -1   0   35.50    5.20
 -13  -1   0   38.10    5.80
 -13  -1   0   31.30    4.80
 -13  -1   0   47.10    4.80
 -13   1  -1  727.73   27.70
 -13   1  -1  771.52   28.20
 -13   1  -1  742.33   27.80
 -13  -1  -1  723.63   28.10
 -13  -1  -1  741.03   27.80
 -13  -1  -1  764.02   27.80
 -13   1  -2   23.30    4.00
 -13   1  -2   21.40    4.10
 -13   1  -2   13.30    3.40
 -13  -1  -2   17.80    4.80
 -13   1  -3    9.30    4.10
 -13   1  -3   12.90    3.90
 -13  -1  -3   10.70    2.50
 -13  -1  -3   15.00    4.20
 -13   1  -4   -0.40    1.90
 -13  -1  -4    0.00    2.40
 -13  -1  -4    2.40    1.90
 -13   1  -5   84.19    5.20
 -13   1  -5   86.79    5.50
 -13  -1  -5   80.59    5.50
 -13  -1  -5   90.29    5.60
 -13   1  -6   25.50    3.00
 -13   1  -6   25.10    3.20
 -13  -1  -6   26.40    3.40
 -13  -1  -6   23.20    3.00
 -13   1  -7    6.70    2.10
 -13   1  -7    1.10    1.90
 -13  -1  -7    2.90    1.40
 -13  -1  -7    0.60    1.30
  13  -2  -8  112.89    5.70
 -13   2   7   36.30    4.70
 -13  -2   7   33.30    4.20
 -13  -2   7   37.40    4.20
  13  -2  -7   22.60    4.00
 -13   2   6  882.31   34.20
  13   2  -6  913.01   34.10
 -13   2   6  950.30   34.30
 -13  -2   6  922.61   34.20
 -13  -2   6  936.91   34.30
 -13   2   5   27.90    5.90
 -13   2   5   31.70    5.20
 -13  -2   5   43.90    4.80
 -13  -2   5   37.30    5.50
 -13   2   4   11.10    2.70
 -13   2   4   10.90    2.90
 -13   2   4   23.90    4.90
 -13  -2   4   18.20    4.30
 -13  -2   4   14.50    3.20
 -13   2   3   -2.60    2.90
 -13  -2   3    0.20    3.60
 -13   2   2   18.80    5.00
 -13   2   2   30.60    4.60
 -13   2   2   25.40    5.20
 -13   2   2   26.50    5.00
 -13  -2   2   24.00    5.60
 -13  -2   2   30.00    5.10
 -13  -2   2   25.60    4.80
 -13   2   1  464.15   18.50
 -13   2   1  476.15   18.50
 -13   2   1  455.35   18.80
 -13   2   1  453.45   18.30
 -13  -2   1  467.35   18.70
 -13  -2   1  472.25   18.80
 -13  -2   1  470.05   18.50
 -13   2   0    2.20    2.40
 -13   2   0   -2.30    2.10
 -13   2   0    0.50    2.30
 -13   2   0   -6.70    3.30
 -13  -2   0   -0.80    3.10
 -13  -2   0   -0.50    3.80
 -13  -2   0    2.00    2.60
 -13  -2   0   -4.30    3.10
 -13   2  -1   74.19    5.50
 -13   2  -1   71.09    5.40
 -13   2  -1   77.49    6.10
 -13  -2  -1   75.09    7.70
 -13  -2  -1   63.59    5.80
 -13  -2  -1   77.39    5.70
 -13   2  -2    0.90    2.20
 -13   2  -2   -2.30    1.80
 -13  -2  -2    3.00    2.50
 -13  -2  -2    3.50    2.40
 -13   2  -3   17.50    5.50
 -13   2  -3   15.80    3.50
 -13   2  -3   17.60    4.10
 -13  -2  -3   13.10    4.00
 -13   2  -4   30.60    4.10
 -13   2  -4   28.60    4.10
 -13  -2  -4   32.00    4.60
 -13  -2  -4   33.90    4.70
 -13   2  -5   11.00    3.50
 -13   2  -5    5.60    2.10
 -13  -2  -5    2.50    2.20
 -13  -2  -5    5.60    1.90
 -13   2  -6    2.10    1.70
 -13   2  -6    2.00    1.60
 -13  -2  -6    2.80    1.80
 -13  -2  -6    2.90    1.50
 -13   2  -7    0.10    1.40
 -13  -2  -7    0.00    1.20
 -13  -2  -7    0.50    1.30
  13  -3  -8    0.80    1.50
 -13   3   7    5.80    2.40
 -13  -3   7    2.70    1.80
  13  -3  -7    1.60    1.90
 -13  -3   7   -0.50    2.00
 -13   3   6   -6.00    4.50
 -13   3   6    0.80    2.20
 -13  -3   6   -0.80    2.00
 -13  -3   6   -0.60    2.20
 -13   3   5  134.09    8.10
 -13   3   5  137.69    8.90
 -13  -3   5  134.89    7.90
 -13  -3   5  139.19    7.80
 -13   3   4    4.20    3.20
 -13   3   4    0.90    2.30
 -13   3   4    3.20    2.60
 -13  -3   4    1.00    2.70
 -13  -3   4    2.10    2.20
  13  -3  -4    5.20    3.60
 -13   3   3    6.20    2.60
 -13   3   3   17.70    5.10
 -13   3   3    9.60    3.10
 -13  -3   3    8.30    2.40
 -13  -3   3   11.90    4.70
 -13  -3   3    4.10    2.70
 -13   3   2  206.78   10.00
 -13   3   2  222.68   10.50
 -13   3   2  203.78   10.20
 -13   3   2  204.28    9.90
 -13  -3   2  209.68   10.30
 -13  -3   2  205.48   10.80
 -13  -3   2  222.68   10.30
 -13   3   1  375.26   15.10
 -13   3   1  360.36   15.40
 -13   3   1  360.56   15.20
 -13   3   1  374.86   14.90
 -13  -3   1  364.46   15.30
 -13  -3   1  336.47   15.40
 -13  -3   1  361.46   15.30
 -13   3   0   62.89    5.40
 -13   3   0   69.89    6.90
 -13   3   0   60.49    5.30
 -13   3   0   63.89    5.20
 -13  -3   0   48.00    6.60
 -13  -3   0   41.40    6.80
 -13  -3   0   69.49    7.70
 -13  -3   0   65.79    6.40
 -13   3  -1    8.60    2.70
 -13   3  -1   17.10    3.10
 -13   3  -1   17.30    4.50
 -13  -3  -1    7.20    2.80
 -13  -3  -1   12.30    3.30
 -13   3  -2  118.69    6.70
 -13   3  -2  118.09    6.90
 -13   3  -2  120.69    7.50
 -13  -3  -2  114.39    7.10
 -13  -3  -2  111.19    7.10
 -13   3  -3   10.20    3.10
 -13   3  -3   17.80    4.00
 -13   3  -3   10.50    3.50
 -13  -3  -3    6.70    2.60
 -13  -3  -3    8.70    2.80
 -13   3  -4   56.59    4.70
 -13   3  -4   61.59    6.20
 -13   3  -4   64.29    5.10
 -13  -3  -4   66.19    5.90
 -13  -3  -4   64.59    5.30
 -13   3  -5   33.30    3.80
 -13   3  -5   27.80    4.00
 -13  -3  -5   31.70    3.90
 -13   3  -6  372.26   14.00
 -13   3  -6  355.16   13.80
 -13  -3  -6  363.16   14.10
 -13  -3  -6  358.26   14.10
 -13   3  -7    2.80    1.80
 -13  -3  -7    1.00    1.10
 -13  -3  -7    7.20    2.20
  13  -4  -8   24.10    3.20
 -13   4   7  105.69    6.60
 -13  -4   7  112.99    5.90
 -13  -4   7  106.19    5.80
  13  -4  -7   95.19    6.00
 -13   4   6   22.70    5.90
  13  -4  -6   32.00    4.40
 -13  -4   6   30.30    4.30
 -13   4   5   94.19    6.70
 -13   4   5   92.29    8.00
  13  -4  -5   91.99    7.60
 -13  -4   5   98.09    6.40
 -13  -4   5   73.89    7.50
 -13  -4   5   90.59    6.70
 -13   4   4  426.66   17.50
 -13   4   4  414.46   17.40
 -13   4   4  420.96   17.70
  13  -4  -4  414.96   17.60
 -13  -4   4  396.46   17.60
 -13  -4   4  436.06   17.30
 -13  -4   4  427.06   17.40
 -13   4   3   69.19    6.30
 -13   4   3   55.49    5.60
 -13   4   3   75.09    6.10
 -13  -4   3   64.79    6.90
 -13  -4   3   66.79    5.80
 -13  -4   3   65.49    5.60
 -13   4   2  480.25   19.40
 -13   4   2  499.35   19.70
 -13   4   2  453.95   22.70
 -13  -4   2  507.75   19.60
 -13  -4   2  472.75   21.10
 -13   4   1   32.30    4.50
 -13   4   1   18.80    4.40
 -13   4   1   35.10    5.50
 -13   4   1   28.30    4.60
 -13  -4   1   30.90    5.60
 -13  -4   1   32.60    5.40
 -13   4   0   69.39    6.80
 -13   4   0   67.99    5.60
 -13   4   0   72.69    6.80
 -13   4   0   63.19    6.60
 -13  -4   0   62.09    7.40
 -13  -4   0   67.09    7.40
 -13  -4   0   87.99    7.50
 -13   4  -1  332.27   13.60
 -13   4  -1  322.07   13.50
 -13   4  -1  340.57   13.90
 -13  -4  -1  299.67   14.60
 -13  -4  -1  315.67   13.80
 -13   4  -2   54.49    5.30
 -13   4  -2   49.80    4.90
 -13   4  -2   55.59    5.00
 -13  -4  -2   48.40    7.20
 -13  -4  -2   64.39    6.10
 -13  -4  -2   50.29    5.40
 -13   4  -3   40.10    5.30
 -13   4  -3   42.90    4.50
 -13   4  -3   45.10    4.80
 -13  -4  -3   35.80    4.80
 -13  -4  -3   40.80    5.20
 -13   4  -4    5.90    2.20
 -13   4  -4    7.70    2.30
 -13   4  -4    5.30    2.80
 -13  -4  -4    5.30    2.20
 -13  -4  -4   14.60    4.10
 -13   4  -5   20.70    3.40
 -13   4  -5   24.70    3.70
 -13  -4  -5   30.50    3.70
 -13  -4  -5   19.10    3.60
 -13   4  -6   10.30    2.90
 -13  -4  -6   11.40    2.70
 -13  -4  -6   13.30    2.70
  13  -5  -8   -1.90    1.30
  13  -5  -7   59.29    5.50
 -13  -5   7   61.39    4.00
 -13  -5   7   59.89    4.30
 -13   5   6   68.49    5.40
 -13  -5   6   64.09    4.90
 -13  -5   6   66.89    4.70
  13  -5  -6   62.49    5.10
 -13  -5   6   62.69    7.40
 -13   5   5   31.10    7.60
 -13   5   5   42.30    4.90
 -13  -5   5   37.90    5.90
 -13  -5   5   38.60    4.40
 -13  -5   5   44.90    4.40
  13  -5  -5   34.10    5.70
 -13   5   4   62.29    5.60
 -13   5   4   71.59    6.80
 -13  -5   4   64.39    5.40
 -13  -5   4   66.09    5.30
 -13  -5   4   54.59    6.30
  13  -5  -4   56.29    5.90
 -13   5   3  353.46   15.30
 -13   5   3  342.27   15.00
 -13   5   3  360.26   15.30
 -13  -5   3  355.36   15.00
 -13  -5   3  350.26   15.20
 -13  -5   3  360.16   14.90
 -13   5   2    3.60    2.40
 -13   5   2    0.20    2.60
 -13   5   2   -1.80    2.30
 -13  -5   2    2.10    2.10
 -13  -5   2   -0.90    2.60
 -13  -5   2    3.50    3.00
 -13   5   1    1.50    2.10
 -13   5   1    2.40    2.30
 -13   5   1   -1.30    2.20
 -13   5   1   -0.30    2.10
 -13  -5   1   -2.70    2.40
 -13  -5   1    1.80    4.30
 -13   5   0  876.51   31.40
 -13   5   0  854.81   31.60
 -13   5   0  821.02   31.60
 -13  -5   0  852.51   31.60
 -13  -5   0  814.92   32.10
 -13   5  -1  194.58    9.30
 -13   5  -1  188.18    9.30
 -13   5  -1  187.58    9.00
 -13   5  -1  181.48   10.70
 -13  -5  -1  189.28    9.60
 -13  -5  -1  182.28    9.90
 -13   5  -2   -3.40    2.30
 -13   5  -2    0.60    2.50
 -13   5  -2    0.40    2.10
 -13  -5  -2   -1.90    2.60
 -13  -5  -2    2.70    3.40
 -13  -5  -2    2.80    3.00
 -13   5  -3    6.00    2.30
 -13   5  -3   -1.40    2.30
 -13   5  -3    0.60    2.30
 -13  -5  -3   -0.10    2.30
 -13  -5  -3    0.90    2.90
 -13   5  -4   39.90    4.50
 -13   5  -4   45.60    4.50
 -13   5  -4   48.00    4.80
 -13  -5  -4   42.90    4.50
 -13  -5  -4   47.60    4.80
 -13   5  -5    3.80    2.70
 -13   5  -5    6.40    2.00
 -13   5  -5    4.30    2.00
  13   5   5    9.60    4.80
 -13  -5  -5    6.90    1.90
 -13  -5  -5    6.90    2.20
 -13   5  -6   29.70    3.80
 -13  -5  -6   21.00    2.60
 -13  -6   7    6.60    1.70
  13  -6  -7    3.90    1.70
 -13   6   6    6.20    2.20
  13  -6  -6    2.70    1.90
 -13  -6   6    4.60    1.60
  13  -6  -6    5.60    3.00
 -13  -6   6    6.50    2.00
 -13  -6   6    4.80    3.80
 -13   6   5   18.70    4.30
 -13  -6   5   24.50    3.70
 -13  -6   5   26.40    3.90
  13  -6  -5   29.30    4.90
 -13  -6   5   22.90    5.50
 -13   6   4   47.00    5.20
 -13   6   4   48.30    6.60
 -13  -6   4   53.59    5.80
  13  -6  -4   45.00    5.10
 -13  -6   4   43.40    4.60
 -13  -6   4   54.99    4.80
 -13   6   3  106.69    7.00
 -13   6   3  116.79    7.70
 -13   6   3  118.39    8.90
 -13  -6   3   98.39    6.60
 -13  -6   3  109.29    6.70
 -13  -6   3  104.09    7.20
 -13   6   2  460.65   17.70
 -13   6   2  446.36   17.60
 -13   6   2  421.46   17.70
 -13  -6   2  420.46   17.60
 -13  -6   2  414.56   17.30
 -13  -6   2  418.06   17.40
 -13   6   1  178.78    9.00
 -13   6   1  188.48    9.10
 -13   6   1  171.38    9.30
 -13  -6   1  168.98    9.40
 -13  -6   1  179.98    9.30
 -13  -6   1  178.78    9.00
 -13   6   0   67.99    6.20
 -13   6   0   72.99    5.70
 -13   6   0   65.79    5.60
 -13   6   0   74.99    5.40
 -13  -6   0   82.59    6.00
 -13  -6   0   62.19    6.40
 -13   6  -1  346.47   14.20
 -13   6  -1  344.97   14.30
 -13   6  -1  316.07   14.70
 -13   6  -1  347.57   14.10
 -13  -6  -1  340.47   14.60
 -13  -6  -1  324.37   14.60
 -13   6  -2  759.42   28.60
 -13   6  -2  803.52   29.60
 -13   6  -2  785.52   31.20
 -13  -6  -2  770.82   28.80
 -13  -6  -2  728.53   29.20
 -13   6  -3   48.80    5.10
 -13   6  -3   52.59    4.90
 -13   6  -3   53.39    4.60
 -13  -6  -3   52.69    5.20
 -13  -6  -3   59.09    6.40
 -13   6  -4  145.99    7.60
 -13   6  -4  150.88    7.40
 -13   6  -4  155.08    7.70
 -13  -6  -4  151.08    8.00
 -13  -6  -4  153.58    7.80
 -13   6  -5   32.80    4.00
 -13   6  -5   32.60    4.00
 -13   6  -5   31.50    4.40
 -13  -6  -5   23.20    4.10
 -13  -6  -5   30.20    3.50
 -13  -6  -6   16.40    2.30
  13  -7  -7  340.57   13.30
 -13  -7   7  332.97   12.70
 -13   7   6   11.90    3.80
  13  -7  -6    7.10    2.50
 -13  -7   6    8.30    2.30
 -13  -7   6    9.70    2.60
 -13  -7   6   10.60    3.80
  13  -7  -6    5.70    1.90
 -13   7   5  105.29    6.30
 -13  -7   5   98.89    5.70
  13  -7  -5   97.09    6.40
 -13  -7   5  100.99    5.80
 -13  -7   5   98.79    7.00
 -13   7   4   77.39    7.70
 -13   7   4   70.39    5.70
  13  -7  -4   78.69    5.70
 -13  -7   4   73.69    5.40
 -13  -7   4   73.79    6.20
 -13  -7   4   73.59    5.30
 -13   7   3 1512.15   55.19
 -13   7   3 1566.44   55.09
  13  -7  -3 1536.95   56.29
 -13  -7   3 1583.04   54.99
 -13  -7   3 1426.36   55.09
 -13  -7   3 1553.64   54.79
 -13   7   2    5.90    2.50
 -13   7   2    1.00    2.20
 -13   7   2    4.60    2.60
 -13  -7   2    2.50    2.60
 -13  -7   2    2.70    2.10
 -13  -7   2    4.80    2.70
 -13   7   1    2.90    2.80
 -13   7   1    1.40    2.20
 -13   7   1    5.20    2.10
 -13  -7   1    4.70    2.90
 -13  -7   1   10.50    3.70
 -13  -7   1    1.00    2.10
 -13   7   0   34.80    5.00
 -13   7   0   34.10    4.50
 -13   7   0   29.30    5.30
 -13  -7   0   33.10    4.70
 -13  -7   0   25.20    5.40
 -13   7  -1   10.80    2.90
 -13   7  -1    1.10    1.90
 -13   7  -1    6.70    2.40
 -13   7  -1    4.20    2.90
 -13  -7  -1    4.90    2.60
 -13   7  -2  712.63   27.20
 -13   7  -2  738.33   27.00
 -13   7  -2  763.52   27.00
 -13  -7  -2  731.73   27.10
 -13  -7  -2  659.43   27.50
 -13   7  -3  221.98    9.80
 -13   7  -3  220.68   10.10
 -13  -7  -3  227.18   10.80
 -13   7  -4   36.80    3.80
 -13   7  -4   38.30    3.80
 -13  -7  -4   38.40    4.00
 -13   7  -5    9.90    3.10
 -13  -7  -5    4.30    2.20
 -13  -7  -6    1.40    1.20
  13  -8  -7  187.08    7.50
 -13   8   6   11.30    3.70
 -13  -8   6    9.90    4.00
 -13  -8   6   12.20    2.30
  13  -8  -6    9.00    2.00
 -13   8   5   17.10    3.50
  13  -8  -5   18.10    3.80
 -13  -8   5   21.80    2.90
  13  -8  -5   21.40    3.60
 -13  -8   5   16.80    4.80
 -13  -8   5   23.70    3.10
 -13  -8   4    0.60    2.40
 -13  -8   4    0.20    2.70
 -13  -8   4   -0.10    1.80
 -13   8   3   80.99    6.60
 -13   8   3   80.09    5.80
 -13  -8   3   74.69    5.10
  13  -8  -3   77.79    5.60
 -13  -8   3   72.89    5.40
 -13  -8   3   70.39    5.80
 -13   8   2   41.60    5.00
 -13   8   2   39.90    5.20
 -13   8   2   43.10    4.80
 -13  -8   2   39.30    5.10
 -13  -8   2   43.90    4.50
 -13  -8   2   42.70    5.10
 -13   8   1  132.99    7.70
 -13   8   1  140.39    8.00
 -13   8   1  142.29    7.50
 -13  -8   1  124.79    7.80
 -13  -8   1  132.19    7.30
 -13   8   0   -0.20    2.20
 -13   8   0    3.60    3.10
 -13  -8   0    1.90    2.60
 -13  -8   0    0.90    2.60
 -13   8  -1    4.50    2.80
 -13   8  -1    6.50    2.10
 -13   8  -1    5.70    3.30
 -13  -8  -1   14.60    4.10
 -13   8  -2  402.16   15.30
 -13  -8  -2  377.16   15.60
 -13  -8  -2  314.47   15.10
 -13   8  -3   12.10    3.20
 -13  -8  -3    7.10    2.40
 -13   8  -4  337.97   13.40
 -13  -8  -4  334.47   13.30
 -13   8  -5    0.90    1.70
 -13  -8  -5    2.30    1.80
 -13   9   6   22.50    4.10
 -13  -9   6   30.50    2.50
  13  -9  -6   22.80    3.50
  13  -9  -6   25.70    3.50
 -13   9   5   -2.40    1.50
 -13  -9   5   -0.10    2.80
  13  -9  -5    0.00    1.70
  13  -9  -5    1.90    2.10
 -13  -9   5   -0.70    1.20
 -13   9   4  119.19    7.70
  13  -9  -4  121.59    6.60
  13  -9  -4  113.89    7.90
 -13  -9   4  120.09    7.30
 -13  -9   4  128.19    6.20
 -13  -9   4  123.69    6.20
 -13   9   3  168.28   13.00
 -13   9   3  179.18   12.00
 -13  -9   3  215.78    9.10
 -13  -9   3  210.48   10.00
 -13  -9   3  200.18    8.90
 -13   9   2  407.86   16.60
 -13   9   2  411.46   16.80
 -13  -9   2  392.16   16.90
  13  -9  -2  426.96   17.00
 -13  -9   2  389.76   16.00
 -13  -9   2  407.76   16.10
 -13   9   1   82.09    5.90
 -13   9   1  101.29    6.00
 -13  -9   1   83.79    5.50
 -13  -9   1   75.69    6.10
 -13   9   0   71.09    5.60
 -13   9   0   78.19    5.40
 -13  -9   0   67.09    5.80
 -13  -9   0   74.79    7.70
 -13   9  -1    1.10    1.90
 -13   9  -1    9.50    2.60
 -13  -9  -1    4.70    2.40
 -13   9  -2  171.38    8.40
 -13  -9  -2  155.48    8.60
 -13   9  -3  203.88    9.00
 -13  -9  -3  200.88    9.10
 -13   9  -4   55.09    3.90
 -13  -9  -4   59.89    4.90
 -13   9  -5  281.77   10.60
 -13  -9  -5  276.67   10.70
 -13  10   5   93.29    5.70
  13 -10  -5   95.49    5.00
 -13 -10   5   97.19    4.70
 -13  10   4   29.30    3.40
  13 -10  -4   31.00    3.40
 -13 -10   4   33.80    3.00
 -13 -10   4   40.40    5.00
 -13  10   3  305.77   12.50
 -13 -10   3  242.98   14.80
 -13 -10   3  301.17   11.90
  13 -10  -3  310.67   12.30
 -13  10   2  156.88    8.20
 -13  10   2  157.88    7.80
  13 -10  -2  158.08    7.70
 -13 -10   2  153.88    8.30
 -13 -10   2  153.28    7.40
 -13  10   1   79.19    5.20
 -13  10   1   72.69    5.20
 -13 -10   1   65.89    5.50
  13 -10  -1   76.59    4.90
 -13 -10   1   74.29    4.90
 -13  10   0    0.70    1.70
 -13  10   0    3.40    1.90
 -13 -10   0    2.70    2.60
  13 -10   0    1.80    1.70
 -13  10  -1    8.30    2.30
 -13  10  -1   17.40    3.20
 -13 -10  -1   12.80    4.20
 -13  10  -2  153.38    7.20
 -13 -10  -2  155.98    8.20
 -13  10  -3    7.80    2.20
 -13  10  -4   82.19    4.30
 -13  11   4   10.90    2.80
  13 -11  -4    8.90    2.40
 -13 -11   4    9.80    2.00
 -13  11   3   91.49    6.10
 -13 -11   3   87.89    4.70
 -13 -11   3   86.59    6.10
  13 -11  -3   97.59    5.40
 -13  11   2  584.14   22.40
 -13 -11   2  602.44   21.90
  13 -11  -2  608.74   22.40
 -13 -11   2  591.34   22.90
 -13  11   1    5.40    1.80
 -13  11   1   12.30    3.70
  13 -11  -1    8.80    2.80
 -13 -11   1    7.40    1.80
 -13 -11   1    4.50    2.70
 -13  11   0   40.00    3.90
 -13  11   0   40.50    3.60
 -13 -11   0   35.80    4.30
  13 -11   0   37.30    3.80
 -13  11  -1   12.50    3.70
 -13  11  -1   13.70    2.80
  13 -11   1   19.80    3.40
 -13 -11  -1   14.70    4.10
 -13  11  -2  224.08    9.30
 -13 -11  -2  223.58   10.30
 -13  11  -3    0.10    1.40
  13 -12  -3  160.08    8.10
 -13 -12   3  148.79    6.40
 -13 -12   2  330.17   14.10
  13 -12  -2  356.26   13.40
 -13 -12   2  350.66   13.50
 -13  12   1  229.08    9.80
 -13 -12   1  238.08   10.60
  13 -12  -1  248.98    9.80
 -13  12   0   62.59    4.20
 -13  12   0   63.89    4.30
  13 -12   0   65.89    4.40
 -13 -12   0   67.39    5.40
 -13  12  -1   41.00    4.40
 -13  12  -2   66.69    3.70
 -13  13   1    0.70    1.30
 -13  13   0   -1.60    1.90
  14   0  -8   56.69    4.50
 -14   0   7   -3.00    2.60
 -14   0   7    0.80    2.00
  14   0  -7   -4.30    2.20
 -14   0   6  373.76   15.30
 -14   0   6  359.16   15.40
  14   0  -6  365.56   15.40
 -14   0   5    0.80    2.80
 -14   0   5    0.40    2.30
 -14   0   4  530.95   21.20
 -14   0   4  518.35   21.70
 -14   0   4  534.35   21.10
 -14   0   3    0.60    2.90
 -14   0   3   -4.50    2.60
 -14   0   3   -0.60    2.40
 -14   0   2   69.99    6.10
 -14   0   2   58.09    9.10
 -14   0   2   62.29    6.90
 -14   0   2   67.19    5.60
 -14   0   1   -1.80    2.40
 -14   0   1    1.60    2.90
 -14   0   1   -0.90    2.80
 -14   0   1   -1.30    3.00
 -14   0   0 1671.73   63.39
 -14   0   0 1788.62   63.19
 -14   0   0 1822.12   63.29
 -14   0   0 1853.61   63.69
 -14   0  -1    0.60    3.20
 -14   0  -1   -2.10    2.10
 -14   0  -1   -1.20    2.30
 -14   0  -2   78.39    5.50
 -14   0  -2   72.99    5.60
 -14   0  -2   81.89    7.40
 -14   0  -3    2.30    2.10
 -14   0  -3    0.00    2.10
 -14   0  -4  469.65   18.80
 -14   0  -4  489.85   18.90
 -14   0  -5   -0.10    1.60
 -14   0  -5   -0.60    1.40
 -14   0  -6   34.40    3.90
 -14   0  -6   39.00    3.10
  14  -1  -8    4.30    2.00
 -14   1   7    2.50    2.10
  14   1  -7    2.30    2.60
 -14  -1   7   10.60    3.40
 -14  -1   7    7.20    2.40
  14  -1  -7    4.30    2.10
 -14   1   6    1.30    2.00
 -14  -1   6    0.80    2.00
 -14  -1   6    5.90    2.50
 -14   1   5   37.40    5.20
 -14   1   5   42.10    5.20
 -14  -1   5   41.00    4.90
 -14  -1   5   43.30    5.10
 -14   1   4   38.70    5.20
 -14   1   4   47.30    5.40
 -14   1   4   50.49    5.70
 -14  -1   4   47.00    5.20
 -14  -1   4   41.70    5.40
 -14  -1   4   50.89    5.30
 -14   1   3 1293.07   46.50
 -14   1   3 1276.77   46.30
 -14   1   3 1307.87   46.50
 -14  -1   3 1246.68   46.40
 -14  -1   3 1246.48   46.20
 -14  -1   3 1262.67   46.40
 -14   1   2 1134.19   47.20
 -14   1   2 1266.37   45.40
 -14  -1   2 1284.97   46.10
 -14  -1   2 1345.47   45.80
 -14   1   1  303.27   12.90
 -14   1   1  291.47   13.40
 -14   1   1  295.67   12.80
 -14   1   1  301.27   13.20
 -14  -1   1  295.17   13.20
 -14  -1   1  300.77   13.10
 -14  -1   1  302.07   13.00
 -14  -1   1  294.07   13.30
 -14   1   0  105.59    8.50
 -14   1   0  109.79    7.00
 -14   1   0  116.89    6.70
 -14   1   0  106.29    6.60
 -14  -1   0  107.99    8.90
 -14  -1   0   98.09    7.50
 -14  -1   0  109.09    6.90
 -14  -1   0  111.99    6.90
 -14   1  -1  629.94   24.00
 -14   1  -1  639.84   24.00
 -14  -1  -1  647.84   24.90
 -14  -1  -1  626.34   24.50
 -14  -1  -1  626.24   24.10
 -14   1  -2  289.07   12.80
 -14   1  -2  272.37   12.10
 -14   1  -2  299.17   12.40
 -14  -1  -2  278.37   12.30
 -14  -1  -2  280.87   12.20
 -14   1  -3    1.40    2.10
 -14   1  -3   -3.80    3.70
 -14   1  -3   -1.00    1.80
 -14  -1  -3   -0.20    2.10
 -14  -1  -3   -1.80    1.90
 -14   1  -4    1.40    1.90
 -14   1  -4    1.60    2.10
 -14  -1  -4    0.70    1.90
 -14  -1  -4    5.20    2.20
 -14   1  -5   10.20    2.90
 -14  -1  -5   11.90    3.70
 -14  -1  -5   10.90    3.00
 -14   1  -6    7.70    2.40
 -14   1  -6   10.10    2.30
 -14  -1  -6    9.60    2.30
  14  -2  -8   -0.10    1.60
 -14   2   7   36.10    4.40
  14  -2  -7   34.60    3.80
 -14  -2   7   34.50    3.90
 -14  -2   7   34.80    3.70
 -14   2   6    2.50    3.10
  14   2  -6    1.90    3.20
 -14  -2   6   10.80    3.40
 -14   2   5  281.67   12.90
 -14   2   5  274.97   12.60
 -14  -2   5  283.57   12.70
 -14  -2   5  278.37   12.60
 -14   2   4   67.49    6.00
 -14   2   4   72.49    6.10
 -14   2   4   67.69    5.90
 -14  -2   4   72.19    5.70
 -14  -2   4   65.19    5.70
 -14   2   3   -1.40    2.30
 -14   2   3    0.90    2.40
 -14   2   3   -0.30    2.60
 -14  -2   3   -1.60    2.30
 -14  -2   3    1.70    3.20
 -14  -2   3   -0.40    2.10
 -14   2   2  696.63   26.60
 -14   2   2  673.63   26.10
 -14   2   2  723.03   26.40
 -14   2   2  683.83   26.40
 -14  -2   2  664.23   26.30
 -14  -2   2  667.53   26.10
 -14  -2   2  715.93   26.80
 -14   2   1  426.96   18.50
 -14   2   1  407.36   16.10
 -14   2   1  367.56   18.90
 -14   2   1  393.46   16.60
 -14  -2   1  403.06   16.60
 -14  -2   1  403.96   16.50
 -14  -2   1  390.96   16.60
 -14   2   0  243.88   11.70
 -14   2   0  213.38   12.40
 -14  -2   0  193.08   12.20
 -14  -2   0  255.97   11.40
 -14  -2   0  242.48   11.10
 -14  -2   0  263.87   10.90
 -14   2  -1   12.10    3.10
 -14   2  -1    6.70    2.20
 -14   2  -1   13.10    3.90
 -14  -2  -1    7.40    3.80
 -14  -2  -1   13.60    4.40
 -14  -2  -1    8.10    2.60
 -14   2  -2  108.59    6.40
 -14   2  -2  100.99    7.00
 -14   2  -2  107.79    6.50
 -14  -2  -2  110.19    6.70
 -14  -2  -2  109.49    6.70
 -14   2  -3  160.98    9.10
 -14   2  -3  170.78    8.40
 -14   2  -3  159.08    8.50
 -14  -2  -3  164.08    8.40
 -14  -2  -3  180.88    8.60
 -14   2  -4  125.99    6.90
 -14   2  -4  124.69    7.10
 -14  -2  -4  137.79    7.30
 -14  -2  -4  146.69    7.60
 -14   2  -5   95.89    5.40
 -14   2  -5   97.59    5.60
 -14  -2  -5   98.99    5.70
 -14  -2  -5   99.99    5.60
 -14   2  -6    0.50    1.40
 -14   2  -6   -0.50    1.40
 -14  -2  -6    2.80    1.40
 -14  -2  -6   -1.40    2.60
  14  -3  -8   47.00    3.30
 -14   3   7   17.70    3.90
 -14  -3   7   15.40    3.20
  14  -3  -7   14.30    3.20
 -14  -3   7   12.60    3.10
 -14   3   6  290.57   13.50
 -14   3   6  317.37   13.10
 -14  -3   6  306.67   12.90
 -14  -3   6  292.57   12.70
 -14   3   5   86.59    7.30
 -14   3   5   88.79    7.10
 -14  -3   5  102.09    6.30
 -14  -3   5   99.09    6.30
 -14   3   4   86.69    6.40
 -14   3   4   74.09    6.10
 -14   3   4   78.49    6.40
  14  -3  -4   85.09    7.50
 -14  -3   4   88.39    6.70
 -14  -3   4   91.99    8.80
 -14   3   3  106.89    6.90
 -14   3   3   89.99    6.60
 -14   3   3  104.09    7.00
 -14  -3   3   99.69    6.60
 -14  -3   3  100.59    6.70
 -14  -3   3   85.79    8.40
 -14   3   2  742.53   28.40
 -14   3   2  761.02   28.90
 -14   3   2  797.02   28.90
 -14   3   2  771.52   29.00
 -14  -3   2  741.73   28.80
 -14  -3   2  754.62   28.80
 -14   3   1  106.39    6.90
 -14   3   1  118.59    6.80
 -14   3   1  113.79    6.90
 -14   3   1  111.79    9.00
 -14  -3   1  104.19   10.70
 -14  -3   1  117.79    8.00
 -14   3   0  124.39    7.20
 -14   3   0  120.49    8.20
 -14   3   0  128.79    7.00
 -14   3   0  124.89    7.00
 -14  -3   0  114.59    7.90
 -14  -3   0   96.79   10.90
 -14  -3   0  124.79    7.90
 -14   3  -1 1130.89   41.60
 -14   3  -1 1138.59   41.50
 -14   3  -1 1141.49   41.20
 -14  -3  -1 1108.99   41.20
 -14  -3  -1 1163.78   41.30
 -14   3  -2  557.04   24.20
 -14   3  -2  555.24   21.80
 -14   3  -2  593.34   22.20
 -14  -3  -2  565.94   21.90
 -14  -3  -2  570.94   21.90
 -14   3  -3  284.97   12.30
 -14   3  -3  268.57   11.90
 -14   3  -3  281.77   12.00
 -14  -3  -3  268.57   12.10
 -14  -3  -3  277.87   12.10
 -14   3  -4   31.40    6.10
 -14   3  -4   53.09    4.30
 -14   3  -4   37.40    4.40
 -14  -3  -4   48.40    4.40
 -14  -3  -4   51.59    4.60
 -14   3  -5   56.19    4.10
 -14   3  -5   54.29    4.20
 -14  -3  -5   60.49    4.40
 -14  -3  -5   58.99    4.40
 -14   3  -6   12.90    2.50
 -14  -3  -6   13.00    2.30
 -14  -3  -6   13.30    2.70
  14  -4  -8   21.30    2.60
 -14   4   7  149.39    7.10
 -14  -4   7  134.99    6.50
  14  -4  -7  121.79    6.60
 -14  -4   7  135.39    6.50
 -14   4   6    3.10    1.90
 -14  -4   6    2.70    1.80
 -14  -4   6    1.00    1.60
  14  -4  -6    4.50    2.00
 -14   4   5  852.91   30.90
 -14   4   5  805.42   30.70
  14  -4  -5  820.72   30.70
 -14  -4   5  795.92   30.50
 -14  -4   5  803.22   30.50
 -14   4   4   -1.10    2.10
 -14   4   4   -3.80    2.70
 -14   4   4    2.90    2.80
  14  -4  -4   -0.50    2.90
 -14  -4   4    1.40    2.40
 -14  -4   4    0.00    1.90
 -14   4   3   22.90    4.50
 -14   4   3   25.30    5.10
 -14   4   3   22.00    4.50
 -14  -4   3   23.90    4.40
 -14  -4   3   21.50    4.30
 -14   4   2 1217.18   44.80
 -14   4   2 1223.68   45.10
 -14   4   2 1230.68   44.90
 -14  -4   2 1263.17   44.90
 -14  -4   2 1231.28   44.80
 -14   4   1  645.14   24.00
 -14   4   1  609.74   23.70
 -14   4   1  631.44   24.20
 -14   4   1  614.04   24.00
 -14  -4   1  635.04   24.10
 -14  -4   1  600.74   24.00
 -14   4   0  414.96   16.40
 -14   4   0  424.56   16.80
 -14   4   0  410.06   16.50
 -14   4   0  417.96   17.10
 -14  -4   0  390.96   16.70
 -14  -4   0  394.86   17.00
 -14   4  -1  467.65   18.70
 -14   4  -1  481.55   18.50
 -14   4  -1  458.45   18.30
 -14  -4  -1  464.65   18.40
 -14  -4  -1  455.45   18.50
 -14   4  -2  347.37   14.20
 -14   4  -2  351.46   14.60
 -14   4  -2  343.97   14.30
 -14  -4  -2  341.17   14.30
 -14  -4  -2  328.57   14.30
 -14   4  -3    2.10    1.90
 -14   4  -3   -1.60    2.40
 -14   4  -3    2.70    2.10
 -14  -4  -3    0.80    2.50
 -14  -4  -3    1.60    2.30
 -14   4  -4   55.09    4.40
 -14   4  -4   55.19    4.60
 -14   4  -4   56.19    5.30
 -14  -4  -4   66.69    4.90
 -14   4  -5   54.69    4.00
 -14   4  -5   53.49    3.90
 -14  -4  -5   48.90    3.90
 -14  -4  -5   53.39    4.20
 -14   4  -6   -1.00    1.60
 -14   4  -6    0.10    2.10
 -14  -4  -6    1.00    1.20
 -14   5   7   96.19    5.80
 -14  -5   7   81.49    4.70
 -14  -5   7   80.89    4.60
  14  -5  -7   83.59    4.80
 -14   5   6   14.50    3.70
 -14  -5   6   21.20    3.20
  14  -5  -6   19.60    3.70
 -14  -5   6   22.30    3.00
 -14   5   5   13.70    3.90
 -14  -5   5   13.00    3.60
 -14  -5   5   12.30    3.50
 -14   5   4   74.69    6.80
 -14   5   4   79.59    6.10
 -14  -5   4   61.79    8.10
 -14  -5   4   88.29    5.80
  14  -5  -4   91.99    6.40
 -14  -5   4   95.09    5.90
 -14   5   3    1.70    2.70
 -14   5   3   -1.80    2.70
 -14   5   3    4.20    2.30
 -14  -5   3   -1.00    1.90
 -14  -5   3   -0.10    4.00
 -14   5   2  570.54   22.50
 -14   5   2  576.84   22.40
 -14   5   2  570.54   22.60
 -14  -5   2  573.44   22.40
 -14  -5   2  584.74   22.40
 -14   5   1 1258.67   45.20
 -14   5   1 1236.48   45.60
 -14   5   1 1265.17   45.60
 -14  -5   1 1236.08   45.40
 -14  -5   1 1266.87   45.30
 -14   5   0  109.09    6.40
 -14   5   0  106.89    6.70
 -14   5   0   98.89    7.30
 -14   5   0  114.09    6.80
 -14   5  -1  264.87   11.90
 -14   5  -1  259.97   11.50
 -14   5  -1  270.87   11.80
 -14  -5  -1  267.87   12.00
 -14   5  -2   35.10    4.10
 -14   5  -2   32.40    4.20
 -14   5  -2   35.30    4.50
 -14  -5  -2   23.10    5.50
 -14  -5  -2   32.40    4.70
 -14   5  -3  190.18    9.20
 -14   5  -3  183.58    8.80
 -14   5  -3  184.48    8.90
 -14  -5  -3  200.48    9.30
 -14  -5  -3  193.38    9.10
 -14   5  -4    6.80    1.90
 -14   5  -4    4.80    2.30
 -14   5  -4    3.20    2.10
 -14  -5  -4    7.40    2.10
 -14  -5  -4    7.30    2.40
 -14   5  -5    2.10    1.80
 -14   5  -5    1.60    1.80
 -14  -5  -5    7.90    2.50
 -14  -5  -5    1.40    1.90
 -14  -5  -6    3.50    1.90
 -14  -5  -6    1.20    1.40
  14  -6  -7   83.89    4.60
 -14  -6   7   77.19    4.20
 -14   6   6  182.88    8.10
 -14  -6   6  170.58    7.70
  14  -6  -6  157.98    7.90
 -14  -6   6  167.88    7.60
  14  -6  -6  153.88   10.70
 -14   6   5  304.77   12.80
  14  -6  -5  297.37   12.70
 -14  -6   5  281.47   13.40
 -14  -6   5  291.47   12.30
 -14  -6   5  287.97   12.30
 -14   6   4    1.00    1.90
 -14   6   4   -4.10    3.00
 -14  -6   4   -1.60    2.00
 -14  -6   4    1.20    1.90
  14  -6  -4    1.60    2.30
 -14  -6   4    3.70    3.60
 -14   6   3   98.99    6.90
 -14   6   3   87.59    6.30
 -14   6   3  104.59    6.70
 -14  -6   3   82.39    6.60
 -14  -6   3   85.79    6.00
  14  -6  -3   97.19    6.30
 -14  -6   3   85.39    6.00
 -14   6   2    2.10    2.50
 -14   6   2    2.80    2.00
 -14   6   2    1.20    2.30
 -14  -6   2    1.90    2.80
 -14  -6   2    7.40    3.30
 -14  -6   2    0.30    2.00
 -14   6   1  153.88    8.20
 -14   6   1  161.58    8.60
 -14   6   1  165.08    8.20
 -14  -6   1  129.19   12.40
 -14  -6   1  147.99    8.60
 -14  -6   1  154.78    8.30
 -14   6   0   36.70    4.20
 -14   6   0   39.30    4.40
 -14   6   0   26.50    4.30
 -14   6   0   26.10    5.30
 -14  -6   0   36.00    5.70
 -14   6  -1    8.60    3.20
 -14   6  -1    9.60    2.70
 -14   6  -1    4.90    2.20
 -14   6  -1    7.40    3.60
 -14  -6  -1   12.00    3.70
 -14   6  -2    6.10    2.10
 -14   6  -2    1.70    2.30
 -14   6  -2   12.20    3.70
 -14  -6  -2    6.50    2.50
 -14  -6  -2   10.00    4.00
 -14   6  -3   24.70    3.60
 -14   6  -3   16.80    3.80
 -14   6  -3   14.80    3.20
 -14  -6  -3   18.10    4.60
 -14   6  -4    6.60    2.20
 -14   6  -4    6.10    2.20
 -14   6  -4    4.70    1.90
 -14  -6  -4    2.20    1.80
 -14  -6  -4    6.40    2.80
 -14   6  -5   -0.90    2.80
 -14   6  -5    3.40    2.60
 -14   6  -5    1.20    3.10
 -14  -6  -5   -0.10    2.50
 -14  -6  -5    1.40    1.40
 -14  -6  -6    1.80    1.30
  14  -7  -7   55.29    3.40
 -14  -7   7   48.10    3.50
 -14   7   6  228.58    9.60
 -14  -7   6  223.88    9.20
  14  -7  -6  226.78    9.50
 -14  -7   6  217.88    9.40
 -14   7   5   58.19    4.70
 -14  -7   5   71.19    6.40
 -14  -7   5   52.99    5.00
 -14  -7   5   57.49    4.10
  14  -7  -5   73.69    5.20
 -14   7   4  202.58    9.60
 -14   7   4  203.98   10.20
  14  -7  -4  183.88   11.20
 -14  -7   4  182.58    9.90
 -14  -7   4  201.28    9.20
 -14   7   3   22.90    5.10
 -14   7   3   17.90    4.20
 -14  -7   3   27.00    3.90
  14  -7  -3   23.20    4.10
 -14  -7   3   25.60    3.90
 -14  -7   3   21.10    4.90
 -14   7   2  510.35   19.00
 -14   7   2  469.85   19.20
 -14   7   2  498.65   19.20
 -14  -7   2  437.36   19.20
 -14  -7   2  466.45   18.70
 -14   7   1    1.10    2.30
 -14   7   1    6.60    2.60
 -14   7   1    5.40    2.20
 -14  -7   1    3.00    3.10
 -14  -7   1    0.00    3.40
 -14  -7   1    2.70    2.20
 -14   7   0  172.18    8.90
 -14   7   0  184.08    8.90
 -14   7   0  186.38    9.30
 -14  -7   0  169.58    9.20
 -14   7  -1  312.87   12.90
 -14   7  -1  314.27   13.00
 -14   7  -1  302.07   13.50
 -14   7  -1  323.77   13.30
 -14  -7  -1  277.77   13.40
 -14   7  -2  110.99    6.60
 -14   7  -2  116.19    6.70
 -14   7  -2  120.59    6.30
 -14  -7  -2  104.19    7.70
 -14   7  -3   57.19    5.30
 -14   7  -3   48.80    4.30
 -14   7  -3   51.29    4.20
 -14  -7  -3   55.19    4.80
 -14   7  -4    0.00    1.70
 -14   7  -4    4.80    1.90
 -14  -7  -4    0.50    1.70
 -14   7  -5   27.40    3.80
 -14  -7  -5   23.20    2.80
 -14   8   6   65.49    4.40
  14  -8  -6   67.19    4.80
  14  -8  -6   64.89    4.10
 -14  -8   6   63.59    3.60
 -14   8   5   10.70    3.10
 -14  -8   5    7.50    2.40
  14  -8  -5    4.50    2.00
 -14  -8   5    1.80    3.40
  14  -8  -5    8.20    2.00
 -14  -8   5    5.50    1.50
 -14   8   4    9.80    3.10
 -14  -8   4   14.90    3.20
 -14  -8   4    9.30    3.80
  14  -8  -4    9.50    2.20
 -14  -8   4    9.90    2.90
 -14   8   3   40.40    4.60
 -14   8   3   40.80    5.30
 -14  -8   3   35.60    5.40
 -14  -8   3   34.60    3.90
  14  -8  -3   39.90    4.20
 -14  -8   3   41.60    4.50
 -14   8   2  112.09    6.50
 -14   8   2  101.39    6.40
 -14   8   2   97.69    6.40
  14  -8  -2  103.19    6.20
 -14  -8   2  104.89    6.00
 -14  -8   2   98.79    6.50
 -14  -8   2   87.19    6.80
 -14   8   1  301.87   13.10
 -14   8   1  306.27   13.00
 -14   8   1  313.47   13.00
 -14  -8   1  282.87   13.20
 -14  -8   1  300.37   12.50
 -14   8   0   10.00    2.40
 -14   8   0   10.10    3.00
 -14   8   0    8.10    2.40
 -14  -8   0    9.50    3.10
 -14   8  -1    1.40    2.80
 -14   8  -1    2.00    2.00
 -14   8  -1    7.80    5.20
 -14  -8  -1   -1.30    3.00
 -14   8  -2  230.18   10.00
 -14  -8  -2  213.78   10.80
 -14   8  -3  124.69    7.80
 -14  -8  -3  132.49    6.70
 -14   8  -4    3.50    1.60
 -14  -8  -4    3.70    1.80
 -14  -8  -5  102.49    4.80
 -14  -9   6  422.96   15.40
 -14   9   5   30.60    3.20
  14  -9  -5   25.70    3.10
  14  -9  -5   30.60    3.60
 -14  -9   5   23.80    3.10
 -14   9   4   75.89    4.80
 -14  -9   4   72.69    4.40
 -14  -9   4   81.99    6.50
 -14  -9   4   77.39    4.50
  14  -9  -4   75.99    5.10
  14  -9  -4   75.49    4.90
 -14   9   3   -0.10    1.70
 -14   9   3    2.20    3.10
 -14  -9   3    2.90    3.60
  14  -9  -3    0.70    1.50
 -14  -9   3    0.60    1.40
 -14  -9   3    2.50    1.90
 -14   9   2  975.00   34.60
 -14   9   2  949.90   34.90
 -14  -9   2  908.51   35.00
 -14  -9   2  906.91   34.10
 -14  -9   2  966.60   34.30
  14  -9  -2  978.60   35.00
 -14   9   1   25.20    4.00
 -14   9   1   34.40    4.10
 -14  -9   1   39.00    4.10
 -14  -9   1   35.00    4.80
 -14   9   0  120.59    6.60
 -14   9   0  112.89    6.30
 -14  -9   0  101.19    6.80
 -14   9  -1    1.90    2.70
 -14   9  -1    2.40    2.40
 -14  -9  -1    0.40    2.90
 -14   9  -2   79.39    5.00
 -14  -9  -2   82.09    6.60
 -14   9  -3   16.50    2.90
 -14  -9  -4    2.90    2.80
 -14  10   5    5.90    1.60
 -14 -10   5   10.40    1.90
  14 -10  -5    9.90    2.40
 -14  10   4  200.78    8.80
 -14 -10   4  196.48    8.40
 -14 -10   4  201.68   10.40
  14 -10  -4  221.68    8.90
 -14  10   3   14.60    2.90
 -14 -10   3   14.60    2.50
 -14 -10   3   13.40    3.30
  14 -10  -3   17.50    2.80
 -14  10   2    0.30    1.50
 -14  10   2    2.00    2.60
 -14 -10   2    1.00    1.40
 -14 -10   2   -1.80    2.70
  14 -10  -2    0.40    1.50
 -14  10   1   82.29    5.30
 -14  10   1   89.39    5.30
 -14 -10   1   84.09    6.30
  14 -10  -1   82.29    5.60
 -14 -10   1   85.99    5.10
 -14  10   0   91.69    5.60
 -14  10   0   89.79    5.10
 -14 -10   0   87.49    6.20
  14 -10   0   91.99    5.30
 -14  10  -1   -0.10    2.30
 -14  10  -1    0.40    1.50
  14 -10   1   -0.60    1.50
 -14 -10  -1    1.50    2.90
 -14  10  -2    2.40    1.60
  14 -10   2    0.60    1.80
 -14 -10  -2   -3.10    3.20
 -14  10  -3   56.89    3.70
 -14  11   4    8.90    2.20
  14 -11  -4   13.30    2.20
 -14 -11   4    9.50    1.90
 -14  11   3  148.59    6.90
  14 -11  -3  154.78    6.90
 -14 -11   3  157.08    6.50
 -14  11   2  372.36   15.30
 -14 -11   2  402.96   16.00
  14 -11  -2  377.26   15.30
 -14 -11   2  411.26   14.70
 -14  11   1   18.50    3.60
 -14  11   1   23.50    3.00
 -14 -11   1   18.20    4.30
 -14 -11   1   24.80    4.50
  14 -11  -1   13.70    2.60
 -14  11   0   19.50    3.20
 -14  11   0   18.90    3.00
 -14 -11   0   18.50    4.70
  14 -11   0   16.80    2.80
 -14 -11  -1    4.70    3.20
 -14  11  -2  107.79    5.10
 -14  12   2   22.80    2.50
  14 -12  -2   20.30    2.60
 -14  12   1   20.80    2.80
  14 -12  -1   24.70    2.80
 -14  12   0  239.88    9.80
 -14  12   0  242.18    9.70
  14 -12   0  253.27    9.70
 -14  12  -1    1.00    1.60
  15   0  -7    1.00    2.20
 -15   0   7   -2.70    1.70
 -15   0   7    1.80    2.50
 -15   0   6  111.99    6.40
 -15   0   6  112.29    6.60
  15   0  -6  108.79    6.60
 -15   0   5   -3.90    3.10
 -15   0   5   -0.30    2.50
 -15   0   4 2671.13   95.39
 -15   0   4 2747.53   95.29
 -15   0   4 2692.53   95.49
 -15   0   3   -3.10    2.20
 -15   0   3    2.50    2.70
 -15   0   3   -0.90    2.10
 -15   0   2  699.93   25.80
 -15   0   2  628.84   25.80
 -15   0   2  678.83   25.60
 -15   0   2  660.63   25.70
 -15   0   1    5.00    2.90
 -15   0   1    0.10    2.50
 -15   0   1    6.20    2.50
 -15   0   1    3.10    2.70
 -15   0   0 2115.59   75.29
 -15   0   0 2156.28   75.79
 -15   0   0 2138.49   75.39
 -15   0  -1   -0.90    2.80
 -15   0  -1    3.30    2.00
 -15   0  -1   -1.00    1.90
 -15   0  -2  137.19    8.40
 -15   0  -2  128.89    7.20
 -15   0  -2  128.69    7.10
 -15   0  -3   -0.20    1.90
 -15   0  -3    3.70    1.90
 -15   0  -4   20.80    3.30
 -15   0  -4   22.00    3.60
 -15   0  -5   -0.70    1.40
 -15   0  -5    0.50    1.40
 -15   0  -6    2.10    2.00
 -15   0  -6    0.90    1.30
 -15   1   7  277.37   11.30
  15   1  -7  257.87   12.10
  15  -1  -7  283.97   11.40
 -15  -1   7  271.77   11.10
 -15  -1   7  276.27   11.20
 -15   1   6   -2.60    2.40
 -15   1   6   -1.90    1.60
  15   1  -6    1.10    2.50
 -15  -1   6    2.70    1.70
  15  -1  -6    0.40    2.10
 -15  -1   6   -0.40    2.00
 -15   1   5    5.70    2.20
 -15   1   5   -0.30    2.40
 -15  -1   5    7.90    2.80
 -15   1   4    4.70    3.10
 -15   1   4    1.30    2.30
 -15   1   4    4.70    2.30
 -15  -1   4    2.40    2.90
 -15  -1   4    4.80    2.50
 -15  -1   4    4.40    2.60
 -15   1   3  291.97   13.20
 -15   1   3  302.37   13.20
 -15   1   3  292.47   13.30
 -15  -1   3  309.77   13.30
 -15  -1   3  288.37   13.20
 -15  -1   3  288.57   13.10
 -15   1   2  448.66   18.40
 -15   1   2  471.65   18.90
 -15   1   2  497.85   18.90
 -15   1   2  462.45   18.90
 -15  -1   2  459.45   18.90
 -15  -1   2  451.55   18.60
 -15  -1   2  467.95   18.90
 -15   1   1   49.60    5.90
 -15   1   1   48.80    5.10
 -15   1   1   41.80    5.10
 -15   1   1   47.40    5.20
 -15  -1   1   40.10    6.80
 -15  -1   1   46.80    5.30
 -15  -1   1   32.60    5.80
 -15  -1   1   41.00    5.10
 -15   1   0   68.89    5.40
 -15   1   0   79.79    7.40
 -15   1   0   67.39    5.40
 -15   1   0   66.19    5.90
 -15  -1   0   73.79    5.60
 -15  -1   0   64.49    5.70
 -15  -1   0   74.49    6.30
 -15   1  -1   34.00    4.30
 -15   1  -1   35.30    5.30
 -15   1  -1   36.10    4.20
 -15  -1  -1   42.80    6.00
 -15  -1  -1   38.00    4.50
 -15  -1  -1   30.40    4.30
 -15   1  -2    6.30    3.10
 -15   1  -2    2.10    2.00
 -15   1  -2    0.40    2.10
 -15  -1  -2    3.10    2.10
 -15  -1  -2    7.10    2.30
 -15   1  -3   87.09    5.80
 -15   1  -3   76.19    5.40
 -15  -1  -3   89.09    5.60
 -15  -1  -3   89.89    5.70
 -15   1  -4    6.30    2.10
 -15   1  -4    1.30    1.70
 -15  -1  -4    4.80    2.20
 -15  -1  -4    4.30    2.00
 -15   1  -5   -0.10    1.50
 -15  -1  -5   -0.30    1.50
 -15  -1  -5   -0.60    1.30
 -15   1  -6    0.20    1.50
 -15   1  -6    0.40    1.30
 -15  -1  -6    0.90    1.30
 -15  -1  -6    1.70    1.20
  15  -2  -8  110.59    5.20
 -15   2   7   22.70    3.60
  15  -2  -7   25.80    3.50
 -15  -2   7   34.20    3.40
 -15  -2   7   29.20    3.30
 -15   2   6   48.50    4.50
 -15   2   6   58.59    5.50
  15   2  -6   45.00    5.90
 -15  -2   6   48.00    4.40
 -15  -2   6   53.39    4.50
 -15   2   5   71.09    5.90
 -15   2   5   73.49    5.60
 -15  -2   5   68.09    5.40
 -15  -2   5   72.19    5.50
 -15   2   4 2080.79   73.39
 -15   2   4 2082.59   73.39
 -15   2   4 2021.90   73.19
 -15  -2   4 2042.30   73.29
 -15   2   3   33.10    4.90
 -15   2   3   34.90    4.70
 -15   2   3   30.60    4.90
 -15  -2   3   31.40    4.80
 -15  -2   3   25.40    5.60
 -15  -2   3   34.60    4.70
 -15   2   2    3.10    2.70
 -15   2   2   13.90    4.50
 -15   2   2    2.30    2.70
 -15   2   2    2.70    2.30
 -15  -2   2    5.20    2.70
 -15  -2   2    3.20    2.50
 -15  -2   2   -0.90    2.20
 -15   2   1   37.40    5.60
 -15   2   1   35.10    4.60
 -15   2   1   34.60    4.80
 -15   2   1   29.40    4.90
 -15  -2   1   40.70    5.20
 -15  -2   1   32.20    5.20
 -15  -2   1   35.70    5.00
 -15   2   0  141.09    9.00
 -15   2   0  152.38    7.90
 -15   2   0  146.49    7.70
 -15   2   0  146.49    8.10
 -15  -2   0  150.38    8.70
 -15  -2   0  144.79    8.10
 -15  -2   0  151.98    8.10
 -15   2  -1   85.99    5.70
 -15   2  -1   82.59    5.90
 -15   2  -1   83.19    6.30
 -15  -2  -1   89.19    6.00
 -15  -2  -1   93.49    7.60
 -15  -2  -1   84.19    5.90
 -15   2  -2    2.90    2.70
 -15   2  -2    1.00    1.90
 -15   2  -2   -0.20    2.00
 -15  -2  -2    0.00    2.30
 -15  -2  -2    1.00    2.00
 -15   2  -3    0.40    2.90
 -15   2  -3   -1.40    1.90
 -15   2  -3    1.60    1.80
 -15  -2  -3    3.10    2.00
 -15  -2  -3    1.00    2.10
 -15   2  -4   30.20    4.70
 -15   2  -4   39.40    4.40
 -15  -2  -4   41.30    4.40
 -15   2  -5   18.50    2.90
 -15   2  -5   13.60    2.80
 -15  -2  -5   17.70    3.10
 -15  -2  -5   21.60    2.90
 -15   2  -6   39.50    3.00
 -15   2  -6   32.90    2.70
 -15  -2  -6   31.60    2.70
 -15  -2  -6   40.70    2.70
 -15   3   7  194.88    8.30
 -15  -3   7  178.48    7.90
 -15  -3   7  176.78    7.90
  15  -3  -7  176.78    8.20
 -15   3   6    3.30    1.90
 -15   3   6   17.00    5.30
  15  -3  -6    4.80    1.90
 -15  -3   6    5.30    1.90
 -15  -3   6   10.20    3.00
 -15   3   5    6.90    2.30
 -15   3   5    6.80    2.90
 -15  -3   5    7.40    2.10
 -15  -3   5    6.50    2.40
 -15   3   4    2.60    2.40
 -15   3   4    2.40    2.30
 -15   3   4    2.30    2.10
 -15  -3   4    3.00    2.10
 -15  -3   4    0.40    2.00
  15  -3  -4    6.70    3.60
 -15   3   3  139.19    8.10
 -15   3   3  145.29    8.10
 -15   3   3  137.79    8.00
 -15  -3   3  148.09    8.10
 -15  -3   3  133.39    8.70
 -15  -3   3  143.99    7.80
 -15   3   2   18.40    4.40
 -15   3   2   22.30    4.60
 -15   3   2   20.40    4.20
 -15  -3   2   25.60    4.70
 -15  -3   2   20.70    4.70
 -15  -3   2   25.50    5.80
 -15   3   1    2.70    2.20
 -15   3   1    5.60    2.40
 -15   3   1    6.00    2.40
 -15   3   1    0.10    2.40
 -15  -3   1   -0.90    2.60
 -15  -3   1    2.70    3.20
 -15  -3   1    2.80    3.00
 -15   3   0  608.74   23.20
 -15   3   0  613.84   23.70
 -15   3   0  600.44   23.20
 -15   3   0  614.64   23.60
 -15  -3   0  603.44   23.60
 -15  -3   0  613.14   23.30
 -15  -3   0  607.54   23.30
 -15   3  -1  383.76   15.60
 -15   3  -1  390.76   16.00
 -15   3  -1  386.56   15.70
 -15  -3  -1  374.76   15.60
 -15  -3  -1  389.76   15.70
 -15   3  -2   45.50    4.50
 -15   3  -2   38.90    4.90
 -15   3  -2   49.60    4.40
 -15  -3  -2   38.80    4.90
 -15  -3  -2   42.30    4.80
 -15   3  -3   37.60    4.00
 -15   3  -3   32.60    5.10
 -15   3  -3   38.20    4.10
 -15  -3  -3   33.40    4.10
 -15  -3  -3   40.40    4.40
 -15   3  -4   21.00    3.40
 -15   3  -4   19.70    3.50
 -15  -3  -4   23.40    3.60
 -15  -3  -4   15.70    3.20
 -15   3  -5   13.70    2.70
 -15   3  -5   13.00    2.80
 -15  -3  -5   13.30    2.90
 -15  -3  -5   15.10    2.80
 -15   3  -6   59.99    3.40
 -15   3  -6   59.49    3.70
 -15  -3  -6   57.99    3.40
 -15  -3  -6   48.00    3.70
 -15   4   7    6.70    2.20
 -15  -4   7    7.80    1.70
  15  -4  -7    5.80    1.70
 -15  -4   7    6.70    1.60
 -15   4   6   58.29    4.60
 -15  -4   6   51.49    4.10
 -15  -4   6   52.39    4.00
  15  -4  -6   51.89    4.30
 -15   4   5  124.79    7.80
 -15   4   5  132.49    7.40
 -15  -4   5  128.59    7.00
 -15  -4   5  126.29    7.10
 -15   4   4   22.70    4.70
 -15   4   4   19.00    4.10
 -15   4   4   23.60    4.40
 -15  -4   4   29.20    4.10
  15  -4  -4   22.60    5.10
 -15  -4   4   29.70    4.20
 -15   4   3  402.46   17.10
 -15   4   3  420.06   17.20
 -15   4   3  401.26   17.10
 -15  -4   3  426.76   17.10
 -15  -4   3  413.56   17.00
 -15   4   2  165.28    8.50
 -15   4   2  161.28    8.90
 -15   4   2  159.98    8.80
 -15  -4   2  150.38    8.50
 -15  -4   2  163.68    8.60
 -15   4   1  155.28    8.70
 -15   4   1  174.88    9.50
 -15   4   1  154.28    8.20
 -15   4   1  157.18    7.90
 -15  -4   1  148.09    8.60
 -15  -4   1  153.58    8.50
 -15   4   0   48.60    5.10
 -15   4   0   52.99    4.80
 -15   4   0   51.89    4.60
 -15   4   0   38.10    6.20
 -15  -4   0   56.19    6.50
 -15  -4   0   55.39    6.30
 -15   4  -1    5.40    2.30
 -15   4  -1    2.20    2.10
 -15   4  -1    2.00    2.00
 -15  -4  -1    5.30    2.80
 -15  -4  -1    3.60    2.80
 -15   4  -2   23.10    3.80
 -15   4  -2   24.80    4.30
 -15   4  -2   17.20    3.80
 -15  -4  -2   21.10    4.10
 -15  -4  -2   26.30    4.50
 -15   4  -3  165.28    9.10
 -15   4  -3  138.89    7.60
 -15   4  -3  144.39    7.40
 -15  -4  -3  140.99    7.40
 -15  -4  -3  145.59    7.60
 -15   4  -4    4.10    1.80
 -15   4  -4    6.40    1.90
 -15   4  -4   14.50    4.30
 -15  -4  -4    2.30    2.00
 -15  -4  -4    4.10    1.80
 -15   4  -5  119.99    5.60
 -15   4  -5  109.39    5.40
 -15  -4  -5  107.49    5.60
 -15   4  -6    0.10    1.70
 -15  -4  -6    3.00    1.50
 -15  -4  -6    3.10    1.10
 -15   5   7  112.69    6.20
 -15  -5   7  110.79    5.20
  15  -5  -7  112.69    5.40
 -15   5   6    0.90    1.70
 -15  -5   6    1.80    1.50
  15  -5  -6    2.40    1.70
 -15  -5   6    2.10    1.40
 -15   5   5  148.99    7.90
 -15   5   5  146.19    8.60
 -15  -5   5  155.88    7.60
 -15  -5   5  151.88    7.60
  15  -5  -5  151.48    8.50
 -15   5   4   15.00    3.80
 -15   5   4    7.90    2.80
 -15  -5   4    7.40    2.30
  15  -5  -4    8.30    2.70
 -15  -5   4    9.20    2.30
 -15   5   3    6.10    2.60
 -15   5   3    3.10    2.20
 -15   5   3    5.50    2.40
 -15  -5   3    6.40    2.40
 -15  -5   3    2.30    2.10
 -15   5   2   28.40    4.70
 -15   5   2   21.70    4.50
 -15   5   2   37.00    6.30
 -15  -5   2   25.40    4.60
 -15  -5   2   34.80    4.70
 -15   5   1  816.62   30.40
 -15   5   1  818.72   30.10
 -15   5   1  826.82   30.70
 -15  -5   1  816.52   30.30
 -15  -5   1  782.52   30.20
 -15   5   0   53.69    4.90
 -15   5   0   58.49    4.90
 -15   5   0   56.29    4.90
 -15   5   0   42.90    5.80
 -15   5  -1  222.68   10.30
 -15   5  -1  220.38   11.90
 -15   5  -1  235.98   11.20
 -15  -5  -1  226.18   10.60
 -15   5  -2  317.87   14.10
 -15   5  -2  328.87   13.90
 -15   5  -2  329.47   13.60
 -15  -5  -2  336.57   13.70
 -15  -5  -2  338.27   13.90
 -15   5  -3   98.79    5.60
 -15   5  -3   94.89    7.20
 -15  -5  -3   93.79    5.90
 -15  -5  -3   79.79    7.30
 -15   5  -4   24.50    3.20
 -15   5  -4   25.40    3.50
 -15   5  -4   25.00    4.20
 -15  -5  -4   26.50    3.90
 -15  -5  -4   26.60    3.40
 -15   5  -5   -1.30    1.60
 -15   5  -5    3.80    2.00
 -15  -5  -5    1.50    1.80
 -15  -5  -5    0.70    1.30
  15  -6  -7    0.30    1.30
 -15   6   6   15.80    3.20
  15  -6  -6   11.70    2.70
 -15  -6   6   15.40    3.20
 -15  -6   6   10.70    2.80
 -15   6   5   18.30    3.40
  15  -6  -5   17.50    4.40
 -15  -6   5   11.80    2.90
 -15  -6   5   14.20    2.90
 -15   6   4   20.90    4.00
 -15   6   4   17.70    4.80
 -15  -6   4   27.00    3.60
 -15  -6   4   28.30    4.20
 -15   6   3   12.10    2.90
 -15   6   3    6.00    2.30
 -15   6   3    4.40    2.10
 -15  -6   3    7.90    2.20
 -15  -6   3    3.20    2.20
  15  -6  -3   13.00    3.80
 -15   6   2  104.39    6.80
 -15   6   2  101.89    6.80
 -15   6   2  109.49    6.50
 -15  -6   2  110.09    6.50
 -15  -6   2  105.89    6.60
 -15   6   1  304.37   13.40
 -15   6   1  315.87   13.20
 -15   6   1  311.07   13.40
 -15  -6   1  303.97   13.00
 -15  -6   1  302.97   13.30
 -15   6   0  618.74   23.80
 -15   6   0  606.84   23.70
 -15   6   0  622.24   23.40
 -15   6   0  616.34   23.50
 -15   6  -1   27.20    4.10
 -15   6  -1   29.00    3.80
 -15   6  -1   20.40    3.80
 -15   6  -2   15.50    3.70
 -15   6  -2    9.40    2.30
 -15   6  -2   11.30    3.50
 -15   6  -3    4.50    1.80
 -15   6  -3    4.10    2.10
 -15   6  -3    7.20    2.20
 -15  -6  -3    8.70    2.20
 -15   6  -4   77.89    4.80
 -15   6  -4   72.09    4.30
 -15   6  -4   73.89    4.80
 -15  -6  -4   71.89    4.50
 -15  -6  -5   37.90    3.40
 -15  -7   6    2.00    1.20
 -15  -7   6    3.00    1.20
  15  -7  -6    2.00    1.50
 -15   7   5  724.83   26.40
  15  -7  -5  687.73   26.10
 -15  -7   5  703.23   26.00
 -15  -7   5  702.43   25.90
  15  -7  -5  721.23   26.20
 -15   7   4    4.30    3.10
 -15   7   4    0.60    1.60
 -15  -7   4    1.30    1.80
  15  -7  -4    2.20    2.00
 -15  -7   4    0.70    1.40
 -15   7   3  264.47   14.00
 -15  -7   3  255.57   10.80
 -15  -7   3  217.88   12.00
  15  -7  -3  242.18   10.90
 -15   7   2    7.50    2.40
 -15   7   2   10.80    3.70
 -15   7   2   13.60    4.10
 -15  -7   2   12.80    3.90
 -15  -7   2   16.70    3.60
 -15  -7   2   14.00    4.10
 -15   7   1  782.82   29.70
 -15   7   1  837.32   29.50
 -15   7   1  790.92   29.70
 -15  -7   1  807.22   29.20
 -15  -7   1  727.03   29.80
 -15   7   0    0.50    2.40
 -15   7   0    0.60    2.30
 -15   7   0    2.00    1.90
 -15  -7   0    6.80    3.50
 -15   7  -1    1.40    2.20
 -15  -7  -1    0.50    4.10
 -15   7  -2  162.08    7.50
 -15   7  -2  160.18    7.60
 -15   7  -2  155.88    7.80
 -15  -7  -2  149.39    8.10
 -15   7  -3   20.70    3.10
 -15   7  -3   17.30    3.20
 -15   7  -3   26.50    4.20
 -15  -7  -3   25.40    3.70
 -15   7  -4  245.38   10.00
 -15  -7  -4  245.28    9.90
 -15  -7  -5   40.20    2.90
 -15   8   6   34.90    3.60
  15  -8  -6   28.50    3.00
 -15  -8   6   29.50    2.50
 -15   8   5  236.18    9.70
 -15  -8   5  218.98    9.20
  15  -8  -5  224.88    9.50
 -15  -8   5  227.48    9.50
  15  -8  -5  224.68    9.40
 -15   8   4    0.40    1.40
 -15  -8   4    2.90    1.60
 -15  -8   4    0.80    1.30
  15  -8  -4    1.50    1.70
 -15   8   3  122.39    6.70
 -15   8   3  128.39    7.00
 -15  -8   3  124.49    6.40
  15  -8  -3  129.39    6.70
 -15  -8   3  120.79    6.40
 -15  -8   3   96.59    8.90
 -15   8   2   98.69    5.90
 -15   8   2   87.09    5.90
 -15   8   2   94.29    6.10
 -15  -8   2  102.39    7.30
 -15  -8   2  103.29    5.60
 -15  -8   2   94.09    5.90
  15  -8  -2   88.39    7.80
 -15   8   1   15.90    3.90
 -15   8   1   18.30    3.90
 -15  -8   1    9.40    3.50
 -15  -8   1   16.30    3.90
 -15   8   0    3.60    2.60
 -15   8   0    4.10    2.20
 -15  -8   0    2.40    3.30
 -15   8  -1   27.60    4.80
 -15   8  -1   21.30    3.20
 -15  -8  -1   23.40    6.10
 -15   8  -2   12.20    3.00
 -15   8  -3   18.70    2.80
 -15   8  -4  139.19    6.20
 -15  -8  -4  134.39    6.20
 -15   9   5  145.49    7.20
  15  -9  -5  151.08    6.80
 -15  -9   5  148.19    6.40
  15  -9  -5  153.08    6.60
 -15   9   4    0.60    1.30
  15  -9  -4   -0.70    2.90
 -15  -9   4    0.50    1.50
 -15  -9   4    0.60    1.10
  15  -9  -4    1.30    1.50
 -15   9   3   -4.80    2.90
 -15   9   3    0.30    1.40
 -15  -9   3   -1.20    1.80
 -15  -9   3    0.50    1.30
  15  -9  -3    1.50    1.50
 -15   9   2   68.19    5.10
 -15   9   2   75.79    5.30
 -15  -9   2   77.19    4.60
  15  -9  -2   69.29    4.80
 -15  -9   2   82.19    6.50
 -15   9   1  137.69    7.30
 -15   9   1  140.99    7.10
  15  -9  -1  142.29    7.00
 -15  -9   1  144.69    8.10
 -15  -9   1  143.49    6.80
 -15   9   0   85.39    5.10
 -15   9   0   85.29    5.50
 -15  -9   0   76.69    6.60
 -15   9  -1    3.00    1.50
 -15  -9  -1    3.60    3.60
 -15   9  -3   26.00    2.60
 -15   9  -4   57.69    3.50
 -15  10   4  123.59    5.90
 -15 -10   4  125.49    5.60
  15 -10  -4  128.99    5.90
 -15  10   3    3.30    1.40
  15 -10  -3    2.30    1.50
 -15 -10   3    3.10    1.30
 -15  10   2   75.19    4.50
 -15  10   2   73.89    5.10
 -15 -10   2   71.59    4.30
  15 -10  -2   77.09    4.50
 -15 -10   2   62.89    6.50
 -15  10   1  178.18    7.90
 -15  10   1  178.58    7.80
 -15 -10   1  171.38    7.60
 -15 -10   1  157.98    8.90
  15 -10  -1  175.18    8.10
 -15  10   0   67.69    5.00
 -15  10   0   84.99    4.80
 -15 -10   0   97.29    6.70
  15 -10   0   83.09    4.70
 -15  10  -1   32.50    3.00
  15 -10   1   33.70    3.20
 -15 -10  -1   38.90    7.00
 -15  10  -2   27.40    2.70
  15 -10   2   23.70    3.30
 -15  10  -3   30.70    2.70
 -15  11   3   87.99    4.50
  15 -11  -3   89.79    4.50
 -15 -11   3   89.99    4.30
 -15  11   2    8.30    2.30
  15 -11  -2   12.70    2.20
 -15 -11   2   10.00    2.50
 -15  11   1   44.50    4.00
 -15  11   1   52.69    3.60
  15 -11  -1   50.79    3.50
 -15  11   0  375.66   14.70
  15 -11   0  408.86   15.90
 -15  11  -1   12.60    2.70
  15 -11   1   12.90    2.90
 -15  11  -2   30.20    2.50
 -16   0   7    3.30    2.20
  16   0  -7   -2.20    2.20
 -16   0   7   -0.60    1.60
 -16   0   6    2.40    1.60
  16   0  -6   -2.40    2.10
 -16   0   6    3.50    2.10
 -16   0   5    2.30    2.40
 -16   0   5   -1.10    1.80
 -16   0   4   76.59    5.90
 -16   0   4   84.99    6.10
 -16   0   4   83.29    6.00
 -16   0   3    2.70    3.10
 -16   0   3   -3.00    2.30
 -16   0   3   13.50    3.90
 -16   0   2  491.95   19.80
 -16   0   2  476.05   19.70
 -16   0   2  511.45   19.70
 -16   0   1   -3.70    2.10
 -16   0   1   -1.00    2.10
 -16   0   1   -0.10    2.30
 -16   0   1    1.10    2.50
 -16   0   0  233.48   10.40
 -16   0   0  219.58   10.80
 -16   0   0  222.48   10.20
 -16   0  -1    2.10    2.00
 -16   0  -1    2.20    3.00
 -16   0  -1    1.50    2.00
 -16   0  -2 1012.50   37.80
 -16   0  -2 1044.20   37.60
 -16   0  -2 1037.40   37.80
 -16   0  -3   -0.60    1.60
 -16   0  -3    0.90    1.80
 -16   0  -4    2.20    1.50
 -16   0  -4    2.40    1.60
 -16   0  -5   -1.40    1.50
 -16   0  -5   -2.10    1.20
 -16   0  -6  182.18    7.20
 -16   0  -6  182.68    7.30
 -16   1   7    2.00    1.70
 -16  -1   7    1.20    1.50
 -16  -1   7    7.20    2.50
  16  -1  -7    1.40    1.90
 -16   1   6    7.40    1.90
  16   1  -6    7.60    2.60
 -16   1   6   13.50    3.80
 -16  -1   6   10.00    2.90
 -16  -1   6    3.50    1.80
  16  -1  -6   12.40    3.50
 -16   1   5   -0.70    2.50
 -16   1   5   -0.10    2.00
 -16  -1   5    0.00    1.80
 -16  -1   5    0.80    2.20
 -16   1   4   18.60    4.10
 -16   1   4   21.20    4.10
 -16   1   4   11.50    2.80
 -16  -1   4   15.70    4.00
 -16  -1   4   17.80    3.90
 -16   1   3    2.30    2.50
 -16   1   3   -3.30    2.10
 -16   1   3   -0.60    2.00
 -16  -1   3    1.70    2.70
 -16  -1   3    3.60    2.20
 -16  -1   3    1.30    2.20
 -16   1   2   46.80    5.00
 -16   1   2   64.69    5.20
 -16   1   2   67.19    5.90
 -16   1   2   59.19    5.70
 -16  -1   2   60.59    5.30
 -16  -1   2   56.79    5.50
 -16  -1   2   54.79    5.30
 -16   1   1  921.61   33.90
 -16   1   1  898.61   33.70
 -16   1   1  886.91   33.20
 -16   1   1  903.71   33.70
 -16  -1   1  887.91   33.80
 -16  -1   1  884.61   33.20
 -16  -1   1  964.10   33.70
 -16  -1   1  910.21   33.70
 -16   1   0  749.03   27.60
 -16   1   0  708.93   27.00
 -16   1   0  683.43   27.40
 -16   1   0  724.83   27.20
 -16  -1   0  717.83   27.00
 -16  -1   0  759.22   27.60
 -16  -1   0  721.93   27.20
 -16   1  -1  426.26   17.00
 -16   1  -1  411.86   16.30
 -16   1  -1  407.46   16.50
 -16  -1  -1  410.26   16.90
 -16  -1  -1  408.26   16.40
 -16  -1  -1  396.06   16.40
 -16   1  -2   92.09    7.00
 -16   1  -2  104.39    6.00
 -16   1  -2  101.09    6.00
 -16  -1  -2   97.59    6.00
 -16  -1  -2  103.69    6.10
 -16   1  -3  148.29    7.50
 -16   1  -3  145.99    7.40
 -16  -1  -3  148.59    7.50
 -16  -1  -3  153.18    7.60
 -16   1  -4   49.20    3.90
 -16   1  -4   44.40    3.80
 -16  -1  -4   51.69    4.10
 -16  -1  -4   47.00    3.80
 -16   1  -5    3.50    1.30
 -16   1  -5    2.10    1.50
 -16  -1  -5    4.50    2.40
 -16  -1  -5    7.30    2.30
 -16   1  -6    6.30    2.00
 -16   1  -6   11.40    2.10
 -16  -1  -6    5.90    1.90
 -16  -1  -6    2.60    1.10
 -16   2   7   46.40    4.00
  16  -2  -7   51.19    3.80
 -16  -2   7   49.90    4.00
 -16   2   6   60.89    4.50
 -16   2   6   62.59    5.20
  16  -2  -6   61.69    4.70
 -16  -2   6   53.79    4.40
 -16   2   5   38.10    5.20
 -16   2   5   43.60    5.60
 -16  -2   5   30.60    4.50
 -16  -2   5   33.90    5.20
 -16   2   4    2.30    2.40
 -16   2   4    3.80    2.20
 -16  -2   4    4.40    1.90
 -16  -2   4    0.00    2.30
 -16   2   3  519.05   21.40
 -16   2   3  534.05   21.30
 -16   2   3  543.95   21.30
 -16  -2   3  526.95   21.20
 -16  -2   3  559.94   21.10
 -16  -2   3  531.95   21.30
 -16   2   2   24.70    4.30
 -16   2   2   24.40    4.10
 -16   2   2   22.90    4.80
 -16  -2   2   23.30    4.50
 -16  -2   2   22.70    4.70
 -16  -2   2   20.20    4.10
 -16   2   1    0.60    2.20
 -16   2   1    6.10    2.40
 -16   2   1    7.50    2.80
 -16   2   1    4.10    2.20
 -16  -2   1    8.10    3.00
 -16  -2   1    2.70    2.60
 -16  -2   1    3.50    2.70
 -16   2   0  208.48    9.40
 -16   2   0  206.28    9.90
 -16   2   0  194.18    9.40
 -16   2   0  195.28   10.60
 -16  -2   0  197.08    9.60
 -16  -2   0  198.48    9.70
 -16  -2   0  206.18   10.00
 -16   2  -1  331.47   13.60
 -16   2  -1  300.17   13.40
 -16   2  -1  321.17   13.10
 -16  -2  -1  311.27   13.10
 -16  -2  -1  307.47   13.10
 -16  -2  -1  309.67   13.80
 -16   2  -2  111.69    6.90
 -16   2  -2  101.09    6.20
 -16   2  -2  107.89    6.30
 -16  -2  -2  109.29    6.30
 -16  -2  -2  112.49    6.40
 -16   2  -3   74.59    5.00
 -16   2  -3   64.89    6.50
 -16   2  -3   75.09    5.10
 -16  -2  -3   69.39    4.90
 -16  -2  -3   69.89    4.70
 -16   2  -4   10.90    2.80
 -16   2  -4   15.60    2.90
 -16  -2  -4   11.90    2.90
 -16  -2  -4   12.80    2.90
 -16   2  -5    3.00    1.60
 -16   2  -5    0.90    1.30
 -16  -2  -5    0.20    1.40
 -16  -2  -5    3.50    1.50
 -16   2  -6  152.88    6.10
 -16  -2  -6  141.99    6.10
 -16   3   7    7.10    1.90
 -16  -3   7   12.20    2.60
 -16  -3   7   11.90    2.50
  16  -3  -7   13.10    2.60
 -16   3   6    8.90    3.00
 -16   3   6    7.80    3.00
  16  -3  -6   14.80    4.50
 -16  -3   6    4.40    1.80
 -16  -3   6    5.10    1.70
 -16   3   5   88.79    5.80
 -16   3   5   84.09    5.90
 -16  -3   5   87.59    5.60
 -16  -3   5   83.99    5.50
 -16   3   4  367.26   15.50
 -16   3   4  373.66   15.40
 -16   3   4  370.56   15.50
  16  -3  -4  353.46   15.50
 -16  -3   4  383.16   17.50
 -16  -3   4  371.96   15.40
 -16   3   3    2.10    2.40
 -16   3   3    4.10    2.80
 -16   3   3   -0.50    2.30
 -16  -3   3    2.10    2.00
 -16  -3   3    6.60    3.50
 -16  -3   3    0.80    2.30
 -16   3   2   17.60    4.30
 -16   3   2   22.10    4.60
 -16   3   2   22.90    4.10
 -16  -3   2   20.10    5.60
 -16  -3   2   25.60    4.60
 -16  -3   2   12.80    2.70
 -16   3   1   39.90    5.30
 -16   3   1   30.00    4.30
 -16   3   1   27.80    4.60
 -16   3   1   22.90    4.00
 -16  -3   1   31.60    4.90
 -16  -3   1   37.60    5.20
 -16  -3   1   25.10    5.30
 -16   3   0  263.67   12.10
 -16   3   0  255.67   11.30
 -16   3   0  252.77   12.10
 -16   3   0  254.67   11.10
 -16  -3   0  248.68   11.60
 -16  -3   0  240.78   11.40
 -16  -3   0  269.07   11.90
 -16   3  -1   40.70    4.30
 -16   3  -1   41.00    4.30
 -16   3  -1   36.70    4.70
 -16  -3  -1   41.80    4.80
 -16  -3  -1   36.50    4.70
 -16   3  -2  282.27   12.10
 -16   3  -2  274.57   12.10
 -16   3  -2  290.97   12.00
 -16  -3  -2  271.37   11.90
 -16  -3  -2  282.47   11.90
 -16   3  -3  720.23   27.40
 -16   3  -3  779.42   27.60
 -16   3  -3  770.02   27.50
 -16  -3  -3  690.53   29.10
 -16   3  -4  173.08    7.90
 -16   3  -4  170.88    7.80
 -16  -3  -4  175.88    7.90
 -16   3  -5   66.59    3.90
 -16   3  -5   74.69    4.10
 -16  -3  -5   69.19    4.10
 -16  -3  -5   72.09    4.00
 -16   4   7   93.49    5.00
 -16  -4   7   85.69    4.20
  16  -4  -7   76.39    4.40
 -16  -4   7   77.49    4.20
 -16   4   6  120.69    6.10
  16  -4  -6  113.29    6.40
 -16  -4   6  109.79    5.60
 -16  -4   6  102.69    5.60
 -16   4   5   67.39    5.10
 -16   4   5   79.89    5.80
 -16  -4   5   79.99    5.40
 -16  -4   5   76.79    5.10
 -16   4   4    2.30    2.40
 -16   4   4   -0.40    1.90
 -16  -4   4    4.30    2.00
 -16  -4   4    4.20    2.20
 -16   4   3 1215.28   44.20
 -16   4   3 1245.98   44.50
 -16   4   3 1221.68   44.20
 -16  -4   3 1235.18   44.20
 -16  -4   3 1141.99   43.90
 -16   4   2   22.60    4.10
 -16   4   2   21.40    4.10
 -16   4   2   13.10    4.10
 -16  -4   2   31.10    4.60
 -16  -4   2   14.30    4.40
 -16   4   1   13.10    2.80
 -16   4   1   12.90    3.60
 -16   4   1   12.30    3.90
 -16   4   1   22.30    3.90
 -16  -4   1   14.70    3.40
 -16  -4   1   10.00    2.70
 -16   4   0  628.34   24.50
 -16   4   0  623.64   23.70
 -16   4   0  639.44   23.80
 -16   4   0  603.24   23.90
 -16  -4   0  621.14   23.90
 -16  -4   0  613.34   23.70
 -16   4  -1  328.67   13.90
 -16   4  -1  358.76   14.50
 -16   4  -1  333.57   14.00
 -16  -4  -1  359.76   14.20
 -16  -4  -1  324.37   14.10
 -16   4  -2   79.59    5.80
 -16   4  -2   87.89    5.30
 -16   4  -2   85.79    5.40
 -16  -4  -2   89.59    5.70
 -16  -4  -2   82.69    5.80
 -16   4  -3   62.09    4.50
 -16   4  -3   58.69    4.40
 -16   4  -3   55.59    4.90
 -16  -4  -3   67.39    4.60
 -16  -4  -3   59.29    4.70
 -16   4  -4   42.00    3.40
 -16   4  -4   37.60    6.10
 -16   4  -4   36.10    3.50
 -16  -4  -4   39.10    3.50
 -16  -4  -4   40.20    3.70
 -16  -4  -5    2.50    1.60
 -16  -4  -5    0.90    1.20
 -16  -5   7   65.69    3.70
  16  -5  -7   73.89    3.80
 -16   5   6  125.09    6.30
  16  -5  -6  132.19    7.20
 -16  -5   6  142.69    7.90
 -16  -5   6  124.59    6.10
 -16   5   5  148.49    7.40
 -16   5   5  152.28    7.80
 -16  -5   5  144.29    7.10
 -16  -5   5  140.69    6.90
  16  -5  -5  134.19    8.30
 -16   5   4   49.30    4.90
  16  -5  -4   37.00    4.70
 -16   5   3   19.10    3.80
 -16   5   3   15.40    3.90
 -16   5   3   10.90    3.60
 -16  -5   3   10.40    2.50
 -16  -5   3   12.90    3.60
 -16   5   2  125.89    7.00
 -16   5   2  113.79    7.20
 -16   5   2  125.59    7.30
 -16  -5   2  119.19    7.10
 -16  -5   2  129.09    7.00
 -16   5   1   15.00    3.70
 -16   5   1   21.30    4.60
 -16   5   1   14.00    4.40
 -16  -5   1   22.30    4.60
 -16  -5   1    9.80    2.90
 -16   5   0   -0.70    2.10
 -16   5   0    1.80    2.60
 -16   5   0    0.00    1.70
 -16   5   0    1.70    2.00
 -16   5  -1  274.77   12.00
 -16   5  -1  273.57   11.60
 -16   5  -1  270.67   11.70
 -16  -5  -1  261.37   12.00
 -16   5  -2   14.80    3.30
 -16   5  -2   11.60    3.50
 -16   5  -2   15.40    3.40
 -16  -5  -2   14.40    3.10
 -16  -5  -2   14.00    3.90
 -16   5  -3   29.00    3.40
 -16   5  -3   26.60    3.20
 -16   5  -3   24.00    3.90
 -16  -5  -3   36.00    3.80
 -16  -5  -3   34.50    4.30
 -16   5  -4   -2.00    1.40
 -16   5  -4   -1.50    1.50
 -16   5  -4   -0.80    2.30
 -16  -5  -4   -0.10    1.50
 -16  -5  -4    4.30    2.20
 -16   5  -5   38.90    3.60
 -16   5  -5   38.50    3.10
 -16  -5  -5   36.30    2.70
 -16   6   6   72.29    4.50
 -16  -6   6   74.79    4.50
 -16  -6   6   73.59    3.90
  16  -6  -6   68.49    4.20
 -16   6   5   48.00    4.00
 -16  -6   5   43.10    3.50
  16  -6  -5   47.80    4.90
 -16  -6   5   45.80    3.70
 -16   6   4   47.60    4.80
 -16   6   4   46.40    4.30
  16  -6  -4   51.89    4.50
 -16  -6   4   46.80    4.00
 -16  -6   4   50.49    4.20
 -16   6   3  492.55   20.00
 -16   6   3  514.85   20.00
  16  -6  -3  519.05   21.90
 -16   6   2  146.59    7.50
 -16   6   2  127.09    7.50
 -16   6   2  140.39    7.60
 -16  -6   2  137.49    7.20
 -16  -6   2  133.09    7.30
 -16   6   1   24.00    4.30
 -16   6   1   23.10    3.90
 -16   6   1   22.20    4.10
 -16  -6   1   31.80    4.40
 -16  -6   1   22.20    5.00
 -16   6   0   -2.30    1.80
 -16   6   0    3.20    1.90
 -16   6   0    2.10    2.50
 -16   6  -1   11.70    3.50
 -16   6  -1   13.50    3.00
 -16   6  -1    8.00    2.20
 -16   6  -2    2.10    1.80
 -16   6  -2    0.40    1.50
 -16   6  -2   -2.60    1.70
 -16  -6  -2   -0.40    2.20
 -16   6  -3   20.80    3.40
 -16   6  -3   18.20    3.40
 -16   6  -3   16.20    2.80
 -16  -6  -3   25.50    3.60
 -16   6  -4   30.90    4.30
 -16   6  -4   24.90    3.60
 -16   6  -4   36.00    2.90
 -16  -6  -4   33.90    3.00
 -16  -6  -5   22.40    2.40
 -16   7   6  108.59    5.30
 -16  -7   6  115.19    5.00
  16  -7  -6  107.49    5.20
 -16  -7   6  111.09    5.00
 -16   7   5  216.38    9.00
  16  -7  -5  199.08    8.90
 -16  -7   5  207.38    9.40
 -16  -7   5  201.48    8.50
  16  -7  -5  202.08    8.70
 -16   7   4  369.06   15.00
 -16   7   4  379.86   15.10
 -16  -7   4  360.56   14.60
  16  -7  -4  382.96   14.90
 -16  -7   4  379.36   14.70
 -16   7   3    1.30    2.10
 -16   7   3    1.40    1.70
 -16  -7   3   -0.30    1.60
  16  -7  -3   -0.70    1.70
 -16  -7   3   -1.20    2.00
 -16   7   2  186.28    8.80
 -16   7   2  192.48    9.10
 -16   7   2  188.18    9.00
 -16  -7   2  183.08    8.60
 -16  -7   2  187.28    8.80
 -16   7   1    0.40    2.00
 -16   7   1   -0.10    1.90
 -16  -7   1    2.00    2.00
 -16   7   0  266.27   11.80
 -16   7   0  274.37   11.50
 -16   7  -1   12.00    3.20
 -16   7  -2   27.50    3.80
 -16   7  -2   33.50    3.60
 -16   7  -3   60.39    4.20
 -16   7  -3   55.29    4.50
 -16  -7  -3   52.09    4.40
 -16   7  -4   -3.00    1.80
 -16  -7  -4   -1.30    1.70
 -16   8   5   19.50    2.70
 -16  -8   5   19.10    2.20
  16  -8  -5   20.20    2.80
 -16  -8   5   23.00    2.60
  16  -8  -5   19.70    3.20
 -16   8   4   55.59    4.10
 -16  -8   4   61.39    3.80
  16  -8  -4   63.19    4.10
 -16  -8   4   58.99    4.20
 -16   8   3    4.10    2.30
  16  -8  -3    3.10    1.60
 -16  -8   3    3.70    1.90
 -16   8   2    3.80    2.00
 -16   8   2    1.60    1.60
  16  -8  -2    2.10    1.70
 -16  -8   2    3.50    2.50
 -16  -8   2    3.80    1.60
 -16   8   1   61.79    4.60
 -16   8   1   66.39    4.80
 -16   8   1   62.49    4.70
 -16  -8   1   65.39    4.70
 -16   8   0   18.40    3.20
 -16   8   0   17.70    4.10
 -16   8  -1  133.69    6.80
 -16   8  -1  138.09    7.10
 -16   8  -2   17.80    2.80
 -16   8  -3    1.10    1.50
 -16   8  -4   50.39    3.60
 -16   9   5    3.30    1.30
 -16  -9   5    6.70    1.80
  16  -9  -5    4.90    1.80
 -16   9   4  612.74   22.10
 -16  -9   4  584.14   21.70
  16  -9  -4  580.24   21.70
  16  -9  -4  621.54   22.40
 -16   9   3    2.10    1.30
 -16   9   3    6.60    2.90
  16  -9  -3    3.50    1.50
 -16  -9   3    1.40    1.30
 -16   9   2  230.78    9.60
 -16   9   2  211.98    9.50
  16  -9  -2  228.18    9.60
 -16  -9   2  221.98    9.20
 -16   9   1   18.30    3.20
 -16   9   1   22.00    3.60
 -16  -9   1   13.00    3.80
  16  -9  -1   16.20    2.80
 -16   9   0  691.23   25.80
 -16   9   0  719.63   26.30
 -16   9  -1   50.69    3.70
 -16   9  -2   56.99    3.60
 -16   9  -3    1.20    1.30
 -16  10   4   64.29    3.70
 -16 -10   4   69.09    3.50
  16 -10  -4   69.89    3.80
 -16  10   3    8.20    2.20
 -16 -10   3   14.00    2.20
  16 -10  -3   11.30    2.20
 -16  10   2  112.49    5.70
 -16  10   2  100.89    5.20
 -16 -10   2   97.89    4.90
  16 -10  -2  100.49    5.10
 -16  10   1   20.20    3.00
 -16  10   1   26.10    3.10
  16 -10  -1   18.90    2.50
 -16  10   0    0.20    1.90
 -16  10   0   -1.80    1.40
  16 -10   0   -0.70    1.30
 -16  10  -1   40.10    3.00
  16 -10   1   37.40    3.30
 -16  10  -2   47.40    3.00
 -16  11   2   51.79    3.30
  16 -11  -2   51.49    3.20
 -16  11   1   44.60    3.40
 -16  11   1   42.60    4.90
  16 -11  -1   49.90    3.10
 -16  11   0  251.67    9.80
  16 -11   0  252.07    9.70
 -17   0   7    4.30    2.70
 -17   0   7   -2.50    1.40
  17   0  -7    1.30    3.00
  17   0  -6  333.67   13.40
 -17   0   6  330.47   13.30
 -17   0   6  346.47   14.40
 -17   0   5   -1.20    1.50
 -17   0   5   -0.80    1.90
 -17   0   4  118.19    7.00
 -17   0   4  123.39    7.00
 -17   0   3    1.70    2.10
 -17   0   3   -0.30    2.10
 -17   0   3   -0.30    2.30
 -17   0   2 1786.62   63.69
 -17   0   2 1778.22   63.29
 -17   0   2 1749.32   62.99
 -17   0   1    0.90    2.20
 -17   0   1    3.30    2.50
 -17   0   1    2.60    2.60
 -17   0   1   -2.40    2.40
 -17   0   0  328.97   15.20
 -17   0   0  302.27   13.00
 -17   0   0  307.47   13.50
 -17   0  -1    1.50    2.70
 -17   0  -1    0.80    1.90
 -17   0  -1    0.10    1.90
 -17   0  -2 1305.07   46.70
 -17   0  -2 1299.37   46.70
 -17   0  -3    1.10    1.70
 -17   0  -3    0.70    2.00
 -17   0  -4  176.78    7.80
 -17   0  -4  173.88    7.80
 -17   0  -5    0.60    1.20
 -17   0  -5    1.00    1.20
 -17   1   7   65.69    3.90
 -17  -1   7   63.69    3.80
 -17  -1   7   59.09    4.10
  17  -1  -7   62.49    4.10
 -17   1   6   32.10    3.70
 -17   1   6   29.30    3.40
  17   1  -6   26.00    4.20
 -17  -1   6   34.40    3.50
 -17  -1   6   26.80    3.20
  17  -1  -6   31.20    3.60
 -17   1   5   85.09    5.40
 -17   1   5   83.39    5.60
 -17  -1   5   83.79    5.40
 -17  -1   5   82.29    5.30
 -17   1   4   25.50    4.30
 -17   1   4   28.10    4.00
 -17   1   4   29.70    4.10
 -17  -1   4   24.00    3.80
 -17  -1   4   27.60    4.20
 -17   1   3    3.80    2.20
 -17   1   3    0.20    1.90
 -17   1   3   -0.70    2.30
 -17  -1   3    4.20    2.60
 -17  -1   3   -1.90    1.80
 -17  -1   3    3.00    2.30
 -17   1   2   21.50    4.60
 -17   1   2   32.70    4.20
 -17   1   2   34.60    4.50
 -17  -1   2   27.00    4.50
 -17  -1   2   32.30    4.60
 -17  -1   2   24.80    4.20
 -17   1   1  167.58    8.40
 -17   1   1  167.18    8.80
 -17   1   1  162.08    8.20
 -17   1   1  158.48    8.60
 -17  -1   1  162.88    8.60
 -17  -1   1  159.18    8.70
 -17  -1   1  163.58    8.60
 -17  -1   1  171.78    8.50
 -17   1   0  279.77   13.50
 -17   1   0  257.37   11.40
 -17   1   0  276.87   12.10
 -17  -1   0  276.77   12.10
 -17  -1   0  257.07   11.60
 -17  -1   0  256.57   11.40
 -17   1  -1  158.88    7.90
 -17   1  -1  163.28    8.10
 -17   1  -1  182.78    8.70
 -17  -1  -1  156.18    7.90
 -17  -1  -1  158.58    8.80
 -17  -1  -1  157.98    8.00
 -17   1  -2   23.20    3.40
 -17   1  -2   22.10    6.50
 -17   1  -2   23.40    3.50
 -17  -1  -2   25.50    3.80
 -17  -1  -2   19.50    3.40
 -17   1  -3   14.30    2.90
 -17   1  -3   21.50    3.30
 -17  -1  -3   19.10    3.20
 -17  -1  -3   18.40    2.90
 -17   1  -4   27.00    2.90
 -17   1  -4   30.40    3.10
 -17  -1  -4   25.30    3.20
 -17  -1  -4   24.90    2.80
 -17   1  -5   15.60    2.20
 -17   1  -5   15.80    2.10
 -17  -1  -5   14.30    2.30
 -17  -1  -5   12.80    2.20
 -17   2   7  102.49    5.00
 -17  -2   7   93.49    4.70
  17  -2  -7  101.39    5.00
 -17  -2   7   93.09    4.70
 -17   2   6  120.59    6.40
 -17   2   6  108.79    6.20
 -17  -2   6  116.59    5.90
 -17  -2   6  120.29    5.90
  17  -2  -6  124.39    6.20
 -17   2   5   38.20    4.30
 -17   2   5   39.10    3.90
 -17  -2   5   35.50    3.70
 -17  -2   5   39.50    3.90
 -17   2   4    0.80    2.00
 -17   2   4   -0.30    2.00
 -17   2   4    0.00    1.80
 -17  -2   4   -1.90    1.70
 -17  -2   4    3.30    2.30
 -17   2   3  191.58    9.60
 -17   2   3  199.58    9.60
 -17   2   3  198.28   10.50
 -17  -2   3  187.68    9.50
 -17  -2   3  203.08    9.60
 -17  -2   3  210.98    9.70
 -17   2   2 1809.72   65.29
 -17   2   2 1839.52   65.29
[truncated: 49,145 more chars]
