# Supplementary material for: Crystal structure, Hirshfeld surface analysis and DFT study of (2Z)-2-(2,4-di­chloro­benzyl­idene)-4-[2-(2-oxo-1,3-oxazolidin-3-yl)eth­yl]-3,4-di­hydro-2H-1,4-benzo­thia­zin-3-one
Source: Acta Crystallogr E Crystallogr Commun. 2019 Apr 9;75(Pt 5):593–9. doi: 10.1107/S2056989019004250 (PMC6505589; doi:10.1107/S2056989019004250)
Supplement: Supplementary file 2 [file e-75-00593-Isup2.hkl]

data_I                                                                          
_shelx_title ' JTM1041_0ma_a.res in P2(1)/c'                                    
_shelx_refln_list_code          4                                               
_shelx_F_calc_maximum      172.18                                               
_exptl_crystal_F_000       896.00                                               
_reflns_d_resolution_high  0.8083                                               
                                                                                
loop_                                                                           
 _space_group_symop_operation_xyz                                               
 'x, y, z'                                                                      
 '-x, y+1/2, -z+1/2'                                                            
 '-x, -y, -z'                                                                   
 'x, -y-1/2, z-1/2'                                                             
                                                                                
_cell_length_a    18.4615                                                       
_cell_length_b    12.8567                                                       
_cell_length_c     7.9251                                                       
_cell_angle_alpha  90.000                                                       
_cell_angle_beta   96.926                                                       
_cell_angle_gamma  90.000                                                       
                                                                                
_shelx_F_squared_multiplier     1.000                                           
                                                                                
loop_                                                                           
 _refln_index_h                                                                 
 _refln_index_k                                                                 
 _refln_index_l                                                                 
 _refln_F_squared_calc                                                          
 _refln_F_squared_meas                                                          
 _refln_F_squared_sigma                                                         
 _refln_observed_status                                                         
   1   0   0        838.86        725.35        25.15 o                         
   2   0   0       4188.96       3909.40        96.07 o                         
   3   0   0       2444.90       2379.59        58.19 o                         
   4   0   0       5191.28       4959.41       121.13 o                         
   5   0   0      14442.46      13261.64       397.09 o                         
   6   0   0       1563.99       1740.75        61.72 o                         
   7   0   0        764.78        866.07        32.00 o                         
   8   0   0        130.66        143.49         8.13 o                         
   9   0   0          9.24         11.68         3.05 o                         
  10   0   0         15.51          2.54         4.06 o                         
  11   0   0        172.78        233.15        14.73 o                         
  12   0   0        280.87        245.99        10.85 o                         
  13   0   0        124.35        119.59         7.08 o                         
  14   0   0       4657.49       4537.83        80.50 o                         
  15   0   0       5298.64       5427.57       110.70 o                         
  16   0   0        594.89        572.62        15.34 o                         
  17   0   0        791.82        792.03        20.25 o                         
  18   0   0        593.38        594.53        15.33 o                         
  19   0   0        778.00        786.56        18.66 o                         
  20   0   0        642.60        638.89        15.25 o                         
  21   0   0         44.85         33.67         5.06 o                         
  22   0   0        331.76        302.85        10.09 o                         
   1   1   0        987.22        991.19        36.85 o                         
   2   1   0       2611.15       2384.55       103.38 o                         
   3   1   0       4177.48       3973.50        79.17 o                         
   4   1   0         31.16         42.71         1.80 o                         
   5   1   0          2.63          0.96         0.67 o                         
   6   1   0       1834.71       1909.69        38.91 o                         
   7   1   0       5233.78       4995.87       117.61 o                         
   8   1   0       1581.98       1676.37        30.26 o                         
   9   1   0       3110.74       3437.65        60.64 o                         
  10   1   0         70.31         68.74         5.79 o                         
  11   1   0        753.75        827.75        19.69 o                         
  12   1   0       2103.87       2124.75        29.77 o                         
  13   1   0         80.45         94.10         4.81 o                         
  14   1   0        289.36        276.48         6.52 o                         
  15   1   0        196.06        178.65         5.63 o                         
  16   1   0       1817.50       1839.28        26.19 o                         
  17   1   0        601.95        677.75        12.40 o                         
  18   1   0         38.81         39.12         3.59 o                         
  19   1   0         69.50         49.61         3.67 o                         
  20   1   0         31.62         35.91         3.53 o                         
  21   1   0        118.23        109.08         5.02 o                         
  22   1   0         39.68         29.18         8.00 o                         
   0   2   0       9972.04       8164.81       283.44 o                         
   1   2   0       6454.89       6270.51       125.51 o                         
   2   2   0       1314.39       1284.17        28.23 o                         
   3   2   0         16.69         14.26         1.04 o                         
   4   2   0         52.69         42.68         1.91 o                         
   5   2   0       4635.02       4552.45        91.20 o                         
   6   2   0         39.35         42.39         2.27 o                         
   7   2   0        105.46        100.30         3.32 o                         
   8   2   0         26.74         40.13         2.93 o                         
   9   2   0        705.33        845.75        16.54 o                         
  10   2   0         47.50         56.67         5.39 o                         
  11   2   0          7.14          9.04         5.83 o                         
  12   2   0       1243.87       1212.99        17.13 o                         
  13   2   0          0.81         -2.41         2.41 o                         
  14   2   0        651.15        609.23        22.72 o                         
  15   2   0        381.36        375.66         7.87 o                         
  16   2   0        507.27        510.68         9.39 o                         
  17   2   0         96.04         91.99         4.70 o                         
  18   2   0         10.30         12.34         2.49 o                         
  19   2   0       1941.86       1840.08        27.70 o                         
  20   2   0        352.67        348.67         7.48 o                         
  21   2   0          0.28          1.28         2.56 o                         
  22   2   0         18.65         25.70         4.21 o                         
   1   3   0       3608.47       3431.31        77.34 o                         
   2   3   0        150.35        147.40         3.34 o                         
   3   3   0      11242.72      10733.77       185.98 o                         
   4   3   0        447.01        447.95         8.67 o                         
   5   3   0       2378.65       2321.67        47.17 o                         
   6   3   0        197.98        238.96         6.44 o                         
   7   3   0      14361.62      13607.95       209.53 o                         
   8   3   0       6209.97       6211.96       108.19 o                         
   9   3   0         24.34         49.60         4.55 o                         
  10   3   0         67.56         76.15         6.25 o                         
  11   3   0        572.25        448.14         8.96 o                         
  12   3   0       3497.21       3316.07        44.68 o                         
  13   3   0        159.60        156.64         7.05 o                         
  14   3   0        332.17        309.82         7.48 o                         
  15   3   0       1576.30       1546.44        22.48 o                         
  16   3   0        644.39        647.92        11.16 o                         
  17   3   0        128.52        132.00         5.63 o                         
  18   3   0          0.22          1.24         2.94 o                         
  19   3   0          6.22          6.84         2.09 o                         
  20   3   0        154.55        161.65         6.38 o                         
  21   3   0         24.34         28.67         4.15 o                         
  22   3   0         56.25         72.68         4.63 o                         
   0   4   0       1785.67       1837.27        64.77 o                         
   1   4   0         26.55         38.50         1.80 o                         
   2   4   0          6.27          4.49         0.93 o                         
   3   4   0       1832.83       1784.06        31.59 o                         
   4   4   0       4039.05       4275.83        74.31 o                         
   5   4   0        302.66        307.76         8.91 o                         
   6   4   0       4560.39       4947.97        86.38 o                         
   7   4   0       1361.06       1428.26        28.74 o                         
   8   4   0       5859.23       5938.47       103.59 o                         
   9   4   0       1915.12       1983.49        42.04 o                         
  10   4   0        153.91        122.85         7.20 o                         
  11   4   0        810.91        792.03        13.07 o                         
  12   4   0       1485.04       1415.48        20.83 o                         
  13   4   0        215.60        178.92         6.51 o                         
  14   4   0       1067.45       1039.56        17.36 o                         
  15   4   0        125.88        130.16         5.62 o                         
  16   4   0       1481.76       1579.08        24.80 o                         
  17   4   0          1.56          0.81         2.35 o                         
  18   4   0        135.63        118.87        12.95 o                         
  19   4   0         12.26         14.26         8.64 o                         
  20   4   0        215.13        207.06         8.34 o                         
  21   4   0          0.06         -0.66         2.42 o                         
   1   5   0         76.73        108.73         3.36 o                         
   2   5   0        317.95        367.66         7.16 o                         
   3   5   0       9287.20       8705.68       134.48 o                         
   4   5   0        318.69        313.61         6.57 o                         
   5   5   0       1643.19       1859.50        44.51 o                         
   6   5   0        248.84        216.33         6.48 o                         
   7   5   0       4818.34       4962.00       174.06 o                         
   8   5   0        357.81        297.69        18.42 o                         
   9   5   0          0.98          4.40         2.75 o                         
  10   5   0         18.80         30.70         3.12 o                         
  11   5   0        136.08        147.04         6.00 o                         
  12   5   0       1835.56       1846.34        28.39 o                         
  13   5   0       2157.17       2145.90        35.96 o                         
  14   5   0        301.85        273.88         8.61 o                         
  15   5   0        160.36        137.61         6.67 o                         
  16   5   0          4.63          1.58         2.58 o                         
  17   5   0         86.24         75.02         5.71 o                         
  18   5   0        208.05        185.28         8.60 o                         
  19   5   0          5.87          2.16         2.87 o                         
  20   5   0        155.73        165.00         9.46 o                         
  21   5   0         76.82         78.29         4.74 o                         
   0   6   0       2690.00       2566.05        67.32 o                         
   1   6   0        449.38        373.89         7.84 o                         
   2   6   0        763.80        781.93        15.74 o                         
   3   6   0       2672.85       2509.79        41.40 o                         
   4   6   0       5030.86       4897.98        85.93 o                         
   5   6   0         25.67         53.38         6.42 o                         
   6   6   0        145.86        123.71         8.08 o                         
   7   6   0         64.43         79.57         7.55 o                         
   8   6   0       2535.24       2442.14        44.64 o                         
   9   6   0       2240.06       2040.64        31.04 o                         
  10   6   0        367.00        326.31         8.03 o                         
  11   6   0       4069.83       4076.34        59.46 o                         
  12   6   0        340.34        324.22         7.95 o                         
  13   6   0        199.74        182.72         6.55 o                         
  14   6   0         65.97         86.53         6.43 o                         
  15   6   0       1467.54       1564.97        29.97 o                         
  16   6   0          4.34          2.14         4.05 o                         
  17   6   0         54.43         58.10         7.47 o                         
  18   6   0        463.47        457.32        14.72 o                         
  19   6   0        253.35        250.35         9.58 o                         
  20   6   0          8.44          1.89         4.70 o                         
   1   7   0       1291.27       1354.28        25.84 o                         
   2   7   0       1217.98       1283.94        24.66 o                         
   3   7   0       1480.52       1557.17        29.46 o                         
   4   7   0        314.37        252.28         9.33 o                         
   5   7   0        315.44        352.10        13.90 o                         
   6   7   0        506.17        488.92        17.16 o                         
   7   7   0          5.69         15.80         5.81 o                         
   8   7   0         20.20         16.08         3.29 o                         
   9   7   0        214.17        191.21         6.89 o                         
  10   7   0          5.08          0.98         2.65 o                         
  11   7   0       2609.71       2648.37        48.79 o                         
  12   7   0       1074.36       1081.33        19.74 o                         
  13   7   0         79.83         81.43         5.62 o                         
  14   7   0        457.82        452.90        11.52 o                         
  15   7   0          7.61          5.29         2.99 o                         
  16   7   0        705.53        687.03        20.92 o                         
  17   7   0         33.02         29.92         4.14 o                         
  18   7   0        200.20        212.77         8.62 o                         
  19   7   0         33.42         31.14         4.12 o                         
  20   7   0         32.42         36.52         3.70 o                         
   0   8   0       1122.80       1090.23        30.33 o                         
   1   8   0         63.48        114.41         5.89 o                         
   2   8   0        130.70        152.50         7.66 o                         
   3   8   0        259.80        237.03         9.68 o                         
   4   8   0       2518.51       2494.41        52.49 o                         
   5   8   0          2.33          9.50         6.48 o                         
   6   8   0        835.78        807.43        26.87 o                         
   7   8   0         62.86         71.47         5.75 o                         
   8   8   0       2636.09       2591.09        47.55 o                         
   9   8   0       1248.38       1252.79        25.86 o                         
  10   8   0        791.62        840.39        19.65 o                         
  11   8   0       1926.02       1829.36        31.05 o                         
  12   8   0        392.21        338.78         8.77 o                         
  13   8   0          4.04          3.53         3.26 o                         
  14   8   0         20.03         23.92         3.39 o                         
  15   8   0          9.87          8.84         3.80 o                         
  16   8   0         66.77         46.08         6.41 o                         
  17   8   0        237.98        213.40         7.58 o                         
  18   8   0        138.22        137.52         7.62 o                         
  19   8   0          4.99         -2.76         4.06 o                         
   1   9   0       2583.35       2515.95        81.62 o                         
   2   9   0        821.98        823.56        22.21 o                         
   3   9   0       5523.53       5471.01        86.27 o                         
   4   9   0       1226.44       1180.88        24.10 o                         
   5   9   0         76.65         65.09         5.16 o                         
   6   9   0        446.81        442.62        11.25 o                         
   7   9   0        947.37        952.98        20.93 o                         
   8   9   0       3501.18       3450.04        62.41 o                         
   9   9   0        830.35        794.80        21.70 o                         
  10   9   0        177.98        155.44         7.01 o                         
  11   9   0        880.11        914.31        19.14 o                         
  12   9   0        426.93        412.61        10.69 o                         
  13   9   0        187.87        185.44         7.56 o                         
  14   9   0        285.90        285.35        11.94 o                         
  15   9   0        212.12        211.85         8.26 o                         
  16   9   0       1899.97       1791.83        46.78 o                         
  17   9   0          1.10          0.55         2.66 o                         
  18   9   0        654.95        679.04        42.16 o                         
   0  10   0          4.90         36.58        12.19 o                         
   1  10   0        499.03        594.19        20.48 o                         
   2  10   0         99.06        106.96         7.21 o                         
   3  10   0       2414.86       2454.77        45.29 o                         
   4  10   0       1106.39       1143.82        37.63 o                         
   5  10   0          1.33          2.59         2.59 o                         
   6  10   0        294.31        290.86         8.24 o                         
   7  10   0        143.26        155.91         6.20 o                         
   8  10   0         54.58         41.54         4.87 o                         
   9  10   0       1165.30       1264.03        22.44 o                         
  10  10   0        161.42        161.29         6.02 o                         
  11  10   0       1096.43       1082.71        19.46 o                         
  12  10   0        129.10        128.29         6.80 o                         
  13  10   0          6.09          5.23         2.40 o                         
  14  10   0        222.52        229.67         6.99 o                         
  15  10   0        222.35        210.24        11.78 o                         
  16  10   0          0.98         -2.16         2.16 o                         
  17  10   0         89.01         90.06         5.12 o                         
   1  11   0       2082.51       2024.69        54.69 o                         
   2  11   0        917.55        926.94        28.56 o                         
   3  11   0        624.91        662.64        26.29 o                         
   4  11   0       2086.35       2114.93        35.96 o                         
   5  11   0          2.08          0.37         2.50 o                         
   6  11   0         47.37         32.19         3.73 o                         
   7  11   0        892.78        926.01        17.37 o                         
   8  11   0          0.80          6.07         2.58 o                         
   9  11   0         50.43         57.28         4.63 o                         
  10  11   0        605.24        610.82        27.95 o                         
  11  11   0        536.37        556.61        11.34 o                         
  12  11   0        342.03        337.80         8.83 o                         
  13  11   0         92.25         98.25         4.92 o                         
  14  11   0         36.53         46.66         4.11 o                         
  15  11   0        992.24        994.82        42.16 o                         
  16  11   0        629.94        639.76        17.51 o                         
   0  12   0       1941.88       1778.34        69.09 o                         
   1  12   0        773.79        734.29        24.34 o                         
   2  12   0         16.13         23.11         8.38 o                         
   3  12   0        731.83        704.16        47.50 o                         
   4  12   0       3149.77       3150.25        81.62 o                         
   5  12   0        149.82        174.86        11.76 o                         
   6  12   0        130.16        133.80         7.09 o                         
   7  12   0          4.06          2.72         3.10 o                         
   8  12   0        275.61        241.77        13.35 o                         
   9  12   0         78.09         83.58         5.36 o                         
  10  12   0        471.01        438.70        10.65 o                         
  11  12   0        173.25        180.87         6.18 o                         
  12  12   0          4.03          5.24         2.36 o                         
  13  12   0        184.32        164.33         5.73 o                         
  14  12   0        625.63        623.03        14.27 o                         
   1  13   0          6.90          5.47         3.88 o                         
   2  13   0          1.33         -0.29         4.45 o                         
   3  13   0         31.07         36.33         6.36 o                         
   4  13   0         32.79         25.15         8.13 o                         
   5  13   0        542.72        538.16        18.07 o                         
   6  13   0          2.56         -0.83         3.27 o                         
   7  13   0       1293.39       1302.39        52.32 o                         
   8  13   0        228.48        230.20        11.18 o                         
   9  13   0         43.81         53.83         5.92 o                         
  10  13   0        952.18        926.99        21.59 o                         
  11  13   0          2.40          6.12         3.65 o                         
  12  13   0        549.67        548.85        22.35 o                         
  13  13   0          1.32         -4.06         4.83 o                         
   0  14   0        101.38        101.60         9.65 o                         
   1  14   0         70.54         71.11         6.19 o                         
   2  14   0          0.02          5.52         2.79 o                         
   3  14   0          4.60          2.12         2.56 o                         
   4  14   0        391.50        374.69        13.63 o                         
   5  14   0        147.39        146.65        11.43 o                         
   6  14   0         55.28         58.65         6.11 o                         
   7  14   0         19.24         13.72         6.60 o                         
   8  14   0         54.29         50.71         4.75 o                         
   9  14   0         15.44         26.05         3.84 o                         
  10  14   0          2.22          4.32         3.30 o                         
   1  15   0         32.27         39.13         8.89 o                         
   2  15   0        227.34        242.93        13.84 o                         
   3  15   0        400.80        395.71        12.92 o                         
   4  15   0          0.18          5.08         3.30 o                         
   5  15   0        561.80        559.62        16.25 o                         
   6  15   0          0.84          1.65         3.18 o                         
   7  15   0       1757.99       1756.49        63.25 o                         
 -22   1   1         30.88         39.78         4.88 o                         
 -21   1   1         94.23         83.38         4.09 o                         
 -20   1   1        475.09        512.89        11.68 o                         
 -19   1   1         27.95         34.19         3.38 o                         
 -18   1   1        108.25        106.12         4.29 o                         
 -17   1   1        429.21        417.11         7.67 o                         
 -16   1   1       2166.69       2305.58        30.18 o                         
 -15   1   1        129.89        112.82         4.91 o                         
 -14   1   1        753.20        757.15        11.77 o                         
 -13   1   1        229.51        224.94         6.03 o                         
 -12   1   1       2802.87       2729.28        37.60 o                         
 -11   1   1       7742.92       7602.65       146.97 o                         
 -10   1   1        106.09        140.02         5.58 o                         
  -9   1   1       2293.41       2849.27       106.12 o                         
  -8   1   1       3010.14       3234.74        56.51 o                         
  -7   1   1       3222.26       3191.33        55.40 o                         
  -6   1   1      12012.85      11151.07       192.28 o                         
  -5   1   1       3579.63       3464.16        73.65 o                         
  -4   1   1       5774.89       5981.87       121.23 o                         
  -3   1   1       4132.87       3971.69        79.27 o                         
  -2   1   1       4589.07       4817.41        83.11 o                         
  -1   1   1        152.36        113.12         2.30 o                         
   0   1   1       2712.63       2486.15        46.26 o                         
   1   1   1         46.12         58.96         1.85 o                         
   2   1   1       4675.21       4418.32        88.07 o                         
   3   1   1         69.02         74.58         4.27 o                         
   4   1   1        315.04        220.53         5.57 o                         
   5   1   1       1352.31       1389.57        32.18 o                         
   6   1   1       3627.45       3472.83        70.24 o                         
   7   1   1       1366.83       1300.17        60.06 o                         
   8   1   1       6977.91       6614.55       132.85 o                         
   9   1   1       3422.35       3275.55        84.10 o                         
  10   1   1        834.41        872.23        25.23 o                         
  11   1   1        642.67        697.17        11.70 o                         
  12   1   1         28.15         36.73         3.73 o                         
  13   1   1       1906.40       1893.28        28.93 o                         
  14   1   1       1647.48       1610.44        27.59 o                         
  15   1   1         85.32         91.00         4.82 o                         
  16   1   1       1027.98       1041.48        17.19 o                         
  17   1   1        411.21        413.93         8.51 o                         
  18   1   1        454.16        467.18         9.89 o                         
  19   1   1         59.52         52.19         3.53 o                         
  20   1   1        148.89        130.94         4.31 o                         
  21   1   1         97.77        104.47         3.70 o                         
  22   1   1        349.87        335.62        10.15 o                         
 -22   2   1         77.85         56.66         9.53 o                         
 -21   2   1        139.82        147.84         7.34 o                         
 -20   2   1         91.13         78.46         4.26 o                         
 -19   2   1        554.88        563.02        10.28 o                         
 -18   2   1       1130.81       1135.86        16.99 o                         
 -17   2   1         95.18         91.61         4.71 o                         
 -16   2   1         17.14         11.36         2.41 o                         
 -15   2   1         89.43         89.38         4.82 o                         
 -14   2   1        994.39       1016.01        16.35 o                         
 -13   2   1       1223.75       1182.73        17.84 o                         
 -12   2   1         42.04         44.36         4.19 o                         
 -11   2   1        700.84        688.96        19.03 o                         
 -10   2   1       3852.96       4114.93        72.09 o                         
  -9   2   1       1260.38       1427.99        25.97 o                         
  -8   2   1       1667.37       1928.85        34.23 o                         
  -7   2   1       1406.68       1361.71        24.35 o                         
  -6   2   1         52.33         58.94         2.81 o                         
  -5   2   1         13.73         16.46         1.72 o                         
  -4   2   1       8730.58       8215.66       163.94 o                         
  -3   2   1       2028.40       2021.88        35.02 o                         
  -2   2   1         58.64         62.06         1.58 o                         
  -1   2   1       3088.86       2753.19        59.06 o                         
   0   2   1        924.03        917.20        16.22 o                         
   1   2   1      29645.99      23700.47       441.15 o                         
   2   2   1       1863.94       1893.04        33.15 o                         
   3   2   1       1099.97       1103.60        41.23 o                         
   4   2   1        139.76        132.85         4.06 o                         
   5   2   1       1433.65       1343.37        24.29 o                         
   6   2   1       1805.22       1797.45        32.51 o                         
   7   2   1        136.52        153.91         4.77 o                         
   8   2   1         32.70         34.59         3.32 o                         
   9   2   1        205.85        174.71         7.04 o                         
  10   2   1        785.52        837.59        20.09 o                         
  11   2   1        422.09        468.76        10.44 o                         
  12   2   1       2838.71       2804.52        41.60 o                         
  13   2   1        208.96        186.02         6.13 o                         
  14   2   1         24.68         24.97         3.16 o                         
  15   2   1        206.94        218.75         6.38 o                         
  16   2   1        773.71        797.06        13.83 o                         
  17   2   1        579.62        575.33        11.07 o                         
  18   2   1         13.10         12.27         2.87 o                         
  19   2   1         87.42         79.92         3.96 o                         
  20   2   1        298.71        296.21         6.56 o                         
  21   2   1        236.13        195.34         5.27 o                         
  22   2   1         12.98          5.84         3.05 o                         
 -22   3   1          4.57          4.25         2.20 o                         
 -21   3   1         18.17         20.09         4.85 o                         
 -20   3   1        202.72        195.93         5.71 o                         
 -19   3   1          1.04          2.81         2.21 o                         
 -18   3   1         70.08         81.62         6.21 o                         
 -17   3   1        102.39         85.16         4.35 o                         
 -16   3   1         75.97         78.72         5.08 o                         
 -15   3   1          3.12          7.00         2.44 o                         
 -14   3   1        272.71        287.15         8.02 o                         
 -13   3   1        924.35        920.78        14.62 o                         
 -12   3   1       1459.54       1389.86        20.47 o                         
 -11   3   1        137.28        122.69         5.02 o                         
 -10   3   1         25.15         37.84         4.59 o                         
  -9   3   1       1290.78       1298.29        21.64 o                         
  -8   3   1        931.90        884.47        15.05 o                         
  -7   3   1       2148.04       2301.62        36.44 o                         
  -6   3   1       6987.43       6887.83       137.25 o                         
  -5   3   1         42.34         25.07         2.05 o                         
  -4   3   1         14.81         26.25         1.46 o                         
  -3   3   1       2238.91       2311.63        51.31 o                         
  -2   3   1         21.39         24.96         1.29 o                         
  -1   3   1         31.00         37.37         1.49 o                         
   0   3   1       1575.73       1554.90        34.97 o                         
   1   3   1        396.03        400.86        13.61 o                         
   2   3   1        931.68        871.94        18.38 o                         
   3   3   1       1206.28       1221.42        22.03 o                         
   4   3   1        401.06        443.55        12.75 o                         
   5   3   1       2180.00       2157.43        44.39 o                         
   6   3   1        305.06        260.13         6.79 o                         
   7   3   1          0.25          1.42         1.51 o                         
   8   3   1       4199.68       4190.63        73.90 o                         
   9   3   1       2644.69       2735.71        57.00 o                         
  10   3   1        145.32        117.56         5.85 o                         
  11   3   1        444.06        412.95         8.91 o                         
  12   3   1        588.73        620.38        12.60 o                         
  13   3   1         22.73         32.50         4.85 o                         
  14   3   1       2910.08       2888.03        46.98 o                         
  15   3   1        950.38        978.24        17.85 o                         
  16   3   1        100.70        100.47         5.16 o                         
  17   3   1         36.31         40.15         4.19 o                         
  18   3   1         31.22         38.72         5.52 o                         
  19   3   1         54.08         48.16         3.97 o                         
  20   3   1         13.21         11.84         2.01 o                         
  21   3   1          4.14          2.67         2.35 o                         
 -22   4   1        416.37        414.27        12.03 o                         
 -21   4   1         22.85         11.43         3.30 o                         
 -20   4   1          6.23         10.48         5.82 o                         
 -19   4   1        573.52        560.54        12.34 o                         
 -18   4   1       1190.89       1245.18        25.95 o                         
 -17   4   1        443.68        408.62         9.42 o                         
 -16   4   1         33.49         36.77         3.39 o                         
 -15   4   1        394.99        398.82         8.84 o                         
 -14   4   1       1577.31       1582.39        24.89 o                         
 -13   4   1         73.88         76.28         5.11 o                         
 -12   4   1        784.85        783.65        12.77 o                         
 -11   4   1        918.59        995.37        15.43 o                         
 -10   4   1        723.08        729.83        12.04 o                         
  -9   4   1       2030.03       2264.02        50.19 o                         
  -8   4   1       1236.03       1372.42        24.22 o                         
  -7   4   1       4457.64       4531.60        79.23 o                         
  -6   4   1        442.83        463.84         9.72 o                         
  -5   4   1        521.39        523.13         9.27 o                         
  -4   4   1       4388.45       4198.48        84.26 o                         
  -3   4   1       2625.33       2600.23        73.77 o                         
  -2   4   1        277.25        280.69         6.74 o                         
  -1   4   1         81.58         78.12         2.50 o                         
   0   4   1       1785.65       1582.35        28.07 o                         
   1   4   1      20654.52      19204.85       332.89 o                         
   2   4   1       4560.10       4305.26        74.76 o                         
   3   4   1        276.29        266.83         6.03 o                         
   4   4   1         52.46         34.65         3.02 o                         
   5   4   1        330.36        283.33         8.17 o                         
   6   4   1       4626.25       4531.62        79.58 o                         
   7   4   1        488.25        461.46        17.38 o                         
   8   4   1        740.80        902.29        20.97 o                         
   9   4   1       1932.18       1987.01        34.27 o                         
  10   4   1        152.40        176.18         6.63 o                         
  11   4   1        300.46        351.66         8.22 o                         
  12   4   1        115.86        128.85         5.60 o                         
  13   4   1        838.84        820.74        15.75 o                         
  14   4   1       1181.15       1182.85        20.99 o                         
  15   4   1          6.70          9.05         2.65 o                         
  16   4   1        805.79        867.04        18.61 o                         
  17   4   1        116.38        120.38         8.24 o                         
  18   4   1         14.35          9.39         2.21 o                         
  19   4   1         10.98          4.37         2.06 o                         
  20   4   1        357.65        363.75        12.02 o                         
  21   4   1        279.14        252.42        12.83 o                         
 -21   5   1        177.18        158.72        13.46 o                         
 -20   5   1        437.16        429.29        30.73 o                         
 -19   5   1        289.95        301.81         8.04 o                         
 -18   5   1        215.57        225.29         8.64 o                         
 -17   5   1        362.16        385.53        13.64 o                         
 -16   5   1         40.78         41.75         5.39 o                         
 -15   5   1       2160.01       2063.57        34.46 o                         
 -14   5   1       3173.48       3182.21        51.59 o                         
 -13   5   1          3.92          0.32         2.45 o                         
 -12   5   1        981.66        935.27        14.74 o                         
 -11   5   1         51.19         68.05         6.01 o                         
 -10   5   1       1338.77       1174.46        17.68 o                         
  -9   5   1        355.44        302.20         6.86 o                         
  -8   5   1       1837.29       1954.54        53.50 o                         
  -7   5   1       2721.84       2726.84        56.35 o                         
  -6   5   1         10.40          3.44         2.10 o                         
  -5   5   1          0.83          2.28         1.47 o                         
  -4   5   1        221.78        270.22         5.76 o                         
  -3   5   1       5977.76       5657.30        87.91 o                         
  -2   5   1       1343.10       1244.98        20.53 o                         
  -1   5   1       7061.57       7169.91       143.16 o                         
   0   5   1       4144.15       3998.61       112.42 o                         
   1   5   1        109.86        119.53         3.61 o                         
   2   5   1       1806.34       1623.27        26.37 o                         
   3   5   1       3862.77       3992.06        62.76 o                         
   4   5   1        725.06        591.73        11.03 o                         
   5   5   1       1310.99       1151.54        41.78 o                         
   6   5   1        567.93        626.74        28.18 o                         
   7   5   1        923.02       1044.22        29.37 o                         
   8   5   1        212.19        199.80        23.24 o                         
   9   5   1        608.01        573.32        17.07 o                         
  10   5   1        622.01        647.38        12.12 o                         
  11   5   1         54.58         56.37         4.56 o                         
  12   5   1       1563.62       1462.10        23.28 o                         
  13   5   1        483.66        476.67         9.94 o                         
  14   5   1        671.70        675.31        14.98 o                         
  15   5   1        570.92        575.19        13.91 o                         
  16   5   1        644.21        686.47        15.01 o                         
  17   5   1       1486.60       1394.34        55.88 o                         
  18   5   1        443.03        408.80        10.99 o                         
  19   5   1        284.36        269.56         9.78 o                         
  20   5   1        224.83        189.78         7.36 o                         
  21   5   1          0.78          0.23         2.38 o                         
 -21   6   1         52.39         57.66         4.22 o                         
 -20   6   1         10.77         14.91         5.84 o                         
 -19   6   1        236.96        245.54         7.76 o                         
 -18   6   1        684.77        608.82        15.10 o                         
 -17   6   1        115.96        110.84         6.76 o                         
 -16   6   1         47.40         63.81         4.88 o                         
 -15   6   1        780.86        781.62        15.06 o                         
 -14   6   1        432.71        393.78         9.63 o                         
 -13   6   1        392.80        452.33         9.52 o                         
 -12   6   1        817.11        843.85        15.01 o                         
 -11   6   1       1119.39       1159.56        19.06 o                         
 -10   6   1       1613.10       1523.10        23.99 o                         
  -9   6   1          9.75          9.81         2.80 o                         
  -8   6   1         13.92         11.95         2.98 o                         
  -7   6   1        146.93        166.96         8.00 o                         
  -6   6   1        490.18        563.05        12.95 o                         
  -5   6   1       3991.04       4452.68        78.34 o                         
  -4   6   1       2074.86       2252.81        64.76 o                         
  -3   6   1        991.18       1263.17        33.08 o                         
  -2   6   1         21.31         24.51         2.71 o                         
  -1   6   1        763.06        939.46        16.64 o                         
   0   6   1       3731.91       4188.41        60.08 o                         
   1   6   1       1941.35       1837.24        34.43 o                         
   2   6   1       3642.01       4001.99        85.50 o                         
   3   6   1       1164.77       1263.46        27.71 o                         
   4   6   1        137.83        187.11         7.22 o                         
   5   6   1       2389.26       2570.07        71.25 o                         
   6   6   1        532.75        465.79        22.61 o                         
   7   6   1       1686.17       1845.25        55.50 o                         
   8   6   1          0.26          0.33         3.10 o                         
   9   6   1         82.11         89.37         5.57 o                         
  10   6   1        260.92        250.54         7.20 o                         
  11   6   1        137.34        159.12         7.42 o                         
  12   6   1        282.12        267.97         7.47 o                         
  13   6   1        841.32        857.00        14.94 o                         
  14   6   1         22.00         21.01         3.30 o                         
  15   6   1         58.32         66.07         5.86 o                         
  16   6   1         17.10         27.61         4.02 o                         
  17   6   1        145.15        132.07         6.00 o                         
  18   6   1        207.18        220.25         8.88 o                         
  19   6   1         52.07         45.15         4.83 o                         
  20   6   1         71.14         58.78         4.58 o                         
 -20   7   1        166.18        141.71         6.01 o                         
 -19   7   1        486.10        425.12         9.30 o                         
 -18   7   1         13.74          7.78         2.57 o                         
 -17   7   1        470.77        465.87        10.76 o                         
 -16   7   1          1.28          1.91         2.88 o                         
 -15   7   1       1796.08       2009.27        34.24 o                         
 -14   7   1          6.53          8.30         2.62 o                         
 -13   7   1         18.81          9.70         2.86 o                         
 -12   7   1        876.69        834.83        14.86 o                         
 -11   7   1        118.84        136.09         6.44 o                         
 -10   7   1        158.18        163.31         7.48 o                         
  -9   7   1        796.48        766.77        13.72 o                         
  -8   7   1         54.65         52.77         4.23 o                         
  -7   7   1       4136.48       4068.09        64.83 o                         
  -6   7   1       1533.19       1446.47        27.84 o                         
  -5   7   1          0.96          4.10         2.72 o                         
  -4   7   1          1.87         -0.67         4.23 o                         
  -3   7   1       1059.05       1018.48        24.20 o                         
  -2   7   1       4222.01       4459.58        78.88 o                         
  -1   7   1         25.53         14.92         3.01 o                         
   0   7   1        508.94        416.94        10.29 o                         
   1   7   1          3.78          1.36         2.60 o                         
   2   7   1         27.73         15.40         5.33 o                         
   3   7   1        275.74        273.82         8.58 o                         
   4   7   1       4406.94       4159.39       378.68 o                         
   5   7   1       1307.54       1238.25        48.51 o                         
   6   7   1        371.32        373.61        13.01 o                         
   7   7   1         55.67         70.89         5.42 o                         
   8   7   1       1545.22       1556.00        29.77 o                         
   9   7   1       2102.70       2164.39        40.25 o                         
  10   7   1        119.35        125.78         7.22 o                         
  11   7   1       1029.83        997.88        21.11 o                         
  12   7   1        135.18        134.54         6.20 o                         
  13   7   1         18.76         13.70         3.22 o                         
  14   7   1        795.41        780.32        16.22 o                         
  15   7   1          0.86          2.76         4.92 o                         
  16   7   1         47.92         30.48         8.13 o                         
  17   7   1        327.15        323.85        11.49 o                         
  18   7   1          2.06          0.42         2.93 o                         
  19   7   1        295.72        285.17         9.70 o                         
 -19   8   1         79.54         73.21         5.16 o                         
 -18   8   1         60.82         52.77         4.28 o                         
 -17   8   1        360.10        324.66         9.43 o                         
 -16   8   1        158.65        162.62         5.97 o                         
 -15   8   1         30.77         39.01         4.81 o                         
 -14   8   1        691.52        765.55        14.71 o                         
 -13   8   1        335.40        342.42         8.69 o                         
 -12   8   1         18.58         15.60         2.98 o                         
 -11   8   1          3.16          1.83         2.84 o                         
 -10   8   1       1377.26       1449.15        29.81 o                         
  -9   8   1         49.38         58.73         6.06 o                         
  -8   8   1       3002.84       3094.00        60.81 o                         
  -7   8   1       2092.40       2056.41        34.38 o                         
  -6   8   1        196.39        213.88         7.16 o                         
  -5   8   1        271.59        246.98         7.93 o                         
  -4   8   1        454.80        445.41        14.89 o                         
  -3   8   1       2663.41       2706.47        49.14 o                         
  -2   8   1        940.04        905.98        18.59 o                         
  -1   8   1         81.86         98.10         6.75 o                         
   0   8   1       1175.28       1301.29        94.35 o                         
   1   8   1        771.61       1013.19        18.21 o                         
   2   8   1       1094.34       1091.19        21.73 o                         
   3   8   1        158.51        172.06         7.21 o                         
   4   8   1        551.32        515.86        14.00 o                         
   5   8   1       2512.92       2399.65        50.87 o                         
   6   8   1        536.93        497.84        13.00 o                         
   7   8   1        744.26        685.09        15.71 o                         
   8   8   1        203.06        242.10         8.49 o                         
   9   8   1        758.81        720.18        18.66 o                         
  10   8   1       2021.01       2087.00        65.03 o                         
  11   8   1         10.35         16.23        10.03 o                         
  12   8   1        726.85        751.75        22.93 o                         
  13   8   1         19.19         18.96         4.70 o                         
  14   8   1          4.99          4.71         3.56 o                         
  15   8   1         65.81         59.87         6.20 o                         
  16   8   1        364.37        345.01        12.47 o                         
  17   8   1         10.67         12.95         4.06 o                         
  18   8   1        137.71        141.45         9.14 o                         
  19   8   1        210.91        199.49         7.00 o                         
 -18   9   1         27.95         25.90         3.54 o                         
 -17   9   1          2.14          1.63         2.19 o                         
 -16   9   1         42.65         45.37         4.17 o                         
 -15   9   1        360.51        360.20         8.20 o                         
 -14   9   1         77.37         86.39         5.56 o                         
 -13   9   1        225.96        220.15        12.12 o                         
 -12   9   1          9.14         11.04         3.28 o                         
 -11   9   1          7.08          7.15         3.26 o                         
 -10   9   1         37.70         20.48         3.85 o                         
  -9   9   1       2470.73       2472.04        45.77 o                         
  -8   9   1          9.98          6.80         3.59 o                         
  -7   9   1        530.37        579.46        12.17 o                         
  -6   9   1        346.04        336.81        10.43 o                         
  -5   9   1       1707.52       1697.61        32.28 o                         
  -4   9   1        707.02        762.85        16.47 o                         
  -3   9   1        268.46        260.51         8.57 o                         
  -2   9   1        258.47        242.25         8.13 o                         
  -1   9   1         80.94        103.52         6.19 o                         
   0   9   1       1215.60       1191.21        24.47 o                         
   1   9   1        216.71        204.90         6.83 o                         
   2   9   1        312.69        295.09        11.87 o                         
   3   9   1       1388.65       1340.90        23.56 o                         
   4   9   1        129.78        120.14         9.81 o                         
   5   9   1        215.18        202.66         8.72 o                         
   6   9   1       1504.25       1540.27        34.93 o                         
   7   9   1        529.45        534.27        12.99 o                         
   8   9   1        142.73        137.15         8.46 o                         
   9   9   1       1197.83       1222.33        28.43 o                         
  10   9   1         75.19         85.48         7.33 o                         
  11   9   1       2400.86       2276.10        68.83 o                         
  12   9   1          4.63          7.51         3.45 o                         
  13   9   1          9.96         12.57         5.18 o                         
  14   9   1          0.04          4.13         3.87 o                         
  15   9   1          6.43          8.07         3.52 o                         
  16   9   1        142.63        128.75         9.40 o                         
  17   9   1        158.09        146.28         9.14 o                         
  18   9   1         41.34         41.17         4.83 o                         
 -17  10   1        336.20        347.35        10.95 o                         
 -16  10   1         43.66         55.16         5.22 o                         
 -15  10   1        446.76        439.84         9.12 o                         
 -14  10   1        205.22        215.95         6.22 o                         
 -13  10   1        190.26        188.53         5.82 o                         
 -12  10   1         61.11         60.60         5.35 o                         
 -11  10   1         79.09         53.35         4.62 o                         
 -10  10   1        492.82        554.21        11.83 o                         
  -9  10   1       1333.36       1349.24        23.82 o                         
  -8  10   1        255.13        302.41         8.23 o                         
  -7  10   1       2779.84       2669.86        43.97 o                         
  -6  10   1         13.19          8.80         2.68 o                         
  -5  10   1         31.81         34.98         4.07 o                         
  -4  10   1          0.47          1.42         2.78 o                         
  -3  10   1        533.12        520.53        14.42 o                         
  -2  10   1        286.68        318.73         8.56 o                         
  -1  10   1       3604.58       3649.91        58.62 o                         
   0  10   1        473.33        468.31        15.07 o                         
   1  10   1          3.62          3.10         3.66 o                         
   2  10   1        657.76        679.18        15.79 o                         
   3  10   1       2621.73       2604.32        68.69 o                         
   4  10   1        730.52        749.32        23.53 o                         
   5  10   1       1305.70       1276.01        29.38 o                         
   6  10   1          4.39          5.61         2.68 o                         
   7  10   1         80.61         79.76         6.08 o                         
   8  10   1        155.91        153.98         6.87 o                         
   9  10   1       1576.65       1474.01        36.66 o                         
  10  10   1        323.57        323.90        10.79 o                         
  11  10   1        351.81        348.11        11.05 o                         
  12  10   1        652.00        627.05        24.35 o                         
  13  10   1         23.15         32.99         5.56 o                         
  14  10   1          1.84          0.41         2.32 o                         
  15  10   1        111.97         85.53         5.31 o                         
  16  10   1        105.85         98.87         5.64 o                         
  17  10   1        135.42        139.81         6.01 o                         
 -16  11   1        108.66        118.91         5.70 o                         
 -15  11   1        124.15        126.75         5.44 o                         
 -14  11   1         49.20         50.29         4.50 o                         
 -13  11   1         16.22         18.59         2.87 o                         
 -12  11   1        294.68        300.85         7.38 o                         
 -11  11   1        242.60        245.79         6.76 o                         
 -10  11   1        416.45        446.43        12.86 o                         
  -9  11   1        322.60        324.33         8.29 o                         
  -8  11   1          0.58         -0.20         2.60 o                         
  -7  11   1       2017.29       2099.25        40.03 o                         
  -6  11   1        208.30        176.97         8.11 o                         
  -5  11   1       1205.36       1199.21        24.08 o                         
  -4  11   1        330.34        394.95        12.14 o                         
  -3  11   1          1.69         17.23        11.31 o                         
  -2  11   1        640.80        645.53        13.30 o                         
  -1  11   1       1221.12       1362.69        27.06 o                         
   0  11   1       2667.57       2931.55        57.37 o                         
   1  11   1         90.12        102.81         8.12 o                         
   2  11   1       1713.79       1845.74        40.93 o                         
   3  11   1        254.23        271.85        12.93 o                         
   4  11   1        354.66        349.41        11.39 o                         
   5  11   1        261.97        297.27        10.47 o                         
   6  11   1        142.91        162.55         7.85 o                         
   7  11   1        766.92        752.08        23.01 o                         
   8  11   1         50.45         46.64         5.30 o                         
   9  11   1        657.25        717.52        23.34 o                         
  10  11   1         19.22         20.89         5.58 o                         
  11  11   1         33.51         39.73         4.63 o                         
  12  11   1        190.73        199.20         7.92 o                         
  13  11   1         41.55         39.75         4.31 o                         
  14  11   1         19.87         11.94         8.13 o                         
  15  11   1         36.62         32.36         5.02 o                         
 -14  12   1         49.07         58.21         5.03 o                         
 -13  12   1        651.86        607.16        14.73 o                         
 -12  12   1        128.10        128.36         6.43 o                         
 -11  12   1        121.58        112.58         5.02 o                         
 -10  12   1        496.81        484.95        11.35 o                         
  -9  12   1         78.86         70.25         5.39 o                         
  -8  12   1        393.93        406.05        12.55 o                         
  -7  12   1        284.14        316.12        10.62 o                         
  -6  12   1         10.29          6.69         2.59 o                         
  -5  12   1        284.82        294.32        10.44 o                         
  -4  12   1         73.26         88.47         7.16 o                         
  -3  12   1        232.48        233.50         9.82 o                         
  -2  12   1        493.73        525.50        15.13 o                         
  -1  12   1        404.69        409.70        10.23 o                         
   0  12   1        603.45        609.09        16.75 o                         
   1  12   1        591.24        576.67        16.46 o                         
   2  12   1        177.69        164.14        12.83 o                         
   3  12   1        228.15        215.85         8.89 o                         
   4  12   1         97.23         93.18         6.76 o                         
   5  12   1        437.04        441.52        13.02 o                         
   6  12   1          0.56          2.88         3.17 o                         
   7  12   1        389.38        418.87        18.88 o                         
   8  12   1         18.01          6.74         3.42 o                         
   9  12   1         76.39         79.36         5.83 o                         
  10  12   1        123.97        127.40         5.85 o                         
  11  12   1        118.40         99.71         5.50 o                         
  12  12   1        142.70        148.24         8.01 o                         
  13  12   1        103.24        104.14        11.18 o                         
  14  12   1          5.38          2.54         4.06 o                         
 -13  13   1          0.64          1.78         3.30 o                         
 -12  13   1        108.36        135.96         7.56 o                         
 -11  13   1        317.92        304.47         8.94 o                         
 -10  13   1        613.60        609.19        15.08 o                         
  -9  13   1        107.41        112.61        11.63 o                         
  -8  13   1         26.78         19.91         4.95 o                         
  -7  13   1        945.55        929.17        21.93 o                         
  -6  13   1        400.65        422.28        12.28 o                         
  -5  13   1         57.58         53.49         6.16 o                         
  -4  13   1         78.80         66.32         6.58 o                         
  -3  13   1         87.71        109.22        13.46 o                         
  -2  13   1         19.61         11.07         4.54 o                         
  -1  13   1          5.36          4.36         4.54 o                         
   0  13   1        259.41        252.15        10.72 o                         
   1  13   1         79.66         77.97         9.29 o                         
   2  13   1         94.99         87.52         6.41 o                         
   3  13   1        153.19        166.61         9.02 o                         
   4  13   1         73.79         85.41         6.39 o                         
   5  13   1         82.61        106.00         6.84 o                         
   6  13   1         49.76         44.60         5.54 o                         
   7  13   1         11.34          9.69         2.96 o                         
   8  13   1        685.87        669.70        16.49 o                         
   9  13   1        756.81        754.32        17.91 o                         
  10  13   1          6.69          6.91         2.97 o                         
  11  13   1        201.98        194.14         6.99 o                         
  12  13   1        239.22        190.22        11.18 o                         
 -10  14   1         16.28          2.54         3.30 o                         
  -9  14   1         69.43         65.07         5.85 o                         
  -8  14   1         11.13         24.22         5.26 o                         
  -7  14   1         22.69         23.19         4.88 o                         
  -6  14   1        419.59        421.20        26.42 o                         
  -5  14   1        238.99        244.25        17.15 o                         
  -4  14   1        376.88        414.59        20.83 o                         
  -3  14   1         55.93         67.34         7.54 o                         
  -2  14   1         61.91         63.53         9.40 o                         
  -1  14   1       1006.67       1015.49        30.61 o                         
   0  14   1        401.43        375.68        13.11 o                         
   1  14   1       1699.60       1663.70        45.33 o                         
   2  14   1        799.08        804.81        19.55 o                         
   3  14   1        327.03        337.48        10.46 o                         
   4  14   1        125.98        112.87         6.42 o                         
   5  14   1         11.20          8.09         2.79 o                         
   6  14   1         58.79         64.41         6.23 o                         
   7  14   1        217.02        217.77         9.53 o                         
   8  14   1         41.91         31.75         6.25 o                         
   9  14   1          0.02         -3.81         3.81 o                         
  10  14   1         70.72         74.17         9.40 o                         
  -7  15   1          3.04          5.13         2.50 o                         
  -6  15   1        204.70        251.12         8.80 o                         
  -5  15   1         29.59         39.63         5.53 o                         
  -4  15   1         53.02         60.53         5.33 o                         
  -3  15   1         16.75         14.13         3.34 o                         
  -2  15   1         16.04          7.31         4.06 o                         
  -1  15   1        105.08        112.85         6.19 o                         
   0  15   1        144.89        165.28         8.48 o                         
   1  15   1          0.23         -2.43         3.30 o                         
   2  15   1        132.14        149.30        15.75 o                         
   3  15   1         46.70         45.12         5.03 o                         
   4  15   1         52.09         34.72         5.06 o                         
   5  15   1          7.49          5.84         3.30 o                         
   6  15   1        129.37        129.52         8.64 o                         
 -22   0   2       1087.01       1036.50        29.85 o                         
 -21   0   2        250.58        238.18         8.80 o                         
 -20   0   2        564.15        519.17        13.29 o                         
 -19   0   2         38.91         52.07         5.25 o                         
 -18   0   2        302.35        341.63        11.13 o                         
 -17   0   2       4416.64       4499.37        92.86 o                         
 -16   0   2       1308.42       1253.70        28.94 o                         
 -15   0   2       1755.87       1697.00        32.74 o                         
 -14   0   2        191.97        167.49         8.38 o                         
 -13   0   2       4122.16       4106.01        84.94 o                         
 -12   0   2       7335.04       7006.29       141.89 o                         
 -11   0   2       1240.15       1295.89        36.19 o                         
  -2   0   2      12982.86      12479.55       306.17 o                         
  -1   0   2       1399.57       1407.23        34.66 o                         
   0   0   2       7664.67       6523.36       224.51 o                         
   1   0   2       9071.20      10089.68       350.50 o                         
   3   0   2       9656.34       8683.94       299.44 o                         
   4   0   2        390.60        378.69        19.05 o                         
   5   0   2       1970.87       2225.33        79.50 o                         
   6   0   2        220.51        258.04        12.95 o                         
   7   0   2       1662.29       1682.83        61.98 o                         
   8   0   2       1056.81       1084.23        42.42 o                         
   9   0   2         68.92         63.25        10.92 o                         
  10   0   2        335.90        293.18        12.75 o                         
  11   0   2        501.20        512.63        14.80 o                         
  12   0   2       1044.44       1008.88        25.54 o                         
  13   0   2         73.16         50.55        15.75 o                         
  14   0   2        212.57        196.21         8.81 o                         
  15   0   2        327.39        333.07        11.00 o                         
  16   0   2       2422.07       2620.25        55.33 o                         
  17   0   2       3033.47       3307.67        83.88 o                         
  18   0   2        681.58        631.22        18.86 o                         
  19   0   2        151.43        138.20         7.23 o                         
  20   0   2        158.72        135.73         8.24 o                         
  21   0   2         18.36         13.60         2.73 o                         
 -22   1   2          5.83          1.85         2.42 o                         
 -21   1   2         19.41         21.80         2.68 o                         
 -20   1   2          0.37         -0.45         1.78 o                         
 -19   1   2        228.83        225.31         5.80 o                         
 -18   1   2          5.68          2.79         2.12 o                         
 -17   1   2         77.33         75.17         4.98 o                         
 -16   1   2        152.02        149.50         5.18 o                         
 -15   1   2       1067.21       1183.52        18.03 o                         
 -14   1   2       3240.91       3210.90        85.92 o                         
 -13   1   2        324.75        310.18         7.82 o                         
 -12   1   2          0.27          3.42         2.68 o                         
 -11   1   2        366.74        421.71        13.18 o                         
  -9   1   2       1499.75       1693.50        59.44 o                         
  -8   1   2       1113.45       1388.24        48.77 o                         
  -7   1   2       2644.00       3196.95        77.95 o                         
  -6   1   2        248.97        260.96         7.00 o                         
  -5   1   2       2381.28       2576.78       163.68 o                         
  -4   1   2        374.77        436.11        11.04 o                         
  -3   1   2         72.66         64.28         2.24 o                         
  -2   1   2       1934.79       1921.12        38.32 o                         
  -1   1   2       3396.80       3425.45        68.24 o                         
   0   1   2      15323.37      14480.43       288.77 o                         
   1   1   2       9866.63       9433.89       163.44 o                         
   2   1   2       5584.86       5258.42        90.98 o                         
   3   1   2       1855.25       1792.16        36.86 o                         
   4   1   2         93.92         88.70         3.57 o                         
   5   1   2          8.64         17.10         3.07 o                         
   6   1   2          9.53          6.24         3.63 o                         
   7   1   2          0.15          1.78         2.01 o                         
   8   1   2       2149.62       2175.16        45.95 o                         
   9   1   2       2001.93       1866.08        40.23 o                         
  10   1   2        697.04        659.37        14.63 o                         
  11   1   2        249.76        254.14         7.54 o                         
  12   1   2         32.54         50.12         4.66 o                         
  13   1   2         56.16         49.26         5.06 o                         
  14   1   2        707.85        721.52        14.03 o                         
  15   1   2          8.36          9.06         2.89 o                         
  16   1   2        246.57        254.91         7.03 o                         
  17   1   2         54.92         58.16         4.31 o                         
  18   1   2        564.36        560.02        10.97 o                         
  19   1   2        270.08        244.04         6.12 o                         
  20   1   2         20.14         22.20         2.85 o                         
  21   1   2          0.15         -1.56         1.56 o                         
 -22   2   2        356.64        376.81         9.38 o                         
 -21   2   2        124.35        133.96         4.09 o                         
 -20   2   2         33.02         39.29         3.36 o                         
 -19   2   2          0.99          2.54         1.98 o                         
 -18   2   2        175.33        221.75         6.11 o                         
 -17   2   2       4306.42       4647.62        67.63 o                         
 -16   2   2         56.52         58.73         4.55 o                         
 -15   2   2          8.18          8.84         2.84 o                         
 -14   2   2       1760.14       1751.74        25.33 o                         
 -13   2   2         83.05         67.39         4.82 o                         
 -12   2   2       1448.76       1416.74        20.87 o                         
 -11   2   2         15.99         24.46         3.21 o                         
 -10   2   2        869.16        841.18        35.05 o                         
  -9   2   2        526.84        517.28        12.44 o                         
  -8   2   2        901.18       1015.85        21.68 o                         
  -7   2   2        892.17       1145.61        29.01 o                         
  -6   2   2         10.08         20.56         2.24 o                         
  -5   2   2        269.78        288.02         8.08 o                         
  -4   2   2        183.13        172.69         4.13 o                         
  -3   2   2       3689.31       3650.49       111.22 o                         
  -2   2   2       2760.11       2699.91        65.47 o                         
  -1   2   2        697.04        702.00        13.93 o                         
   0   2   2          2.46         15.73         2.10 o                         
   1   2   2        117.97        173.17         4.64 o                         
   2   2   2       7699.01       6703.50       133.63 o                         
   3   2   2       3698.46       3827.86        66.82 o                         
   4   2   2         27.79         22.64         2.18 o                         
   5   2   2         88.16        106.08         3.65 o                         
   6   2   2         62.08         54.10         3.29 o                         
   7   2   2        933.54        895.36        25.88 o                         
   8   2   2        278.04        250.94         8.70 o                         
   9   2   2        269.85        280.82         9.96 o                         
  10   2   2         18.77         23.55         4.74 o                         
  11   2   2        173.06        208.99         6.99 o                         
  12   2   2         34.74         24.03         3.19 o                         
  13   2   2          8.44          2.49         2.90 o                         
  14   2   2        286.53        273.40         7.55 o                         
  15   2   2          3.16          2.18         2.42 o                         
  16   2   2        248.45        275.49         7.28 o                         
  17   2   2        107.10         97.83         7.03 o                         
  18   2   2         50.17         48.57         3.80 o                         
  19   2   2         50.52         52.36         3.43 o                         
  20   2   2          4.73          3.70         2.49 o                         
  21   2   2        514.55        481.11        15.75 o                         
 -22   3   2        226.13        220.36         8.28 o                         
 -21   3   2        280.42        285.27         6.34 o                         
 -20   3   2        107.57        112.36         4.28 o                         
 -19   3   2          8.58         15.72         2.33 o                         
 -18   3   2        528.33        585.28        11.93 o                         
 -17   3   2         26.83         27.05         3.39 o                         
 -16   3   2         49.14         50.09         4.14 o                         
 -15   3   2         64.87         56.16         4.84 o                         
 -14   3   2       1862.38       1934.79        29.86 o                         
 -13   3   2        568.34        535.74         9.86 o                         
 -12   3   2         26.41         23.72         2.89 o                         
 -11   3   2         51.62         52.19         4.26 o                         
 -10   3   2       5827.11       5660.80        90.98 o                         
  -9   3   2        842.47        662.15        19.46 o                         
  -8   3   2         79.90        102.83         3.22 o                         
  -7   3   2         29.60         22.53         1.84 o                         
  -6   3   2       6816.66       6618.06       114.35 o                         
  -5   3   2      13800.82      13411.49       230.77 o                         
  -4   3   2        126.21        155.53         3.51 o                         
  -3   3   2        176.90        188.31         4.08 o                         
  -2   3   2          3.15         13.38         1.37 o                         
  -1   3   2       3320.86       3108.09        54.07 o                         
   0   3   2        936.75       1015.95        18.41 o                         
   1   3   2       3642.08       3647.59        63.68 o                         
   2   3   2        113.16        127.52         4.19 o                         
   3   3   2        485.42        476.98        15.76 o                         
   4   3   2        505.94        461.52         9.94 o                         
   5   3   2       4823.33       4611.41        76.47 o                         
   6   3   2        196.28        228.16         8.51 o                         
   7   3   2        815.44        826.86        19.36 o                         
   8   3   2         70.98         75.53         5.94 o                         
   9   3   2       9040.93       8661.83       134.82 o                         
  10   3   2       1708.96       1558.22        24.25 o                         
  11   3   2         63.93         67.85         4.99 o                         
  12   3   2          0.15         -2.47         2.60 o                         
  13   3   2        314.94        296.39         8.00 o                         
  14   3   2       1439.91       1445.51        25.39 o                         
  15   3   2        126.29        111.23         5.32 o                         
  16   3   2        713.25        712.44        13.63 o                         
  17   3   2        928.99        926.23        35.20 o                         
  18   3   2        181.67        165.21         5.16 o                         
  19   3   2        136.99        140.45         4.83 o                         
  20   3   2          2.07          2.13         1.65 o                         
  21   3   2          1.13          2.79         2.79 o                         
 -21   4   2        300.21        291.27         6.53 o                         
 -20   4   2        406.92        422.05         8.87 o                         
 -19   4   2        162.72        165.01         5.90 o                         
 -18   4   2        171.00        185.29         7.52 o                         
 -17   4   2         11.66         19.39         2.82 o                         
 -16   4   2         46.47         56.24         6.87 o                         
 -15   4   2        378.06        407.06         9.83 o                         
 -14   4   2       3016.76       3132.85        51.00 o                         
 -13   4   2       1253.56       1232.82        23.16 o                         
 -12   4   2       1039.70       1019.36        17.16 o                         
 -11   4   2       1506.47       1438.76        22.81 o                         
 -10   4   2        241.75        223.16         6.66 o                         
  -9   4   2       1633.11       1645.48        53.43 o                         
  -8   4   2       1131.15       1100.26        20.86 o                         
  -7   4   2       2109.78       2183.91        39.04 o                         
  -6   4   2       6691.42       6625.39       114.79 o                         
  -5   4   2          5.12          7.10         1.37 o                         
  -4   4   2       1706.97       1937.16        30.82 o                         
  -3   4   2       2381.30       2532.39        39.89 o                         
  -2   4   2       1215.27       1256.39        20.44 o                         
  -1   4   2       2638.73       2610.18        45.81 o                         
   0   4   2         10.91         11.61         1.67 o                         
   1   4   2        343.51        320.39         6.43 o                         
   2   4   2       1352.37       1393.82        25.74 o                         
   3   4   2        630.38        616.81        12.71 o                         
   4   4   2        120.23        107.16         4.66 o                         
   5   4   2          3.21          9.94         4.19 o                         
   6   4   2       2995.67       3061.09        63.40 o                         
   7   4   2        203.26        233.91         8.59 o                         
   8   4   2       2849.00       2698.48        97.28 o                         
   9   4   2       1487.62       1492.29        23.40 o                         
  10   4   2       1175.35       1174.24        19.06 o                         
  11   4   2        677.88        650.07        11.99 o                         
  12   4   2         39.88         40.68         4.33 o                         
  13   4   2        143.55        137.67         5.71 o                         
  14   4   2        845.17        870.27        16.29 o                         
  15   4   2         54.35         57.50         4.63 o                         
  16   4   2        218.84        216.93         6.35 o                         
  17   4   2          5.78          2.85         2.13 o                         
  18   4   2        179.54        158.07         4.99 o                         
  19   4   2         16.20         20.50         5.77 o                         
  20   4   2        116.23        106.05         4.43 o                         
 -21   5   2        140.49        139.32         6.20 o                         
 -20   5   2          5.76          5.41         1.67 o                         
 -19   5   2          8.91          8.01         1.97 o                         
 -18   5   2        113.66         95.53         4.49 o                         
 -17   5   2          4.26          4.42         2.44 o                         
 -16   5   2        301.93        312.49         8.08 o                         
 -15   5   2         65.48         75.20         6.58 o                         
 -14   5   2       1409.02       1461.25        25.51 o                         
 -13   5   2          0.36          2.73         2.54 o                         
 -12   5   2        933.26        905.90        17.22 o                         
 -11   5   2       1247.00       1242.01        20.20 o                         
 -10   5   2       5788.30       5678.28        81.79 o                         
  -9   5   2         47.63         61.60         4.54 o                         
  -8   5   2          1.38          6.72         2.90 o                         
  -7   5   2          6.44         12.94         3.51 o                         
  -6   5   2        199.00        269.32         6.30 o                         
  -5   5   2       5385.33       5317.20        82.91 o                         
  -4   5   2       1466.63       1551.34        25.30 o                         
  -3   5   2       2349.90       2596.71        44.22 o                         
  -2   5   2        158.04        194.38         4.52 o                         
  -1   5   2       1180.02       1227.53        18.67 o                         
   0   5   2         13.10         14.63         1.83 o                         
   1   5   2         54.34         55.80         3.10 o                         
   2   5   2        185.23        182.35         4.70 o                         
   3   5   2         13.51         14.97         2.67 o                         
   4   5   2        153.79        200.79         9.11 o                         
   5   5   2       5886.18       6029.58       149.77 o                         
   6   5   2         12.91         12.92         4.58 o                         
   7   5   2        126.75        116.16         8.17 o                         
   8   5   2         11.94         22.66         5.02 o                         
   9   5   2       1502.62       1489.59        25.58 o                         
  10   5   2        620.20        569.30        11.08 o                         
  11   5   2         36.50         44.68         4.49 o                         
  12   5   2          1.79         -2.41         2.62 o                         
  13   5   2          0.56         -0.06         2.65 o                         
  14   5   2         63.90         83.45         5.14 o                         
  15   5   2        863.60        839.38        15.72 o                         
  16   5   2         37.33         36.10         3.87 o                         
  17   5   2        377.51        369.85        14.71 o                         
  18   5   2        126.01        104.92         6.45 o                         
  19   5   2          1.29          1.84         1.99 o                         
  20   5   2         37.84         28.80         4.70 o                         
 -21   6   2       1565.63       1444.11        57.14 o                         
 -20   6   2         99.22        100.12         5.79 o                         
 -19   6   2         80.16         84.83         3.60 o                         
 -18   6   2         10.31         11.26         3.52 o                         
 -17   6   2        242.21        265.52         6.95 o                         
 -16   6   2        327.73        348.47         8.42 o                         
 -15   6   2        226.39        270.66         7.54 o                         
 -14   6   2          4.53          5.94         2.46 o                         
 -13   6   2       1080.55       1094.12        18.20 o                         
 -12   6   2         90.04         87.35         5.15 o                         
 -11   6   2        335.09        310.37         8.61 o                         
 -10   6   2       1023.88       1047.35        17.51 o                         
  -9   6   2       2868.95       2857.19        42.48 o                         
  -8   6   2        774.10        690.97        11.86 o                         
  -7   6   2       2322.53       2171.90        35.82 o                         
  -6   6   2       4529.59       4550.86        72.00 o                         
  -5   6   2         16.70         24.91         3.56 o                         
  -4   6   2          4.19         11.98         2.42 o                         
  -3   6   2         24.89         11.31         2.31 o                         
  -2   6   2       4307.52       4287.17        67.62 o                         
  -1   6   2        791.91        723.36        13.37 o                         
   0   6   2        614.50        621.57        11.89 o                         
   1   6   2       1805.72       1653.75        30.85 o                         
   2   6   2       2339.57       2316.85        48.89 o                         
   3   6   2          2.90          3.96         3.10 o                         
   4   6   2         10.06         16.07         4.25 o                         
   5   6   2       2161.27       2007.96        55.88 o                         
   6   6   2       3894.70       3573.12        73.94 o                         
   7   6   2         20.23         23.50         4.64 o                         
   8   6   2        615.29        551.26        14.92 o                         
   9   6   2        127.16        130.54         6.12 o                         
  10   6   2        407.00        403.60        10.07 o                         
  11   6   2       1365.81       1290.88        22.81 o                         
  12   6   2         70.06         66.05         5.26 o                         
  13   6   2       1870.10       1955.10        33.44 o                         
  14   6   2         10.44         16.91         3.70 o                         
  15   6   2         25.06         29.62         4.33 o                         
  16   6   2          0.45         -0.31         2.22 o                         
  17   6   2        626.30        618.74        14.40 o                         
  18   6   2          4.51          2.16         2.87 o                         
  19   6   2         14.11          8.97         2.96 o                         
 -20   7   2         50.15         48.97         5.91 o                         
 -19   7   2          1.00         -0.53         2.71 o                         
 -18   7   2        365.07        393.46         7.56 o                         
 -17   7   2         96.99        100.45         3.98 o                         
 -16   7   2        449.58        475.99        10.06 o                         
 -15   7   2         28.87         31.71         3.56 o                         
 -14   7   2       1182.46       1213.99        28.78 o                         
 -13   7   2          6.24          8.85         2.51 o                         
 -12   7   2        341.32        347.90         8.20 o                         
 -11   7   2          2.76          1.64         2.54 o                         
 -10   7   2        721.45        743.25        13.59 o                         
  -9   7   2       2017.04       2163.82        32.94 o                         
  -8   7   2          2.18          4.17         2.84 o                         
  -7   7   2        243.53        235.59         7.32 o                         
  -6   7   2        184.84        189.01         6.32 o                         
  -5   7   2         61.33         53.08         4.71 o                         
  -4   7   2        426.21        398.00         8.04 o                         
  -3   7   2        404.37        420.65         8.61 o                         
  -2   7   2        189.54        254.40        14.82 o                         
  -1   7   2       3158.77       3153.96        67.35 o                         
   0   7   2        711.28        745.75        18.67 o                         
   1   7   2        973.33        924.99        26.15 o                         
   2   7   2        194.30        204.07        16.89 o                         
   3   7   2        130.12        121.09         6.38 o                         
   4   7   2        709.06        690.40        29.58 o                         
   5   7   2          2.32         10.51        23.62 o                         
   6   7   2        636.16        623.65        12.90 o                         
   7   7   2        521.37        509.12        11.26 o                         
   8   7   2        251.08        251.82         7.81 o                         
   9   7   2         76.73         77.99         5.53 o                         
  10   7   2        197.19        210.20         8.37 o                         
  11   7   2          0.33          5.38         5.02 o                         
  12   7   2         11.64         22.11         5.39 o                         
  13   7   2       1790.90       1837.07        35.12 o                         
  14   7   2        264.06        289.76         8.60 o                         
  15   7   2        423.04        399.57         9.83 o                         
  16   7   2         78.84         78.63         7.62 o                         
  17   7   2         11.10          4.22         2.99 o                         
  18   7   2        278.27        257.81         9.33 o                         
  19   7   2          6.17          7.37         3.81 o                         
 -19   8   2          0.49          1.74         1.87 o                         
 -18   8   2        151.94        143.80         4.89 o                         
 -17   8   2          6.66          2.02         1.89 o                         
 -16   8   2          4.40          7.34         2.05 o                         
 -15   8   2        250.56        244.00         5.98 o                         
 -14   8   2        240.52        257.79         6.13 o                         
 -13   8   2        101.57        106.55         5.11 o                         
 -12   8   2         52.99         53.20         4.33 o                         
 -11   8   2       1202.89       1215.12        21.74 o                         
 -10   8   2         77.15         69.81         4.89 o                         
  -9   8   2       1688.21       1726.57        35.72 o                         
  -8   8   2        789.90        802.85        22.38 o                         
  -7   8   2       1058.42       1020.96        18.60 o                         
  -6   8   2       4011.90       4087.90        65.73 o                         
  -5   8   2         98.22        117.22         5.40 o                         
  -4   8   2        401.52        395.09         9.11 o                         
  -3   8   2         33.00         43.55         4.79 o                         
  -2   8   2       1697.56       1754.04        29.50 o                         
  -1   8   2        220.15        216.39         7.56 o                         
   0   8   2        475.55        457.78        11.37 o                         
   1   8   2          3.62          3.30         3.12 o                         
   2   8   2        355.21        361.34         9.56 o                         
   3   8   2         40.76         60.53         5.79 o                         
   4   8   2          9.79         16.45         4.74 o                         
   5   8   2        366.03        352.26        11.45 o                         
   6   8   2       1041.20       1014.91        20.80 o                         
   7   8   2          5.11          0.44         3.58 o                         
   8   8   2        348.24        368.26        13.12 o                         
   9   8   2        493.26        500.37        11.14 o                         
  10   8   2        880.13        848.17        18.09 o                         
  11   8   2       1021.83       1043.99        19.17 o                         
  12   8   2        113.83        125.38         9.85 o                         
  13   8   2       1042.82        934.21        58.10 o                         
  14   8   2        577.28        566.19        20.83 o                         
  15   8   2         40.96         30.99         7.62 o                         
  16   8   2         43.41         45.21         7.11 o                         
  17   8   2          2.71          1.78         3.30 o                         
  18   8   2          2.85         -1.52         3.30 o                         
 -18   9   2       1064.60       1159.12        80.15 o                         
 -17   9   2        112.70        114.67         4.46 o                         
 -16   9   2        539.49        567.38        12.03 o                         
 -15   9   2        203.75        188.51         5.96 o                         
 -14   9   2       2408.68       2408.93        35.92 o                         
 -13   9   2        935.93       1031.45        17.16 o                         
 -12   9   2         55.19         51.92         4.48 o                         
 -11   9   2        176.75        186.38         5.97 o                         
 -10   9   2        254.67        235.81         6.61 o                         
  -9   9   2        339.21        365.29         8.37 o                         
  -8   9   2        103.56         99.66         5.33 o                         
  -7   9   2        458.75        448.30        10.13 o                         
  -6   9   2       5224.82       5261.49        84.64 o                         
  -5   9   2        821.75        882.29        38.07 o                         
  -4   9   2         46.56         34.76         4.51 o                         
  -3   9   2        397.01        386.85         9.32 o                         
  -2   9   2       1448.98       1438.39        25.00 o                         
  -1   9   2       4608.47       4821.51        85.74 o                         
   0   9   2        348.92        357.67         9.98 o                         
   1   9   2       3245.14       3248.86        52.49 o                         
   2   9   2        141.20        161.68         7.27 o                         
   3   9   2       1492.55       1444.77        28.29 o                         
   4   9   2        854.62        861.58        26.65 o                         
   5   9   2       4147.26       4283.10       108.79 o                         
   6   9   2        418.93        406.64        10.79 o                         
   7   9   2          0.60         -2.30         3.21 o                         
   8   9   2        366.56        380.70        11.91 o                         
   9   9   2        886.71        957.63        31.89 o                         
  10   9   2       1342.14       1395.37        30.50 o                         
  11   9   2        642.35        612.76        18.58 o                         
  12   9   2         93.79         88.70         7.98 o                         
  13   9   2        394.30        416.57        20.19 o                         
  14   9   2        214.90        204.21        10.12 o                         
  16   9   2        145.08        144.76         9.14 o                         
  17   9   2          3.79         -0.12         3.18 o                         
 -17  10   2        411.11        399.75        11.94 o                         
 -16  10   2        244.72        260.69         6.78 o                         
 -15  10   2        204.68        186.35         5.48 o                         
 -14  10   2          0.11          1.16         1.96 o                         
 -13  10   2        407.40        396.27         8.93 o                         
 -12  10   2         61.96         71.36         5.21 o                         
 -11  10   2         67.80         59.02         4.75 o                         
 -10  10   2        189.66        193.02        12.47 o                         
  -9  10   2        785.22        812.68        17.51 o                         
  -8  10   2         52.41         53.97         5.23 o                         
  -7  10   2       2119.57       2201.05        50.37 o                         
  -6  10   2        118.32        113.62         6.18 o                         
  -5  10   2         88.57         92.62         5.79 o                         
  -4  10   2        657.56        653.85        15.18 o                         
  -3  10   2        104.26        106.38         6.09 o                         
  -2  10   2       1226.65       1327.05        23.55 o                         
  -1  10   2       1099.87       1161.74        19.04 o                         
   0  10   2        143.24        167.19         6.20 o                         
   1  10   2         53.19         88.95         6.12 o                         
   2  10   2          6.41         13.59         4.53 o                         
   3  10   2        363.30        388.55        12.29 o                         
   4  10   2         50.02         56.82         7.05 o                         
   5  10   2       1856.46       1907.83        36.17 o                         
   6  10   2        406.35        367.72        10.27 o                         
   7  10   2         97.01        104.24         6.43 o                         
   8  10   2        312.19        288.67         9.20 o                         
   9  10   2         18.56         20.15         4.39 o                         
  10  10   2         17.40         17.49         4.08 o                         
  11  10   2        561.36        561.58        19.44 o                         
  12  10   2        210.21        174.17         9.14 o                         
  13  10   2        424.70        392.49        13.74 o                         
  14  10   2          3.43          1.47         3.31 o                         
  15  10   2         68.68         66.15         5.31 o                         
  16  10   2        131.54        120.40         7.62 o                         
 -16  11   2        138.32        131.16         5.84 o                         
 -15  11   2         27.00         27.34         3.41 o                         
 -14  11   2       1005.62        995.27        23.68 o                         
 -13  11   2       1443.66       1516.24        28.44 o                         
 -12  11   2          9.52          7.33         2.24 o                         
 -11  11   2         16.17         12.84         2.44 o                         
 -10  11   2        357.58        331.84        14.48 o                         
  -9  11   2        175.84        202.31         7.05 o                         
  -8  11   2        625.83        665.52        14.91 o                         
  -7  11   2        152.76        177.56         6.87 o                         
  -6  11   2        155.53        134.94         6.33 o                         
  -5  11   2        729.36        767.66        16.75 o                         
  -4  11   2        246.79        244.36         8.40 o                         
  -3  11   2        734.67        725.68        14.22 o                         
  -2  11   2       2015.22       2024.33        31.56 o                         
  -1  11   2        592.61        694.12        16.11 o                         
   0  11   2        107.62         80.65         6.83 o                         
   1  11   2       2780.32       2878.68        53.13 o                         
   2  11   2        184.85        191.03         8.62 o                         
   3  11   2        466.01        386.26        13.35 o                         
   4  11   2        791.27        790.76        20.00 o                         
   5  11   2        159.94        166.86         7.07 o                         
   6  11   2        718.45        709.74        18.25 o                         
   7  11   2        239.35        236.28         9.08 o                         
   8  11   2         16.60         24.81         4.94 o                         
   9  11   2        301.31        286.86        12.28 o                         
  10  11   2        118.68        117.80         6.72 o                         
  11  11   2          6.06          2.70         4.45 o                         
  12  11   2        151.09        143.97         7.81 o                         
  13  11   2        593.35        568.60        17.53 o                         
  14  11   2        276.38        273.79        12.95 o                         
  15  11   2         86.05         76.71         6.35 o                         
 -14  12   2         44.38         55.05         4.58 o                         
 -13  12   2        854.94        880.23        20.03 o                         
 -12  12   2        410.83        407.84         9.63 o                         
 -11  12   2        263.56        258.06         7.34 o                         
 -10  12   2          3.39          4.08         2.11 o                         
  -9  12   2         71.42         85.91         4.98 o                         
  -8  12   2        348.21        346.97         9.32 o                         
  -7  12   2        107.67        109.62         7.47 o                         
  -6  12   2        275.64        274.21        13.10 o                         
  -5  12   2          0.34          0.50         4.32 o                         
  -4  12   2        140.26        152.64         5.86 o                         
  -3  12   2        691.64        709.19        15.68 o                         
  -2  12   2       1588.48       1765.45        44.94 o                         
  -1  12   2        519.72        506.98        14.63 o                         
   0  12   2         22.94         16.87         3.20 o                         
   1  12   2        521.47        513.72        13.78 o                         
   2  12   2       1829.38       1797.28        35.34 o                         
   3  12   2        464.20        452.82        10.51 o                         
   4  12   2         12.88         12.10         4.66 o                         
   5  12   2        856.16        855.14        18.30 o                         
   6  12   2       2423.03       2310.21        50.68 o                         
   7  12   2         37.58         43.20         5.43 o                         
   8  12   2         99.49         98.23         6.07 o                         
   9  12   2          2.36          4.58         2.87 o                         
  10  12   2         69.69         67.19        10.15 o                         
  11  12   2         64.74         57.11         5.96 o                         
  12  12   2        395.32        394.62        22.72 o                         
  13  12   2        192.27        169.39         9.40 o                         
 -12  13   2        168.95        175.69        12.57 o                         
 -11  13   2          0.37         11.91        19.18 o                         
 -10  13   2        778.07        776.79        18.21 o                         
  -9  13   2         38.12         43.47         5.42 o                         
  -8  13   2        655.30        642.20        16.01 o                         
  -7  13   2        328.57        323.85        10.70 o                         
  -6  13   2        136.40        136.72         7.51 o                         
  -5  13   2       1674.85       1747.03        38.63 o                         
  -4  13   2         11.33         18.53         3.35 o                         
  -3  13   2        228.77        233.89         7.88 o                         
  -2  13   2         84.89         78.78         5.93 o                         
  -1  13   2         24.48         18.08         3.21 o                         
   0  13   2         56.80         40.55         4.68 o                         
   1  13   2          2.02          3.01         3.61 o                         
   2  13   2          2.81         -0.69         2.56 o                         
   3  13   2         47.31         40.58         4.91 o                         
   4  13   2          5.87         14.13         3.48 o                         
   5  13   2        211.08        192.76         7.65 o                         
   6  13   2         57.48         45.98         5.84 o                         
   7  13   2        520.58        511.61        13.34 o                         
   8  13   2          2.79          0.94         3.01 o                         
   9  13   2        548.41        539.08        13.45 o                         
  10  13   2        256.93        276.25        10.89 o                         
  11  13   2          0.13         -2.54         3.56 o                         
  -9  14   2         82.64         73.46        14.73 o                         
  -8  14   2         16.94         10.10         2.76 o                         
  -7  14   2         10.64         14.44         2.91 o                         
  -6  14   2        149.47        141.07         6.71 o                         
  -5  14   2          5.66          3.66         3.06 o                         
  -4  14   2         29.88         30.51         5.79 o                         
  -3  14   2        323.44        315.04        12.76 o                         
  -2  14   2        496.80        494.13        17.26 o                         
  -1  14   2         34.98         36.83         8.89 o                         
   0  14   2         58.38         58.20         6.10 o                         
   1  14   2        108.43        114.26         6.29 o                         
   2  14   2        116.54        130.93         6.25 o                         
   3  14   2          2.89          6.23         3.04 o                         
   4  14   2          0.60         -2.84         2.84 o                         
   5  14   2          4.98          4.85         4.83 o                         
   6  14   2        260.38        259.40         8.39 o                         
   7  14   2         30.16         25.68         4.02 o                         
   8  14   2          0.63         -4.36         6.73 o                         
  -6  15   2         53.16         44.40        10.16 o                         
  -5  15   2       1405.00       1472.55        53.85 o                         
  -4  15   2         73.54         73.83         6.39 o                         
  -3  15   2        139.32        118.84         9.26 o                         
  -2  15   2        102.34         98.67         5.92 o                         
  -1  15   2         59.21         54.80         5.49 o                         
   0  15   2         64.83         70.41         5.68 o                         
   1  15   2          0.68          0.16         2.77 o                         
   2  15   2          0.33          4.32         3.56 o                         
   3  15   2         39.81         48.77         6.60 o                         
   4  15   2        129.85        122.94         8.38 o                         
   5  15   2        541.98        520.91        21.08 o                         
 -22   1   3         39.77         54.11         3.44 o                         
 -21   1   3        300.70        278.84         6.86 o                         
 -20   1   3        232.36        254.78         6.17 o                         
 -19   1   3          1.11         -1.87         1.87 o                         
 -18   1   3        120.67        143.40         5.52 o                         
 -17   1   3          4.07          3.09         2.54 o                         
 -16   1   3          0.50          1.82         2.33 o                         
 -15   1   3        766.08        751.21        13.70 o                         
 -14   1   3       3102.67       3232.40        48.10 o                         
 -13   1   3        553.86        601.52        11.72 o                         
 -12   1   3        109.05        102.10         5.58 o                         
 -11   1   3        297.84        293.17         7.78 o                         
 -10   1   3       1673.41       1562.57        26.94 o                         
  -9   1   3       8329.80       7796.79       270.99 o                         
  -8   1   3        449.07        407.11        19.05 o                         
  -7   1   3        712.32        814.25        32.26 o                         
  -6   1   3       1314.15       1246.76        46.48 o                         
  -5   1   3         69.50         37.34         7.37 o                         
  -4   1   3       6593.59       5903.87       214.23 o                         
  -3   1   3       3704.53       3702.59        57.50 o                         
  -2   1   3       5636.13       5596.86       111.29 o                         
  -1   1   3      11339.28      11134.46       310.37 o                         
   0   1   3      18511.21      17931.98       357.99 o                         
   1   1   3        275.29        237.80         6.30 o                         
   2   1   3        199.45        167.50         4.72 o                         
   3   1   3         35.93         36.32         3.75 o                         
   4   1   3        469.07        468.40        11.75 o                         
   5   1   3        965.37        864.99        18.07 o                         
   6   1   3        705.32        553.40        25.86 o                         
   7   1   3        547.07        523.77        14.07 o                         
   8   1   3       1027.87        881.50        16.31 o                         
   9   1   3         77.46         77.11         6.31 o                         
  10   1   3       2145.34       2088.41        38.89 o                         
  11   1   3       1334.77       1235.77        21.98 o                         
  12   1   3         25.15         32.80         6.68 o                         
  13   1   3         26.55         29.94         4.34 o                         
  14   1   3          0.35         -2.16         2.41 o                         
  15   1   3        205.80        217.67         7.14 o                         
  16   1   3        374.17        378.49         9.52 o                         
  17   1   3         44.02         46.89         3.89 o                         
  18   1   3        456.26        447.22        10.03 o                         
  19   1   3         79.43         74.95         4.01 o                         
  20   1   3         22.55         11.13         1.81 o                         
 -22   2   3         32.15         30.55         3.41 o                         
 -21   2   3        299.35        319.01         9.34 o                         
 -20   2   3        315.24        277.45         6.43 o                         
 -19   2   3        122.43        129.89         4.44 o                         
 -18   2   3        148.56        148.92         5.35 o                         
 -17   2   3        428.71        504.83        10.09 o                         
 -16   2   3       1357.97       1362.44        22.05 o                         
 -15   2   3         90.40         81.99         5.09 o                         
 -14   2   3          1.03         -0.73         2.51 o                         
 -13   2   3          1.12         -3.43         5.74 o                         
 -12   2   3        195.34        179.05         6.43 o                         
 -11   2   3       1446.87       1368.23        20.45 o                         
 -10   2   3        471.97        486.74        10.04 o                         
  -9   2   3         69.47         78.90         5.91 o                         
  -8   2   3        979.60       1051.97        40.89 o                         
  -7   2   3       1312.65       1338.97        50.29 o                         
  -6   2   3        994.21       1072.59        70.61 o                         
  -5   2   3       2416.73       2295.69        77.72 o                         
  -4   2   3         88.29         84.76         4.31 o                         
  -3   2   3          3.83          3.90         1.04 o                         
  -2   2   3       5527.74       5111.61       144.21 o                         
  -1   2   3       1763.48       1654.13        29.43 o                         
   0   2   3        174.32        176.45         4.07 o                         
   1   2   3         11.85         17.54         1.85 o                         
   2   2   3        399.95        350.13         6.64 o                         
   3   2   3       6521.47       6053.44        86.06 o                         
   4   2   3       3423.74       3256.89        55.93 o                         
   5   2   3         85.11         69.02         4.50 o                         
   6   2   3        155.69        138.80         5.80 o                         
   7   2   3        517.39        475.51        15.23 o                         
   8   2   3         43.21         34.52         4.09 o                         
   9   2   3        152.25        141.59         6.51 o                         
  10   2   3          6.40         11.90         3.14 o                         
  11   2   3         10.72          5.70         2.93 o                         
  12   2   3        457.22        482.02        11.01 o                         
  13   2   3         32.31         40.58         5.22 o                         
  14   2   3        422.70        425.79         9.76 o                         
  15   2   3          1.42          2.45         2.34 o                         
  16   2   3        168.98        181.28         5.84 o                         
  17   2   3          4.50          2.90         2.02 o                         
  18   2   3         99.88        105.72         4.54 o                         
  19   2   3        444.22        419.27         9.23 o                         
  20   2   3         11.54          6.79         2.88 o                         
 -21   3   3        167.46        160.15         5.10 o                         
 -20   3   3         43.14         37.02         3.02 o                         
 -19   3   3        101.63         99.93         4.52 o                         
 -18   3   3        351.53        357.71         7.80 o                         
 -17   3   3         21.48         32.45         4.59 o                         
 -16   3   3          8.86          5.65         2.53 o                         
 -15   3   3        413.03        359.80         8.42 o                         
 -14   3   3        234.42        251.25         7.22 o                         
 -13   3   3         19.77         22.31         3.90 o                         
 -12   3   3       1280.00       1240.86        20.36 o                         
 -11   3   3        208.97        229.54         6.88 o                         
 -10   3   3        381.90        359.62         8.42 o                         
  -9   3   3         46.47         38.40         3.86 o                         
  -8   3   3        174.97        121.92        10.67 o                         
  -7   3   3       2017.88       2102.07        53.51 o                         
  -6   3   3        572.56        576.88        13.32 o                         
  -5   3   3        319.97        352.83        11.28 o                         
  -4   3   3       4215.21       4267.23        66.16 o                         
  -3   3   3        425.21        395.22         8.19 o                         
  -2   3   3        170.61        163.39         4.22 o                         
  -1   3   3        153.22        134.05         3.75 o                         
   0   3   3        122.01        101.44         3.49 o                         
   1   3   3         84.23         82.74         3.47 o                         
   2   3   3         74.03         61.55         3.34 o                         
   3   3   3        286.86        255.73         8.22 o                         
   4   3   3         89.94        110.83         4.98 o                         
   5   3   3        947.66        852.66        17.33 o                         
   6   3   3        514.00        524.46        14.81 o                         
   7   3   3        111.03         98.55        12.19 o                         
   8   3   3        851.22        834.38        17.67 o                         
   9   3   3         35.59         32.45         3.57 o                         
  10   3   3       1344.97       1333.09        21.34 o                         
  11   3   3        784.49        716.97        17.36 o                         
  12   3   3        106.81        116.73         5.77 o                         
  13   3   3         23.28         27.35         3.56 o                         
  14   3   3        661.67        702.12        13.72 o                         
  15   3   3         87.39         93.61         4.87 o                         
  16   3   3       1773.20       1887.32        50.84 o                         
  17   3   3        102.82        102.93         4.43 o                         
  18   3   3         36.91         39.17         3.26 o                         
  19   3   3        101.45        100.08         4.58 o                         
  20   3   3          0.16          2.57         1.76 o                         
 -21   4   3        835.42        848.38        16.30 o                         
 -20   4   3        286.73        299.18         7.06 o                         
 -19   4   3         10.06         10.22         1.76 o                         
 -18   4   3         22.06         25.48         2.81 o                         
 -17   4   3        632.67        677.72        13.29 o                         
 -16   4   3       2777.46       3080.66        50.21 o                         
 -15   4   3       1053.35       1049.13        19.42 o                         
 -14   4   3         52.12         58.60         5.15 o                         
 -13   4   3        185.65        168.61         6.22 o                         
 -12   4   3       1511.98       1402.83        39.15 o                         
 -11   4   3         55.74         52.24         4.66 o                         
 -10   4   3          1.49          8.00         2.79 o                         
  -9   4   3        732.39        783.14        13.91 o                         
  -8   4   3        609.74        586.37        12.05 o                         
  -7   4   3       2328.07       2542.88        64.83 o                         
  -6   4   3       1482.61       1528.75        32.55 o                         
  -5   4   3       5082.27       5201.87        80.84 o                         
  -4   4   3        527.18        504.99         9.19 o                         
  -3   4   3        349.86        350.69         7.03 o                         
  -2   4   3       1307.98       1156.01        19.23 o                         
  -1   4   3       1174.58       1029.25        17.43 o                         
   0   4   3        220.83        197.46         5.16 o                         
   1   4   3         32.35         22.86         2.68 o                         
   2   4   3       1238.74       1096.84        19.27 o                         
   3   4   3       3680.80       3459.80        88.14 o                         
   4   4   3       3003.72       2919.22        59.63 o                         
   5   4   3         38.39         28.55         3.99 o                         
   6   4   3         41.35         47.02         7.26 o                         
   7   4   3         47.22         51.19         4.72 o                         
   8   4   3        663.77        672.54        12.90 o                         
   9   4   3         36.35         56.62         4.87 o                         
  10   4   3        517.73        559.30        10.88 o                         
  11   4   3        569.46        585.12        11.16 o                         
  12   4   3         43.60         54.47         4.57 o                         
  13   4   3         96.51        104.85         5.56 o                         
  14   4   3          2.38          3.09         2.51 o                         
  15   4   3        332.94        371.51         8.80 o                         
  16   4   3        157.44        154.86         5.24 o                         
  17   4   3         99.01        109.90         4.29 o                         
  18   4   3        487.54        481.46         9.17 o                         
  19   4   3         25.21         29.46         7.18 o                         
 -21   5   3          0.87          2.76         2.21 o                         
 -20   5   3        905.35        935.89        17.78 o                         
 -19   5   3        605.88        600.33        11.20 o                         
 -18   5   3        497.11        495.76         9.26 o                         
 -17   5   3        614.32        722.27        13.00 o                         
 -16   5   3         33.44         34.89         3.79 o                         
 -15   5   3          7.93         11.60         2.64 o                         
 -14   5   3          0.01          1.61         2.83 o                         
 -13   5   3        993.38        898.47        15.67 o                         
 -12   5   3       2437.81       2444.99        37.07 o                         
 -11   5   3        849.84        867.59        15.57 o                         
 -10   5   3         40.32         51.25         4.95 o                         
  -9   5   3          2.70          5.85         4.28 o                         
  -8   5   3          3.23          7.92         3.93 o                         
  -7   5   3        230.28        186.85         5.98 o                         
  -6   5   3       1049.90       1050.13        18.74 o                         
  -5   5   3       5495.24       5623.90       204.58 o                         
  -4   5   3        191.21        177.97         5.38 o                         
  -3   5   3        931.47        887.42        14.26 o                         
  -2   5   3        483.61        486.31        11.71 o                         
  -1   5   3       4707.95       4714.04        74.07 o                         
   0   5   3       1198.87       1068.48        20.78 o                         
   1   5   3       2177.47       2219.98        40.51 o                         
   2   5   3       3832.66       3760.03        77.11 o                         
   3   5   3        591.59        548.11        14.41 o                         
   4   5   3        648.79        593.78        29.36 o                         
   5   5   3        668.59        668.27        14.64 o                         
   6   5   3        534.69        474.69        11.78 o                         
   7   5   3         40.53         19.26         3.36 o                         
   8   5   3        210.75        205.01         6.62 o                         
   9   5   3        497.82        482.70        10.83 o                         
  10   5   3        411.67        450.50        11.52 o                         
  11   5   3        148.09        155.79         5.92 o                         
  12   5   3        115.87        120.64         5.89 o                         
  13   5   3          1.15          3.08         2.72 o                         
  14   5   3        454.26        483.59        10.29 o                         
  15   5   3        238.23        237.34         8.09 o                         
  16   5   3         63.40         76.79         5.37 o                         
  17   5   3        338.73        324.64         7.47 o                         
  18   5   3          2.28          3.69         2.13 o                         
  19   5   3        265.17        251.18        11.68 o                         
 -20   6   3          2.84          7.81         3.18 o                         
 -19   6   3         28.41         25.07         2.97 o                         
 -18   6   3         98.47        116.78         4.33 o                         
 -17   6   3          0.34          2.11         1.89 o                         
 -16   6   3       1251.73       1291.56        30.18 o                         
 -15   6   3         29.94         19.04         3.67 o                         
 -14   6   3        261.31        233.39         7.63 o                         
 -13   6   3        293.72        275.06         7.51 o                         
 -12   6   3       3736.82       3679.53        54.29 o                         
 -11   6   3        263.38        312.57         7.85 o                         
 -10   6   3       1198.34       1181.85        33.21 o                         
  -9   6   3        113.54        136.14         5.54 o                         
  -8   6   3       1387.67       1355.06        21.60 o                         
  -7   6   3        120.24        108.16         5.41 o                         
  -6   6   3        501.55        520.44        10.33 o                         
  -5   6   3        251.13        257.35         6.86 o                         
  -4   6   3       1310.31       1432.35        24.51 o                         
  -3   6   3       1407.20       1417.09        21.99 o                         
  -2   6   3       1548.79       1661.10        27.32 o                         
  -1   6   3         62.23         56.89         5.96 o                         
   0   6   3          0.14         -2.36         2.68 o                         
   1   6   3         10.62         33.51         5.64 o                         
   2   6   3        687.66        753.71        16.22 o                         
   3   6   3         62.41         45.89         4.38 o                         
   4   6   3        857.30        950.98        19.47 o                         
   5   6   3        196.50        184.60         9.17 o                         
   6   6   3        201.84        232.98         8.85 o                         
   7   6   3        533.88        531.53        13.29 o                         
   8   6   3          3.48          3.48         4.21 o                         
   9   6   3        304.62        283.87         8.49 o                         
  10   6   3          1.09         -0.15         3.51 o                         
  11   6   3        251.56        263.31         9.60 o                         
  12   6   3         68.71         84.33         5.62 o                         
  13   6   3        124.26        134.72         5.85 o                         
  14   6   3         44.52         48.95         4.97 o                         
  15   6   3         20.67         15.81         2.68 o                         
  16   6   3         46.99         51.34         4.36 o                         
  17   6   3          5.91          4.74         2.27 o                         
  18   6   3         16.67         18.87         5.72 o                         
 -19   7   3          5.55          2.33         1.70 o                         
 -18   7   3        560.83        530.74         9.97 o                         
 -17   7   3       1274.85       1242.30        21.15 o                         
 -16   7   3          2.77          0.22         2.03 o                         
 -15   7   3        593.09        623.25        21.99 o                         
 -14   7   3         80.89         60.03         4.44 o                         
 -13   7   3       3502.44       3890.11        57.27 o                         
 -12   7   3          8.23         14.66         2.47 o                         
 -11   7   3        246.61        237.00         6.88 o                         
 -10   7   3        164.97        166.41         6.12 o                         
  -9   7   3        265.36        279.62         7.77 o                         
  -8   7   3         92.91         89.46         5.21 o                         
  -7   7   3        211.63        213.55         6.83 o                         
  -6   7   3        147.99        129.64         5.56 o                         
  -5   7   3       2774.05       2695.61        43.93 o                         
  -4   7   3        313.34        306.80         7.95 o                         
  -3   7   3         59.81         71.09         4.92 o                         
  -2   7   3        178.21        168.32         5.66 o                         
  -1   7   3        635.76        545.03        11.62 o                         
   0   7   3       1773.25       1778.88        34.97 o                         
   1   7   3          1.06          2.70         3.41 o                         
   2   7   3        576.18        485.65        11.96 o                         
   3   7   3         80.56         83.16         5.62 o                         
   4   7   3         11.66         21.42         3.63 o                         
   5   7   3        243.20        250.50         9.62 o                         
   6   7   3       1215.86       1307.00        29.87 o                         
   7   7   3        686.83        652.06        24.15 o                         
   8   7   3        636.57        656.53        17.27 o                         
   9   7   3          8.45         16.30         4.88 o                         
  10   7   3        968.20       1035.99        37.11 o                         
  11   7   3        174.83        182.93         6.80 o                         
  12   7   3        132.26        126.15         7.25 o                         
  13   7   3        532.40        566.72        14.97 o                         
  14   7   3        133.57        134.04         5.83 o                         
  15   7   3         63.05         56.70         5.10 o                         
  16   7   3        151.00        142.98         6.40 o                         
  17   7   3          0.71          0.25         3.81 o                         
  18   7   3         24.96         46.23         7.11 o                         
 -19   8   3         27.76         32.45         4.13 o                         
 -18   8   3         55.51         74.88         4.77 o                         
 -17   8   3        323.34        319.28         7.03 o                         
 -16   8   3          3.90          9.08         2.74 o                         
 -15   8   3        355.97        311.88         8.05 o                         
 -14   8   3         98.40         98.72         4.73 o                         
 -13   8   3        174.44        193.07         5.87 o                         
 -12   8   3       1181.46       1310.22        21.24 o                         
 -11   8   3       1007.09        993.98        16.98 o                         
 -10   8   3          5.10          4.64         2.85 o                         
  -9   8   3         57.52         55.70         4.79 o                         
  -8   8   3       1333.11       1362.48        24.02 o                         
  -7   8   3          3.76         10.41         4.88 o                         
  -6   8   3       3060.44       3070.04        87.09 o                         
  -5   8   3       2911.30       2995.78        48.68 o                         
  -4   8   3         32.05         33.36         4.44 o                         
  -3   8   3         84.27         77.28         6.87 o                         
  -2   8   3        171.56        176.52         6.48 o                         
  -1   8   3        830.52        873.83        16.64 o                         
   0   8   3        940.72        927.63        17.54 o                         
   1   8   3         26.03         17.74         3.39 o                         
   2   8   3        817.37        834.79        15.76 o                         
   3   8   3        649.07        707.98        15.75 o                         
   4   8   3         99.02        106.08         7.95 o                         
   5   8   3         67.00         74.06         6.42 o                         
   6   8   3        251.79        278.25         9.26 o                         
   7   8   3       1278.94       1245.92        28.95 o                         
   8   8   3        125.66        148.41         9.31 o                         
   9   8   3       1310.31       1288.95        25.58 o                         
  10   8   3         95.59        101.52         8.85 o                         
  11   8   3         55.05         56.50         5.42 o                         
  12   8   3       1077.42       1045.96        30.91 o                         
  13   8   3         29.92         24.21         6.35 o                         
  14   8   3        329.46        328.41        12.91 o                         
  15   8   3         37.14         47.50         7.11 o                         
  16   8   3          6.91          2.79         3.81 o                         
  17   8   3         27.88         33.53         6.35 o                         
 -18   9   3        207.61        199.01        10.56 o                         
 -17   9   3        401.95        372.94         8.60 o                         
 -16   9   3          7.76          7.27         2.42 o                         
 -15   9   3          1.50         -0.60         2.17 o                         
 -14   9   3          0.40          3.01         1.92 o                         
 -13   9   3        526.64        509.65        20.13 o                         
 -12   9   3         10.87         14.56         4.83 o                         
 -11   9   3        862.10        885.51        16.78 o                         
 -10   9   3         52.31         62.67         5.54 o                         
  -9   9   3         37.45         33.12         4.44 o                         
  -8   9   3          7.46          4.73         4.43 o                         
  -7   9   3        679.82        727.60        14.59 o                         
  -6   9   3         82.69         83.97         5.07 o                         
  -5   9   3         96.64        118.95         6.32 o                         
  -4   9   3        230.02        235.76         8.11 o                         
  -3   9   3       1152.71       1179.61        23.82 o                         
  -2   9   3          6.51          6.08         2.76 o                         
  -1   9   3        182.63        186.39         7.13 o                         
   0   9   3         10.71         10.11         4.31 o                         
   1   9   3        185.46        179.67         6.00 o                         
   2   9   3        182.29        203.64         8.18 o                         
   3   9   3        676.38        664.22        15.47 o                         
   4   9   3         88.75         87.16         7.43 o                         
   5   9   3        869.74        871.08        18.56 o                         
   6   9   3          3.74          0.45         2.90 o                         
   7   9   3         39.00         32.15         4.12 o                         
   8   9   3        802.33        837.83        37.84 o                         
   9   9   3         56.54         68.73         6.54 o                         
  10   9   3         41.40         44.79         5.96 o                         
  11   9   3       1392.83       1349.37        30.54 o                         
  12   9   3         56.62         61.70         6.01 o                         
  13   9   3        563.26        514.12        16.25 o                         
  14   9   3         32.44         41.91         7.37 o                         
  15   9   3         57.96         66.04         6.60 o                         
  16   9   3          2.82          3.05         3.30 o                         
 -17  10   3         16.70         23.34         3.95 o                         
 -16  10   3         25.15         29.64         3.69 o                         
 -15  10   3          8.49          7.41         2.04 o                         
 -14  10   3         33.78         38.77         3.60 o                         
 -13  10   3        777.41        752.34        30.15 o                         
 -12  10   3        152.25        167.88         6.26 o                         
 -11  10   3        196.64        208.55        11.92 o                         
 -10  10   3        184.74        204.66         7.22 o                         
  -9  10   3        228.34        220.74         7.72 o                         
  -8  10   3         25.12         43.76         4.92 o                         
  -7  10   3       1268.76       1402.25        28.80 o                         
  -6  10   3         87.97        106.16         6.89 o                         
  -5  10   3       1248.77       1322.01        26.37 o                         
  -4  10   3        294.96        269.37         9.24 o                         
  -3  10   3        270.49        278.51         8.20 o                         
  -2  10   3         57.89         70.42         7.32 o                         
  -1  10   3        255.78        260.33         7.87 o                         
   0  10   3          5.89          8.42         2.49 o                         
   1  10   3        666.87        690.07        14.25 o                         
   2  10   3       2376.91       2463.33        45.82 o                         
   3  10   3        270.04        266.91        11.64 o                         
   4  10   3       1202.44       1234.63        43.80 o                         
   5  10   3        379.91        363.24        13.96 o                         
   6  10   3         99.39         98.62         6.53 o                         
   7  10   3       1158.03       1165.30        33.25 o                         
   8  10   3         67.87         74.08         6.49 o                         
   9  10   3         58.98         60.85         6.20 o                         
  10  10   3        169.69        159.89         7.53 o                         
  11  10   3        138.48        130.53         7.01 o                         
  12  10   3         80.47         80.58         8.00 o                         
  13  10   3         18.30         19.81         5.59 o                         
  14  10   3        145.81        144.50         9.40 o                         
  15  10   3         62.86         77.98         6.86 o                         
 -15  11   3        209.73        226.79         6.50 o                         
 -14  11   3        365.64        390.43         9.91 o                         
 -13  11   3        211.02        231.27         6.96 o                         
 -12  11   3         32.10         26.11         3.41 o                         
 -11  11   3        369.82        354.72         9.57 o                         
 -10  11   3        207.35        224.11         7.19 o                         
  -9  11   3        724.38        692.17        16.50 o                         
  -8  11   3        745.14        857.08        19.53 o                         
  -7  11   3        383.93        366.08         9.88 o                         
  -6  11   3        190.42        217.84         7.90 o                         
  -5  11   3       2004.66       2029.86        47.91 o                         
  -4  11   3        297.77        283.62         8.77 o                         
  -3  11   3       1336.14       1383.76        24.24 o                         
  -2  11   3         59.37         74.00         4.84 o                         
  -1  11   3        325.13        347.69         9.10 o                         
   0  11   3        117.10        104.63         7.16 o                         
   1  11   3       1045.64       1137.61        21.33 o                         
   2  11   3        675.57        692.89        17.98 o                         
   3  11   3         64.72         85.37        11.50 o                         
   4  11   3         18.63         27.25         5.03 o                         
   5  11   3          8.75         15.66         4.33 o                         
   6  11   3        106.33         94.46         6.61 o                         
   7  11   3         83.52        112.13         8.00 o                         
   8  11   3         30.15         36.41         6.44 o                         
   9  11   3        425.68        424.86        15.92 o                         
  10  11   3          3.15          7.95         4.32 o                         
  11  11   3        210.85        218.41        21.21 o                         
  12  11   3         12.68          5.08         3.56 o                         
  13  11   3          2.80          0.25         3.56 o                         
 -13  12   3        408.65        389.45        14.34 o                         
 -12  12   3          0.25          0.66         1.92 o                         
 -11  12   3        362.09        347.03         8.74 o                         
 -10  12   3        932.38        859.05        15.65 o                         
  -9  12   3          8.10          7.84         2.97 o                         
  -8  12   3        469.40        439.85         9.40 o                         
  -7  12   3         48.80         51.24         3.98 o                         
  -6  12   3        320.24        307.96         7.61 o                         
  -5  12   3        606.98        635.50        14.42 o                         
  -4  12   3         21.45         15.66         3.85 o                         
  -3  12   3         27.58         15.48         5.39 o                         
  -2  12   3        222.43        228.69         7.94 o                         
  -1  12   3         36.70         22.25         5.42 o                         
   0  12   3        618.22        637.40        26.87 o                         
   1  12   3        835.38        825.56        23.56 o                         
   2  12   3        237.99        233.85         8.96 o                         
   3  12   3          6.90         10.13         3.17 o                         
   4  12   3         52.54         45.88         4.88 o                         
   5  12   3        130.06        124.59         5.95 o                         
   6  12   3         25.00         20.49         6.31 o                         
   7  12   3        409.48        399.81        11.57 o                         
   8  12   3          0.07          3.75         3.97 o                         
   9  12   3        294.84        301.09        11.32 o                         
  10  12   3          2.56         20.32         5.84 o                         
  11  12   3         30.66         27.43         5.59 o                         
  12  12   3         62.15         60.45         6.10 o                         
 -11  13   3          0.14         -2.42         2.42 o                         
 -10  13   3         96.93        101.75         5.72 o                         
  -9  13   3        321.79        313.10         9.22 o                         
  -8  13   3        285.89        284.76         9.28 o                         
  -7  13   3          6.83         11.74         2.66 o                         
  -6  13   3         24.32         18.67         3.63 o                         
  -5  13   3        770.65        790.13        16.35 o                         
  -4  13   3         33.53         42.48         5.20 o                         
  -3  13   3         67.39         72.46         7.50 o                         
  -2  13   3         76.33         78.54         5.35 o                         
  -1  13   3         49.62         53.99         6.27 o                         
   0  13   3         93.29         93.81         6.39 o                         
   1  13   3        148.70        132.74         6.19 o                         
   2  13   3        835.74        824.69        16.91 o                         
   3  13   3        219.18        221.13         8.07 o                         
   4  13   3         68.18         61.46         7.61 o                         
   5  13   3         81.60         75.60         5.59 o                         
   6  13   3        131.67        118.90         6.46 o                         
   7  13   3         94.49        114.19         6.10 o                         
   8  13   3          0.19          4.83         3.81 o                         
   9  13   3         72.76         75.69         7.11 o                         
  10  13   3        218.57        248.39        11.94 o                         
  -9  14   3         20.24         17.28         4.83 o                         
  -8  14   3          5.38          3.38         2.86 o                         
  -7  14   3        187.19        189.90         7.90 o                         
  -6  14   3        295.53        296.44        10.80 o                         
  -5  14   3         15.45         39.88        14.22 o                         
  -4  14   3        420.49        397.03        13.30 o                         
  -3  14   3          6.98          1.31         3.66 o                         
  -2  14   3        470.04        532.82        14.36 o                         
  -1  14   3        168.05        172.36        13.12 o                         
   0  14   3         11.87          9.62         5.08 o                         
   1  14   3        574.66        569.03        16.79 o                         
   2  14   3         44.02         43.24         5.59 o                         
   3  14   3        724.97        627.77        19.36 o                         
   4  14   3        371.55        344.85        11.31 o                         
   5  14   3          1.59          3.70         3.22 o                         
   6  14   3         18.28         13.97         4.57 o                         
   7  14   3         59.30         54.36         7.37 o                         
  -3  15   3        105.85        112.52         7.62 o                         
  -2  15   3          2.98          4.32         3.30 o                         
  -1  15   3         51.22         57.40         6.60 o                         
   0  15   3          0.09         -0.25         3.30 o                         
   1  15   3         73.73         77.47         7.62 o                         
   2  15   3         62.39         69.09         7.87 o                         
 -21   0   4        127.48        122.17         8.13 o                         
 -20   0   4       2430.72       2553.12        64.93 o                         
 -19   0   4        722.32        703.00        20.83 o                         
 -18   0   4        224.00        228.02        11.04 o                         
 -17   0   4        309.04        306.95        12.57 o                         
 -16   0   4        188.53        207.50         8.80 o                         
 -15   0   4       6952.90       6868.57       139.89 o                         
 -14   0   4       1346.86       1341.48        31.28 o                         
 -13   0   4       1795.15       1757.39        39.15 o                         
 -12   0   4          1.42         13.94         5.12 o                         
 -11   0   4        535.52        499.81        14.91 o                         
 -10   0   4       9834.97       9782.22       196.79 o                         
  -9   0   4       3882.01       4198.75        74.72 o                         
  -8   0   4          0.89         -4.73         4.73 o                         
  -7   0   4        557.27        616.66        26.16 o                         
  -6   0   4         32.70         55.37         8.13 o                         
  -5   0   4       7089.90       7313.98       254.48 o                         
  -4   0   4         10.30         16.26         4.57 o                         
  -3   0   4       1088.43       1069.27        22.43 o                         
  -2   0   4         87.00         71.41         4.78 o                         
  -1   0   4        986.05        855.45        18.90 o                         
   0   0   4       2455.89       2285.28        47.31 o                         
   1   0   4       1621.36       1658.95        35.29 o                         
   2   0   4       1481.98       1412.44        37.72 o                         
   3   0   4        627.15        779.29        26.29 o                         
   4   0   4      26072.13      25111.32       611.32 o                         
   5   0   4       3530.99       3458.80        71.76 o                         
   6   0   4       1105.36       1074.05        55.02 o                         
   7   0   4        263.08        299.27        11.33 o                         
   8   0   4         66.65         84.71         6.98 o                         
   9   0   4          1.80         -3.66         3.66 o                         
  10   0   4        111.58        106.69         8.14 o                         
  11   0   4         41.03         40.53         7.44 o                         
  12   0   4        435.49        475.67        17.68 o                         
  13   0   4         65.41         80.13         7.45 o                         
  14   0   4       1104.24       1218.97        33.86 o                         
  15   0   4         53.83         54.27         6.18 o                         
  16   0   4          0.22          5.83         2.78 o                         
  17   0   4        442.40        445.37        14.01 o                         
  18   0   4        597.44        668.44        18.95 o                         
  19   0   4       1027.63        892.79        27.17 o                         
 -21   1   4         92.65        102.51         3.90 o                         
 -20   1   4         71.61         61.01         3.88 o                         
 -19   1   4         24.12         25.47         4.15 o                         
 -18   1   4         46.17         36.48         4.24 o                         
 -17   1   4         58.73         68.76         4.62 o                         
 -16   1   4         51.14         42.61         4.15 o                         
 -15   1   4          4.01          9.37         2.66 o                         
 -14   1   4        133.71        117.66         5.56 o                         
 -13   1   4       1563.87       1549.84        24.82 o                         
 -12   1   4       2981.24       2923.69       167.04 o                         
 -11   1   4        121.34        117.17         5.94 o                         
 -10   1   4        205.15        236.52         6.59 o                         
  -9   1   4         93.92        100.44         6.40 o                         
  -8   1   4        805.84        712.69        13.98 o                         
  -7   1   4        598.69        582.51        17.78 o                         
  -6   1   4        242.05        298.98        11.04 o                         
  -5   1   4          2.36          4.85         3.40 o                         
  -4   1   4          2.66         10.02         1.74 o                         
  -3   1   4        256.79        245.04         4.48 o                         
  -2   1   4         81.79         92.63         2.87 o                         
  -1   1   4        853.51        902.01        15.26 o                         
   0   1   4       1584.51       1703.54        27.87 o                         
   1   1   4         70.44         64.46         4.06 o                         
   2   1   4       5551.52       5596.24        97.97 o                         
   3   1   4       9641.06       9561.08       191.70 o                         
   4   1   4        482.82        495.34        13.58 o                         
   5   1   4       1328.92       1329.38        25.95 o                         
   6   1   4          6.60         12.75         4.09 o                         
   7   1   4         49.19         51.28         4.88 o                         
   8   1   4        118.40        120.70         6.01 o                         
   9   1   4         50.17         55.59         4.90 o                         
  10   1   4        630.24        684.22        13.77 o                         
  11   1   4        272.44        275.76         7.99 o                         
  12   1   4         24.51         19.73         3.27 o                         
  13   1   4          0.08          1.82         2.98 o                         
  14   1   4         12.69          5.42         2.56 o                         
  15   1   4         10.76         10.19         2.50 o                         
  16   1   4        128.13        122.10         4.95 o                         
  17   1   4         66.07         68.56         3.79 o                         
  18   1   4         93.42         91.39         3.74 o                         
  19   1   4         10.38          8.90         1.60 o                         
 -21   2   4        183.84        169.46         4.96 o                         
 -20   2   4       1260.15       1309.26        24.54 o                         
 -19   2   4        133.02        161.45         6.75 o                         
 -18   2   4        147.34        163.41         6.00 o                         
 -17   2   4          2.67          0.56         2.19 o                         
 -16   2   4          4.94          6.93         2.76 o                         
 -15   2   4       4920.52       5225.21        93.11 o                         
 -14   2   4        176.70        175.48         6.67 o                         
 -13   2   4         37.58         38.12         5.23 o                         
 -12   2   4       1661.41       1641.77        32.56 o                         
 -11   2   4        344.89        374.61         8.87 o                         
 -10   2   4       1343.56       1359.06        21.91 o                         
  -9   2   4         15.60         11.59         2.98 o                         
  -8   2   4         44.05         48.02         4.92 o                         
  -7   2   4        703.16        713.33        17.95 o                         
  -6   2   4       2583.17       2516.11        64.12 o                         
  -5   2   4        792.38        855.80        24.25 o                         
  -4   2   4         17.45         26.12         3.85 o                         
  -3   2   4         18.82         12.82         1.53 o                         
  -2   2   4        155.95        126.00         3.92 o                         
  -1   2   4       1373.88       1282.22        23.74 o                         
   0   2   4       4048.09       4014.09        70.50 o                         
   1   2   4          2.47          1.89         2.12 o                         
   2   2   4       1834.34       1726.18        36.90 o                         
   3   2   4         22.08         37.03         6.36 o                         
   4   2   4       2535.75       2405.97        50.88 o                         
   5   2   4        105.59        148.32         6.87 o                         
   6   2   4         41.47         46.43         4.08 o                         
   7   2   4          2.95         -2.98         2.98 o                         
   8   2   4        161.02        158.81         8.31 o                         
   9   2   4          0.40          3.97         3.66 o                         
  10   2   4        445.82        443.00        11.43 o                         
  11   2   4        113.99        110.40         5.77 o                         
  12   2   4          4.89          7.83         2.88 o                         
  13   2   4         77.70         79.19         5.52 o                         
  14   2   4        287.98        339.82        12.39 o                         
  15   2   4         95.38         96.16         7.57 o                         
  16   2   4         25.92         33.04         3.65 o                         
  17   2   4         12.81         14.39         3.24 o                         
  18   2   4        120.55        128.33         4.37 o                         
  19   2   4          6.10          7.75         3.34 o                         
 -21   3   4        407.01        430.23         8.83 o                         
 -20   3   4        319.95        305.53         8.36 o                         
 -19   3   4         19.55         13.97         2.14 o                         
 -18   3   4         45.35         48.30         4.18 o                         
 -16   3   4        872.15        939.14        16.33 o                         
 -15   3   4          8.94          6.60         2.38 o                         
 -14   3   4        185.61        212.22         7.08 o                         
 -13   3   4          9.68          6.48         2.75 o                         
 -12   3   4       3072.33       3124.79        60.84 o                         
 -11   3   4          8.37         11.41         2.89 o                         
 -10   3   4        402.09        395.31         8.40 o                         
  -9   3   4         22.76         32.26         3.44 o                         
  -8   3   4       4538.39       4459.63        82.40 o                         
  -7   3   4       1027.99        914.57        26.61 o                         
  -6   3   4        696.29        738.53        20.89 o                         
  -5   3   4          0.20         -5.08         5.59 o                         
  -4   3   4       2043.94       1936.08        40.76 o                         
  -3   3   4       5362.77       5296.16        92.57 o                         
  -2   3   4         88.29         83.85         4.01 o                         
  -1   3   4        564.85        572.72        11.89 o                         
   0   3   4        280.97        266.89         6.99 o                         
   1   3   4          4.56          5.06         3.34 o                         
   2   3   4        125.08        149.94         7.16 o                         
   3   3   4        567.58        508.20        13.76 o                         
   4   3   4         15.54         14.88         3.39 o                         
   5   3   4         50.18         48.89         5.25 o                         
   6   3   4        611.39        605.11        11.75 o                         
   7   3   4       1768.60       1709.61        26.35 o                         
   8   3   4         20.64         30.21         4.65 o                         
   9   3   4          9.68          5.50         3.57 o                         
  10   3   4         89.90         88.28         6.57 o                         
  11   3   4       3706.06       3895.54        62.46 o                         
  12   3   4        325.04        332.97         8.61 o                         
  13   3   4        163.35        158.67         6.09 o                         
  14   3   4        122.10        119.49         9.46 o                         
  15   3   4         47.41         51.13         4.34 o                         
  16   3   4        438.59        440.14        11.54 o                         
  17   3   4         45.95         40.00         3.48 o                         
  18   3   4        254.17        231.05         5.71 o                         
  19   3   4        150.38        164.82         4.98 o                         
 -21   4   4          1.13          2.29         2.16 o                         
 -20   4   4          3.15          5.53         1.94 o                         
 -19   4   4         87.72         74.30         4.11 o                         
 -18   4   4        486.94        511.27        11.43 o                         
 -17   4   4        270.98        272.12         7.26 o                         
 -16   4   4          7.99          6.43         2.67 o                         
 -15   4   4         51.83         64.25         4.55 o                         
 -14   4   4          2.85         -0.49         2.47 o                         
 -13   4   4        991.78       1066.66        16.80 o                         
 -12   4   4       1505.79       1522.04        22.59 o                         
 -11   4   4       2058.75       2051.40        36.30 o                         
 -10   4   4         67.36         65.44         5.85 o                         
  -9   4   4       1896.13       1819.81        37.75 o                         
  -8   4   4        168.69        174.48         8.68 o                         
  -7   4   4        793.05        740.76        14.54 o                         
  -6   4   4       1204.16       1145.51        18.76 o                         
  -5   4   4        815.50        770.85        16.24 o                         
  -4   4   4       1773.84       1790.16        38.37 o                         
  -3   4   4        846.22        875.97        35.31 o                         
  -2   4   4         35.88         26.66         9.02 o                         
  -1   4   4       1244.09       1257.11        45.85 o                         
   0   4   4         59.87         53.79         5.05 o                         
   1   4   4        496.08        492.75        13.20 o                         
   2   4   4         10.22          7.89         2.68 o                         
   3   4   4        366.08        332.62         8.46 o                         
   4   4   4        594.41        562.20        11.71 o                         
   5   4   4        288.59        269.24         7.06 o                         
   6   4   4         38.08         46.71         5.48 o                         
   7   4   4         96.20        108.43         6.06 o                         
   8   4   4        555.72        549.52        11.92 o                         
   9   4   4        403.63        389.11         9.67 o                         
  10   4   4        819.34        848.28        16.15 o                         
  11   4   4        443.63        436.37        11.33 o                         
  12   4   4         65.50         94.88         5.78 o                         
  13   4   4         25.16         18.60         3.33 o                         
  14   4   4        135.70        148.54         6.30 o                         
  15   4   4         13.97         13.69         4.01 o                         
  16   4   4         93.05         99.95         4.30 o                         
  17   4   4         92.70         86.41         5.33 o                         
  18   4   4          1.10          0.67         4.03 o                         
 -20   5   4         43.68         40.35         3.05 o                         
 -19   5   4        133.83        152.89         4.95 o                         
 -18   5   4        104.72        117.99         5.19 o                         
 -17   5   4         15.31         23.08         4.63 o                         
 -16   5   4        117.65        111.19        15.62 o                         
 -15   5   4         26.06         23.80         3.01 o                         
 -14   5   4        203.38        216.28        11.23 o                         
 -13   5   4        161.13        159.98         6.03 o                         
 -12   5   4       4511.43       4698.73        68.53 o                         
 -11   5   4          3.88          3.29         2.65 o                         
 -10   5   4       1027.00       1013.65        23.10 o                         
  -9   5   4        100.76         91.50         5.52 o                         
  -8   5   4       3844.99       3967.83        63.58 o                         
  -7   5   4        119.31        106.74         5.65 o                         
  -6   5   4          0.33          5.14         2.78 o                         
  -5   5   4          2.06         -0.15         2.57 o                         
  -4   5   4        854.84        935.06        19.01 o                         
  -3   5   4       1175.64       1101.88        27.42 o                         
  -2   5   4       1250.61       1276.99        24.60 o                         
  -1   5   4        955.88        983.68        19.68 o                         
   0   5   4         76.34         75.60         6.23 o                         
   1   5   4        192.12        169.63         6.27 o                         
   2   5   4         14.67         22.54         5.55 o                         
   3   5   4         43.77         34.40         4.12 o                         
   4   5   4        251.50        253.30         7.36 o                         
   5   5   4         79.79         76.21         5.84 o                         
   6   5   4         69.33         60.33         7.31 o                         
   7   5   4       1089.53       1136.85        20.35 o                         
   8   5   4          8.36          5.84         2.85 o                         
   9   5   4         28.47         28.43         3.76 o                         
  10   5   4         54.60         65.23         5.80 o                         
  11   5   4        308.43        335.55         8.50 o                         
  12   5   4        109.21        129.97         6.68 o                         
  13   5   4        120.68        113.93         5.24 o                         
  14   5   4         13.63         15.22         2.43 o                         
  15   5   4         54.89         65.02         4.08 o                         
  16   5   4          2.36         -0.77         2.08 o                         
  17   5   4         54.11         48.43         4.38 o                         
  18   5   4          0.23          3.42         4.32 o                         
 -19   6   4       1176.20       1171.11        24.98 o                         
 -18   6   4        255.20        250.25         6.11 o                         
 -17   6   4        137.75        143.54         4.93 o                         
 -16   6   4        120.85        123.64         4.92 o                         
 -15   6   4         45.63         62.84         6.12 o                         
 -14   6   4          0.18          0.70         2.39 o                         
 -13   6   4        116.47        124.21         5.43 o                         
 -12   6   4        144.11        138.41         6.12 o                         
 -11   6   4        536.11        524.02        11.58 o                         
 -10   6   4          0.16          3.37         2.70 o                         
  -9   6   4        730.59        732.16        14.57 o                         
  -8   6   4        649.54        705.77        16.36 o                         
  -7   6   4        776.59        774.74        15.46 o                         
  -6   6   4        715.76        701.21        14.00 o                         
  -5   6   4        971.89        923.61        16.26 o                         
  -4   6   4       4194.13       4173.95        60.68 o                         
  -3   6   4          6.85          2.45         2.65 o                         
  -2   6   4          5.39          4.02         2.66 o                         
  -1   6   4         31.27         20.97         5.54 o                         
   0   6   4       1705.53       1687.34        28.60 o                         
   1   6   4        353.74        343.29         9.73 o                         
   2   6   4          5.74          0.78         4.77 o                         
   3   6   4       1217.89       1191.83        21.15 o                         
   4   6   4       1014.45       1018.31        18.66 o                         
   5   6   4          0.14          5.90         2.88 o                         
   6   6   4        392.65        421.76        11.31 o                         
   7   6   4        360.32        391.26        10.76 o                         
   8   6   4       1663.73       1673.96        33.22 o                         
   9   6   4          3.31          5.76         3.21 o                         
  10   6   4        368.75        403.13         9.78 o                         
  11   6   4        123.46        116.60         6.40 o                         
  12   6   4          1.65         -2.75         2.75 o                         
  13   6   4        379.72        384.41         8.74 o                         
  14   6   4         13.42         12.72         2.39 o                         
  15   6   4        188.29        187.57         5.82 o                         
  16   6   4         92.73         83.20         5.17 o                         
  17   6   4          6.09         42.42         9.65 o                         
 -19   7   4        282.58        283.64         6.38 o                         
 -18   7   4        111.10        100.41         6.45 o                         
 -17   7   4          5.40          9.19         3.69 o                         
 -16   7   4        863.84        951.10        16.88 o                         
 -15   7   4          4.42          3.82         2.03 o                         
 -14   7   4        489.89        497.82        11.53 o                         
 -13   7   4        187.63        189.08         6.08 o                         
 -12   7   4        795.24        801.06        16.08 o                         
 -11   7   4        293.53        300.98         8.21 o                         
 -10   7   4        345.38        371.34         9.55 o                         
  -9   7   4         15.05         15.72         2.75 o                         
  -8   7   4        117.70        126.05         5.75 o                         
  -7   7   4        657.89        693.00        14.18 o                         
  -6   7   4         13.13         11.82         2.88 o                         
  -5   7   4        132.98        114.23         5.17 o                         
  -4   7   4        526.85        513.45        10.25 o                         
  -3   7   4        154.43        162.62         5.87 o                         
  -2   7   4        494.68        484.02        11.95 o                         
  -1   7   4        546.46        569.14        12.03 o                         
   0   7   4        581.50        626.52        12.91 o                         
   1   7   4       2132.40       2028.99        34.10 o                         
   2   7   4        593.93        598.09        12.48 o                         
   3   7   4        206.20        190.48         7.59 o                         
   4   7   4         22.05         22.88         6.43 o                         
   5   7   4        131.86        158.84         7.79 o                         
   6   7   4        171.91        171.69         7.52 o                         
   7   7   4         60.01         74.64         6.25 o                         
   8   7   4         80.15         86.40         6.32 o                         
   9   7   4        229.48        243.71         8.41 o                         
  10   7   4          2.57          7.37         3.44 o                         
  11   7   4         14.51         17.34         3.45 o                         
  12   7   4         18.29         22.42         3.37 o                         
  13   7   4         86.26         96.09         5.67 o                         
  14   7   4          7.51          4.21         3.57 o                         
  15   7   4        621.16        623.14        17.87 o                         
  16   7   4          0.27         -3.14         3.14 o                         
 -18   8   4        108.30        113.98         4.74 o                         
 -17   8   4         57.67         63.32         3.54 o                         
 -16   8   4        160.78        152.39         5.13 o                         
 -15   8   4          6.88          3.39         1.87 o                         
 -14   8   4         30.76         27.49         3.29 o                         
 -13   8   4          3.42          0.51         3.23 o                         
 -12   8   4        139.52        151.69         6.64 o                         
 -11   8   4        270.52        275.45         7.81 o                         
 -10   8   4         35.89         44.54         4.50 o                         
  -9   8   4       2486.14       2484.86        41.23 o                         
  -8   8   4         38.30         43.60         4.45 o                         
  -7   8   4        535.22        593.31        11.41 o                         
  -6   8   4        362.95        375.86         8.51 o                         
  -5   8   4        436.09        441.95         9.39 o                         
  -4   8   4       2607.93       2679.44        59.21 o                         
  -3   8   4        143.14        150.09         7.34 o                         
  -2   8   4          0.54          2.54         4.25 o                         
  -1   8   4          2.31         10.83         4.94 o                         
   0   8   4        180.33        206.35         8.32 o                         
   1   8   4        102.43        123.88         7.21 o                         
   2   8   4         64.69         54.70         5.42 o                         
   3   8   4        648.27        652.99        15.14 o                         
   4   8   4          5.13          1.47         3.27 o                         
   5   8   4         99.68        102.87         6.89 o                         
   6   8   4        172.20        182.09         9.34 o                         
   7   8   4        342.21        366.42        12.64 o                         
   8   8   4        343.06        358.94        19.29 o                         
   9   8   4         59.81         69.79         6.71 o                         
  10   8   4         27.33         54.57         7.87 o                         
  11   8   4        784.78        807.86        23.71 o                         
  12   8   4        161.44        169.49         8.70 o                         
  13   8   4        846.60        853.99        23.98 o                         
  14   8   4          4.04          9.13         3.04 o                         
  15   8   4        375.58        347.55        11.14 o                         
  16   8   4        148.76        127.99         9.14 o                         
 -17   9   4        582.10        533.79        12.22 o                         
 -16   9   4       1445.89       1523.31        27.90 o                         
 -15   9   4          0.33          1.49         1.63 o                         
 -14   9   4        188.84        193.38         5.10 o                         
 -13   9   4        318.80        309.91         7.14 o                         
 -12   9   4       1585.33       1522.91        23.74 o                         
 -11   9   4        677.00        749.45        17.61 o                         
 -10   9   4          5.20          6.38         2.16 o                         
  -9   9   4          0.85          1.24         2.22 o                         
  -8   9   4        111.23        100.02         4.89 o                         
  -7   9   4          1.55          3.19         3.31 o                         
  -6   9   4        201.08        211.39         8.28 o                         
  -5   9   4         39.75         32.68         4.74 o                         
  -4   9   4       4226.84       4245.53        82.37 o                         
  -3   9   4        664.04        734.22        16.75 o                         
  -2   9   4         16.07         11.73         3.26 o                         
  -1   9   4        642.68        632.29        16.81 o                         
   0   9   4        310.38        319.76         9.86 o                         
   1   9   4       2624.10       2824.71        54.11 o                         
   2   9   4          0.53          6.61         3.05 o                         
   3   9   4       1921.85       1928.49        40.43 o                         
   4   9   4        477.42        471.37        13.82 o                         
   5   9   4        353.58        376.25        11.92 o                         
   6   9   4        693.81        694.94        31.29 o                         
   7   9   4       1491.97       1519.79        54.17 o                         
   8   9   4         69.25         78.55         6.90 o                         
   9   9   4         11.08         13.04         3.61 o                         
  10   9   4        154.59        147.50         8.32 o                         
  11   9   4        473.20        514.56        23.11 o                         
  12   9   4        307.67        303.05        10.95 o                         
  13   9   4        168.82        144.90         7.75 o                         
  14   9   4          0.69          7.37         7.11 o                         
  15   9   4        118.69        146.53         8.89 o                         
 -16  10   4        164.18        172.36         5.37 o                         
 -15  10   4        330.20        320.15         8.50 o                         
 -14  10   4        518.34        522.18        12.43 o                         
 -13  10   4         94.77         83.87         5.10 o                         
 -12  10   4         25.86         30.54         3.82 o                         
 -11  10   4        533.72        502.70        11.79 o                         
 -10  10   4          4.46          3.10         2.38 o                         
  -9  10   4        267.70        266.91         8.67 o                         
  -8  10   4        136.91        158.29         7.60 o                         
  -7  10   4        386.96        405.83        10.78 o                         
  -6  10   4         54.40         51.81         8.02 o                         
  -5  10   4       2308.19       2455.93        46.48 o                         
  -4  10   4        124.91        126.96         6.58 o                         
  -3  10   4          0.74          2.33         3.74 o                         
  -2  10   4        684.75        700.20        16.04 o                         
  -1  10   4        145.09        150.12         6.34 o                         
   0  10   4        628.56        649.95        17.05 o                         
   1  10   4        427.47        457.49        12.49 o                         
   2  10   4          4.00          0.23         3.01 o                         
   3  10   4         22.38         25.01         4.07 o                         
   4  10   4          4.02          2.66         3.78 o                         
   5  10   4          0.87          2.10         4.39 o                         
   6  10   4        136.05        129.35         7.83 o                         
   7  10   4        447.10        452.74        13.70 o                         
   8  10   4         79.54         78.81         6.27 o                         
   9  10   4         58.93         57.66         7.87 o                         
  10  10   4        484.66        464.96        14.82 o                         
  11  10   4          1.52          3.89         3.94 o                         
  12  10   4          6.56          6.33         3.04 o                         
  13  10   4        236.65        208.76        10.92 o                         
 -14  11   4         30.17         27.42         3.41 o                         
 -13  11   4         28.27         24.96         3.42 o                         
 -12  11   4        767.73        754.70        15.38 o                         
 -11  11   4        941.09        986.33        19.51 o                         
 -10  11   4         63.06         65.30         4.88 o                         
  -9  11   4         14.17         10.80         3.03 o                         
  -8  11   4        261.25        243.45         7.57 o                         
  -7  11   4         24.29         22.73         3.40 o                         
  -6  11   4        291.60        304.63        10.25 o                         
  -5  11   4         76.24         79.74         7.73 o                         
  -4  11   4        226.01        219.52         8.05 o                         
  -3  11   4        273.87        278.71         8.32 o                         
  -2  11   4        138.91        121.54         7.66 o                         
  -1  11   4       1305.38       1355.32        31.65 o                         
   0  11   4        796.78        828.59        26.01 o                         
   1  11   4         97.80        125.01         7.30 o                         
   2  11   4         36.62         30.78         8.26 o                         
   3  11   4       1606.40       1631.99        50.39 o                         
   4  11   4        185.29        189.57        17.78 o                         
   5  11   4         39.46         50.65         6.15 o                         
   6  11   4        113.39        117.18         7.52 o                         
   7  11   4         11.65          8.33         3.29 o                         
   8  11   4         86.78         87.39         6.53 o                         
   9  11   4        223.53        209.42         9.87 o                         
  10  11   4         19.63         30.67        10.16 o                         
  11  11   4         10.89          9.65         3.30 o                         
  12  11   4        132.38        136.37         8.38 o                         
 -12  12   4          1.98         -2.41         2.41 o                         
 -11  12   4        859.51        903.00        23.75 o                         
 -10  12   4        100.70        118.90         6.05 o                         
  -9  12   4        172.07        178.66         5.17 o                         
  -8  12   4          0.28          0.62         1.81 o                         
  -7  12   4          4.82          2.49         1.90 o                         
  -6  12   4        277.28        288.30         7.18 o                         
  -5  12   4        279.57        280.83         7.09 o                         
  -4  12   4         79.57         92.97         5.46 o                         
  -3  12   4          4.72          2.10         2.78 o                         
  -2  12   4        176.36        175.62         7.38 o                         
  -1  12   4       1270.90       1250.82        28.18 o                         
   0  12   4        487.52        506.91        16.07 o                         
   1  12   4        393.44        368.78        12.75 o                         
   2  12   4          5.80          2.67         2.48 o                         
   3  12   4        103.39         96.87         5.67 o                         
   4  12   4       1204.82       1160.05        27.92 o                         
   5  12   4        147.34        148.97         9.03 o                         
   6  12   4         10.44          2.67         3.15 o                         
   7  12   4        393.11        341.71        13.41 o                         
   8  12   4        624.03        613.60        20.14 o                         
   9  12   4         30.04         30.23         5.59 o                         
  10  12   4         76.76         70.61         6.35 o                         
 -10  13   4        379.31        366.71        11.49 o                         
  -9  13   4          0.01          1.29         2.81 o                         
  -8  13   4        722.22        694.19        14.01 o                         
  -7  13   4        108.07         95.82         4.86 o                         
  -6  13   4        148.76        147.98         5.81 o                         
  -5  13   4        584.19        550.60        12.60 o                         
  -4  13   4         12.12         20.35         4.46 o                         
  -3  13   4       1117.86       1086.23        24.39 o                         
  -2  13   4         37.19         38.97         4.83 o                         
  -1  13   4          0.13          1.34         2.86 o                         
   0  13   4        262.19        250.82        10.02 o                         
   1  13   4         19.36         21.13         3.41 o                         
   2  13   4         66.66         61.77         5.02 o                         
   3  13   4         10.80          7.95         2.76 o                         
   4  13   4          2.02          7.03         3.43 o                         
   5  13   4         58.86         50.00         7.75 o                         
   6  13   4         19.69          8.38         3.56 o                         
   7  13   4        420.22        377.42        16.00 o                         
   8  13   4         29.02         45.72         5.84 o                         
  -6  14   4          9.59         12.95         4.57 o                         
  -5  14   4          1.44          0.25         4.32 o                         
  -4  14   4        175.83        165.72         7.62 o                         
  -3  14   4          1.03         -2.49         2.49 o                         
  -2  14   4          0.63          4.61         3.10 o                         
  -1  14   4        105.97        106.87         5.58 o                         
   0  14   4        351.95        353.28         9.33 o                         
   1  14   4        149.47        151.35        10.41 o                         
   2  14   4         72.19         60.71         7.87 o                         
   3  14   4         11.04         25.65         6.60 o                         
   4  14   4         64.59         96.77         7.37 o                         
 -20   1   5         96.41        107.61         3.83 o                         
 -19   1   5        195.58        176.91         5.53 o                         
 -18   1   5        151.17        178.84         5.90 o                         
 -17   1   5        207.02        212.46         6.89 o                         
 -16   1   5          1.19          0.04         2.64 o                         
 -15   1   5          9.98         10.93         5.74 o                         
 -14   1   5        103.50        104.37         6.47 o                         
 -13   1   5        380.33        373.08        11.22 o                         
 -12   1   5       2231.81       2326.51        43.69 o                         
 -11   1   5       1586.01       1631.32        28.55 o                         
 -10   1   5         20.21         26.83         4.07 o                         
  -9   1   5        257.05        244.92         7.31 o                         
  -8   1   5        533.90        500.98        10.40 o                         
  -7   1   5       2166.60       1937.03        38.92 o                         
  -6   1   5       1417.30       1302.57        26.45 o                         
  -5   1   5        191.61        201.07         6.57 o                         
  -4   1   5        412.91        371.11         9.70 o                         
  -3   1   5         41.08         36.76         4.30 o                         
  -2   1   5        727.19        619.33        13.65 o                         
  -1   1   5        982.23        949.33        19.21 o                         
   0   1   5       1664.47       1780.95        45.38 o                         
   1   1   5       6023.09       6001.90       105.46 o                         
   2   1   5       7348.38       7307.23        96.77 o                         
   3   1   5         52.95         49.43         5.00 o                         
   4   1   5         12.28         12.48         2.61 o                         
   5   1   5         18.89         18.30         2.72 o                         
   6   1   5          8.61         11.02         2.75 o                         
   7   1   5        563.08        597.57        12.83 o                         
   8   1   5        399.23        426.36         9.14 o                         
   9   1   5        148.78        140.52         5.79 o                         
  10   1   5        107.72        122.46         5.96 o                         
  11   1   5         19.04         16.39         3.49 o                         
  12   1   5        392.49        446.43        11.28 o                         
  13   1   5        194.65        217.24         6.91 o                         
  14   1   5         28.94         27.70         4.61 o                         
  15   1   5          0.05         -0.88         2.09 o                         
  16   1   5         15.80         10.24         2.27 o                         
  17   1   5         37.41         37.49         2.79 o                         
  18   1   5         23.33         19.29         2.41 o                         
 -20   2   5         15.32         33.15         9.40 o                         
 -19   2   5        435.05        452.21        11.57 o                         
 -18   2   5        382.05        360.85         8.83 o                         
 -17   2   5         83.77         96.69         4.99 o                         
 -16   2   5         85.40         92.69         6.45 o                         
 -15   2   5        179.50        180.92         7.10 o                         
 -14   2   5        682.67        710.30        16.13 o                         
 -13   2   5         91.23         93.99         7.92 o                         
 -12   2   5         38.32         44.77         7.24 o                         
 -11   2   5         11.05          7.99         3.15 o                         
 -10   2   5          1.96         12.86         4.91 o                         
  -9   2   5        464.99        466.21        11.02 o                         
  -8   2   5        836.79        830.85        14.58 o                         
  -7   2   5          2.75          1.79         2.79 o                         
  -6   2   5        182.08        187.39         6.52 o                         
  -5   2   5        523.19        488.57        10.59 o                         
  -4   2   5        125.50        125.06         5.67 o                         
  -3   2   5       1275.89       1226.94        24.56 o                         
  -2   2   5         11.58          4.26         3.61 o                         
  -1   2   5          4.33          5.50         2.80 o                         
   0   2   5       1069.85        990.88        18.01 o                         
   1   2   5        118.99         88.87         5.15 o                         
   2   2   5        859.05        858.36        16.01 o                         
   3   2   5          9.32          5.85         2.57 o                         
   4   2   5          1.29          3.50         2.65 o                         
   5   2   5        624.12        657.44        12.21 o                         
   6   2   5       1700.96       1682.24        26.21 o                         
   7   2   5         75.63         77.79         5.11 o                         
   8   2   5         49.56         56.47         4.89 o                         
   9   2   5         40.84         49.46         5.66 o                         
  10   2   5          7.19          9.42         3.84 o                         
  11   2   5         49.24         43.08         4.76 o                         
  12   2   5          3.55          5.05         2.64 o                         
  13   2   5         14.02         14.52         3.20 o                         
  14   2   5        251.13        249.15         7.08 o                         
  15   2   5         34.46         46.38         3.71 o                         
  16   2   5          9.89          4.62         1.98 o                         
  17   2   5         11.80          6.86         1.85 o                         
 -20   3   5          0.43         -1.50         1.50 o                         
 -19   3   5         50.12         59.76         4.07 o                         
 -18   3   5        156.15        150.35         5.34 o                         
 -17   3   5        371.58        364.57         9.38 o                         
 -16   3   5        222.51        218.83         7.23 o                         
 -15   3   5         19.40         17.64         3.02 o                         
 -14   3   5        253.89        242.46         9.46 o                         
 -13   3   5        350.83        346.66        10.34 o                         
 -12   3   5        569.85        586.02        15.07 o                         
 -11   3   5        302.73        306.89         8.49 o                         
 -10   3   5       1569.49       1532.98        33.53 o                         
  -9   3   5        263.37        273.01        11.38 o                         
  -8   3   5         41.75         42.43         4.68 o                         
  -7   3   5         54.25         42.66         4.64 o                         
  -6   3   5        325.28        296.03         7.85 o                         
  -5   3   5       1114.28       1096.13        24.49 o                         
  -4   3   5        348.91        340.40         8.45 o                         
  -3   3   5          7.05          7.39         2.73 o                         
  -2   3   5        814.76        815.90        15.35 o                         
  -1   3   5       1187.60       1137.15        20.15 o                         
   0   3   5        171.19        167.36         6.30 o                         
   1   3   5         32.76         30.89         3.94 o                         
   2   3   5        241.46        208.37         7.55 o                         
   3   3   5         40.33         41.30         4.23 o                         
   4   3   5        168.23        176.32         6.56 o                         
   5   3   5          9.30         15.63         3.13 o                         
   6   3   5        211.73        231.25         7.92 o                         
   7   3   5         59.84         63.76         6.01 o                         
   8   3   5        310.34        328.97        10.81 o                         
   9   3   5         28.81         57.14         5.86 o                         
  10   3   5        439.25        506.76        11.21 o                         
  11   3   5         28.86         25.47         4.01 o                         
  12   3   5        312.77        347.70         8.54 o                         
  13   3   5         76.04         79.24         5.72 o                         
  14   3   5        126.62        145.97         5.42 o                         
  15   3   5         40.39         35.12         3.55 o                         
  16   3   5        170.62        179.55         5.11 o                         
  17   3   5        165.36        144.08         4.79 o                         
 -20   4   5        187.12        191.81         5.52 o                         
 -19   4   5       1580.10       1618.99        41.66 o                         
 -18   4   5        261.22        276.35         7.07 o                         
 -17   4   5          0.16          1.15         2.04 o                         
 -16   4   5        183.73        193.09         6.77 o                         
 -15   4   5        325.51        325.53         9.28 o                         
 -14   4   5       1911.90       2072.55        34.83 o                         
 -13   4   5        261.64        232.03         7.34 o                         
 -12   4   5        188.31        206.31         7.12 o                         
 -11   4   5          1.62         -0.68         3.84 o                         
 -10   4   5         73.03         75.39         6.09 o                         
  -9   4   5        537.75        538.46        12.10 o                         
  -8   4   5         54.69         61.80         6.69 o                         
  -7   4   5        284.51        287.81        10.50 o                         
  -6   4   5        150.28        147.01         5.38 o                         
  -5   4   5       1635.63       1641.85        25.46 o                         
  -4   4   5       1017.30       1010.15        16.71 o                         
  -3   4   5       1845.50       1852.02        30.98 o                         
  -2   4   5        569.65        577.94        11.80 o                         
  -1   4   5        522.12        537.27        18.53 o                         
   0   4   5        938.11        895.35        21.36 o                         
   1   4   5        252.70        209.09         8.64 o                         
   2   4   5         12.34          7.43         3.20 o                         
   3   4   5        210.63        198.90         9.81 o                         
   4   4   5       1049.34       1088.00        19.55 o                         
   5   4   5        173.01        160.48         7.56 o                         
   6   4   5        827.85        815.89        17.46 o                         
   7   4   5         15.73         14.50         3.05 o                         
   8   4   5         68.80         79.64         5.80 o                         
   9   4   5         36.95         43.35         4.77 o                         
  10   4   5          2.84         16.21         3.96 o                         
  11   4   5          2.05          4.29         3.14 o                         
  12   4   5        205.07        201.17        10.89 o                         
  13   4   5         47.95         61.87         5.65 o                         
  14   4   5        146.92        133.75         5.07 o                         
  15   4   5        256.10        285.71         9.34 o                         
  16   4   5          8.42          4.03         2.44 o                         
  17   4   5          3.49          9.05         3.93 o                         
 -19   5   5        133.23        151.11         6.76 o                         
 -18   5   5        571.96        583.63        12.69 o                         
 -17   5   5        600.30        589.84        12.56 o                         
 -16   5   5        389.51        366.71         8.46 o                         
 -15   5   5        336.52        384.01         9.09 o                         
 -14   5   5         25.74         32.96         5.36 o                         
 -13   5   5         98.70        101.41         5.39 o                         
 -12   5   5        109.01        100.15         5.72 o                         
 -11   5   5        595.26        553.95        12.10 o                         
 -10   5   5        225.02        215.71         7.34 o                         
  -9   5   5        728.71        780.31        15.55 o                         
  -8   5   5        321.93        301.34         8.57 o                         
  -7   5   5         61.44         67.49         6.38 o                         
  -6   5   5        298.64        332.60        11.37 o                         
  -5   5   5          4.36          7.43         2.39 o                         
  -4   5   5         14.15         14.06         2.63 o                         
  -3   5   5       3303.97       3340.16        49.10 o                         
  -2   5   5        474.96        541.67        14.08 o                         
  -1   5   5        461.95        439.70        12.80 o                         
   0   5   5        711.67        681.64        17.35 o                         
   1   5   5        750.93        777.64        19.16 o                         
   2   5   5        348.24        335.55         9.42 o                         
   3   5   5        170.81        195.86         8.26 o                         
   4   5   5       1576.77       1646.09        36.17 o                         
   5   5   5        456.60        437.79        12.97 o                         
   6   5   5        101.00        109.37         6.11 o                         
   7   5   5        113.32        119.81         6.87 o                         
   8   5   5        103.11         98.84         7.04 o                         
   9   5   5          4.04         -1.68         2.94 o                         
  10   5   5         12.49         12.95         5.03 o                         
  11   5   5        122.21        137.34         7.72 o                         
  12   5   5        209.89        235.73         8.63 o                         
  13   5   5         22.24         15.52         2.35 o                         
  14   5   5         20.70          7.55         3.21 o                         
  15   5   5          2.34          2.55         2.16 o                         
  16   5   5         76.71         95.72         4.50 o                         
 -18   6   5         23.02         24.67         2.89 o                         
 -17   6   5          5.09         -0.12         1.83 o                         
 -16   6   5        110.04        116.56         4.99 o                         
 -15   6   5         30.61         38.85         4.14 o                         
 -14   6   5        778.03        744.04        14.40 o                         
 -13   6   5         48.51         63.04         4.91 o                         
 -12   6   5        494.35        488.92        12.65 o                         
 -11   6   5        127.28        152.55         6.63 o                         
 -10   6   5       4287.08       4295.40        68.96 o                         
  -9   6   5          8.56          6.09         4.11 o                         
  -8   6   5        294.64        321.62         7.91 o                         
  -7   6   5          6.04          9.12         2.57 o                         
  -6   6   5        154.99        164.20         6.03 o                         
  -5   6   5        132.65        117.88         6.05 o                         
  -4   6   5        628.10        659.08        12.05 o                         
  -3   6   5          4.14          8.50         3.95 o                         
  -2   6   5        499.57        511.93        14.61 o                         
  -1   6   5         78.49         70.90        11.18 o                         
   0   6   5        242.29        250.52        13.15 o                         
   1   6   5        299.48        347.38        14.01 o                         
   2   6   5         99.96        113.53         6.06 o                         
   3   6   5         52.68         43.80         5.28 o                         
   4   6   5          1.27         12.85         8.14 o                         
   5   6   5        148.57        178.24         7.59 o                         
   6   6   5         79.88         87.49         6.85 o                         
   7   6   5         14.65         13.83         4.22 o                         
   8   6   5          1.08          2.43         3.47 o                         
   9   6   5          0.22         -2.40         3.55 o                         
  10   6   5         52.53         42.90         5.21 o                         
  11   6   5         80.38         88.33         5.86 o                         
  12   6   5         18.37         11.91         2.49 o                         
  13   6   5         71.00         77.42         4.51 o                         
  14   6   5          1.08          2.72         2.48 o                         
  15   6   5         82.75         96.27         8.64 o                         
  16   6   5         58.44         56.90         6.10 o                         
 -18   7   5        166.22        156.42         4.28 o                         
 -17   7   5         58.60         58.14         4.45 o                         
 -16   7   5        557.98        521.39        10.09 o                         
 -15   7   5       1867.78       1798.40        29.67 o                         
 -14   7   5        153.69        158.14         9.77 o                         
 -13   7   5        255.25        254.83         7.03 o                         
 -12   7   5        466.52        459.05        11.67 o                         
 -11   7   5       1806.65       2054.50        31.54 o                         
 -10   7   5         40.82         46.76         4.41 o                         
  -9   7   5        583.36        598.02        11.50 o                         
  -8   7   5         23.40         13.75         2.89 o                         
  -7   7   5         61.45         84.12         5.08 o                         
  -6   7   5          2.30          5.62         2.45 o                         
  -5   7   5         13.52         14.55         2.53 o                         
  -4   7   5        270.49        271.03         8.23 o                         
  -3   7   5       1377.64       1376.88        26.96 o                         
  -2   7   5          1.56         -1.50         3.07 o                         
  -1   7   5         26.39         26.96         3.73 o                         
   0   7   5        419.65        394.10        12.30 o                         
   1   7   5        193.43        201.46         7.33 o                         
   2   7   5        432.18        452.64        11.39 o                         
   3   7   5         42.28         38.94         4.75 o                         
   4   7   5         75.79         72.16         5.87 o                         
   5   7   5        249.43        271.68         9.95 o                         
   6   7   5         55.55         56.85         7.43 o                         
   7   7   5         27.33         22.72         6.91 o                         
   8   7   5         85.51        110.54         7.13 o                         
   9   7   5         96.31         94.82        10.28 o                         
  10   7   5        222.95        236.58         8.90 o                         
  11   7   5         13.74         33.41         5.02 o                         
  12   7   5        514.68        547.61        14.50 o                         
  13   7   5         14.01         17.04         7.11 o                         
  14   7   5         60.65         63.10         5.73 o                         
  15   7   5         92.95        102.11         7.37 o                         
 -17   8   5        186.98        182.20         5.60 o                         
 -16   8   5         41.76         51.72         3.00 o                         
 -15   8   5        582.78        575.04        10.74 o                         
 -14   8   5         15.91         16.48         2.76 o                         
 -13   8   5         64.68         52.65         3.61 o                         
 -12   8   5         10.78          8.96         2.02 o                         
 -11   8   5        195.66        189.23         8.47 o                         
 -10   8   5       1380.79       1482.32        24.34 o                         
  -9   8   5        914.72        929.58        16.15 o                         
  -8   8   5         39.04         43.43         3.96 o                         
  -7   8   5        136.06        138.57         5.40 o                         
  -6   8   5        448.36        477.91        10.98 o                         
  -5   8   5         67.09         57.35         6.13 o                         
  -4   8   5       1347.06       1354.27        23.93 o                         
  -3   8   5       2044.92       2145.98        49.23 o                         
  -2   8   5         23.10         19.73         4.01 o                         
  -1   8   5          1.69         -0.94         3.53 o                         
   0   8   5         30.44         37.93         8.06 o                         
   1   8   5         66.51         69.81         5.69 o                         
   2   8   5         95.01        102.37         6.31 o                         
   3   8   5        205.80        218.49         8.06 o                         
   4   8   5        537.10        557.95        13.58 o                         
   5   8   5        193.45        200.43        18.97 o                         
   6   8   5         28.32         29.54        10.29 o                         
   7   8   5        110.58        116.86         8.17 o                         
   8   8   5         88.40        118.62        13.46 o                         
   9   8   5        345.60        340.03        12.57 o                         
  10   8   5          1.45          0.51         3.05 o                         
  11   8   5        775.10        796.92        26.16 o                         
  12   8   5         74.69         74.77         5.66 o                         
  13   8   5          9.09          4.01         3.14 o                         
  14   8   5        278.75        260.33        12.19 o                         
 -16   9   5          8.28         12.46         2.31 o                         
 -15   9   5        395.56        380.07         8.55 o                         
 -14   9   5         65.44         70.48         4.29 o                         
 -13   9   5          2.15         -1.14         1.87 o                         
 -12   9   5         11.40         10.72         2.98 o                         
 -11   9   5        222.27        223.15        11.62 o                         
 -10   9   5         60.33         51.69         4.48 o                         
  -9   9   5        814.61        822.15        24.67 o                         
  -8   9   5        103.35        112.39         8.12 o                         
  -7   9   5         24.78         35.15         5.10 o                         
  -6   9   5         52.57         66.06         5.19 o                         
  -5   9   5         73.99         74.37         7.02 o                         
  -4   9   5         31.40         49.21         6.33 o                         
  -3   9   5         35.99         37.11         6.53 o                         
  -2   9   5         89.42         96.68         8.60 o                         
  -1   9   5        294.69        293.73         8.59 o                         
   0   9   5         64.95         54.87         5.91 o                         
   1   9   5        262.36        276.74         9.90 o                         
   2   9   5        365.68        362.48        11.52 o                         
   3   9   5         44.35         41.20         5.44 o                         
   4   9   5         59.69         62.48         6.54 o                         
   5   9   5        327.38        367.55        13.37 o                         
   6   9   5        105.96        130.02        15.49 o                         
   7   9   5         83.08         92.47         6.98 o                         
   8   9   5         11.65          2.26         5.21 o                         
   9   9   5          2.14          1.14         3.05 o                         
  10   9   5        202.94        173.87        10.41 o                         
  11   9   5         34.33         28.06         4.94 o                         
  12   9   5        200.98        206.59        18.03 o                         
  13   9   5        797.69        709.34        19.13 o                         
 -14  10   5         26.84         22.28         3.37 o                         
 -13  10   5        229.65        242.81         7.46 o                         
 -12  10   5          3.12         -0.17         1.99 o                         
 -11  10   5        725.57        705.57        14.98 o                         
 -10  10   5         88.27         95.09         5.20 o                         
  -9  10   5        107.18        101.76         5.31 o                         
  -8  10   5        365.91        384.98        14.18 o                         
  -7  10   5         82.77         83.02         7.44 o                         
  -6  10   5         42.01         38.51         5.98 o                         
  -5  10   5        441.01        494.05        35.56 o                         
  -4  10   5         41.92         47.52         5.92 o                         
  -3  10   5         96.58        123.71         7.12 o                         
  -2  10   5        367.24        350.52         9.95 o                         
  -1  10   5        144.79        152.84        10.58 o                         
   0  10   5        112.00        124.22         7.00 o                         
   1  10   5        148.12        167.40         7.93 o                         
   2  10   5          5.16         -2.89         2.89 o                         
   4  10   5       1134.01       1166.37        32.24 o                         
   5  10   5        272.69        274.21        10.77 o                         
   6  10   5        196.87        172.44        12.19 o                         
   7  10   5          6.88          3.82         4.06 o                         
   8  10   5          7.80          5.87         2.86 o                         
   9  10   5        225.72        240.25         9.07 o                         
  10  10   5         44.04         43.94         6.86 o                         
  11  10   5          1.26          0.52         2.81 o                         
 -12  11   5        276.53        270.08         7.55 o                         
 -11  11   5        125.90        127.48         6.63 o                         
 -10  11   5        335.85        303.86         9.83 o                         
  -9  11   5        372.15        353.60         9.15 o                         
  -8  11   5          0.39          1.22         2.21 o                         
  -7  11   5        461.86        413.10        11.63 o                         
  -6  11   5        751.55        749.23        18.14 o                         
  -5  11   5         75.44         60.83         4.25 o                         
  -4  11   5        259.15        262.40         7.45 o                         
  -3  11   5        564.75        545.01        14.31 o                         
  -2  11   5        277.26        260.35         9.02 o                         
  -1  11   5        574.00        553.39        13.08 o                         
   0  11   5         61.74         69.89         5.69 o                         
   1  11   5        201.45        191.69        13.60 o                         
   2  11   5         24.51         17.60         4.70 o                         
   3  11   5        129.20        119.51         9.00 o                         
   4  11   5         89.59         80.50         6.07 o                         
   5  11   5         98.28        101.28         6.54 o                         
   6  11   5        163.89        173.35         8.26 o                         
   7  11   5          0.16         -2.43         2.44 o                         
   8  11   5         57.90         55.06        11.43 o                         
   9  11   5         13.25          9.12         3.22 o                         
  10  11   5         30.38         43.18         5.84 o                         
 -10  12   5          5.85          5.47         2.60 o                         
  -9  12   5          7.92         15.20         3.15 o                         
  -8  12   5        931.85        861.41        19.57 o                         
  -7  12   5         50.53         40.02         4.31 o                         
  -6  12   5         45.87         49.54         4.31 o                         
  -5  12   5        276.64        268.85         8.50 o                         
  -4  12   5         38.98         37.08         4.22 o                         
  -3  12   5        331.38        342.10        10.26 o                         
  -2  12   5         22.86         17.18         3.45 o                         
  -1  12   5         34.47         46.25         4.48 o                         
   0  12   5         33.91         32.16         4.70 o                         
   1  12   5        433.61        402.14        11.47 o                         
   2  12   5         81.04         69.17         5.28 o                         
   3  12   5        559.39        468.38        14.37 o                         
   4  12   5         18.76         37.08         6.35 o                         
   5  12   5         23.34          9.14         4.83 o                         
   6  12   5         69.97         66.84        12.95 o                         
   7  12   5          7.77         33.02         8.38 o                         
  -7  13   5        365.22        349.01        10.68 o                         
  -6  13   5          9.74         14.67         3.81 o                         
  -5  13   5          9.07          9.17         2.60 o                         
  -4  13   5          0.07          2.30         2.84 o                         
  -3  13   5        334.12        344.40        15.75 o                         
  -2  13   5          0.92          2.32         2.77 o                         
  -1  13   5         16.21         24.64         5.33 o                         
   0  13   5         54.32         49.20         4.66 o                         
   1  13   5          1.10         -0.47         2.60 o                         
   2  13   5         98.02        110.21         6.37 o                         
   3  13   5         17.16         13.21         5.08 o                         
   4  13   5        796.67        764.47        28.96 o                         
 -19   0   6         20.42         13.40         2.56 o                         
 -18   0   6       1451.70       1534.76        32.85 o                         
 -17   0   6        828.67        854.78        20.05 o                         
 -16   0   6          4.86          3.26         4.20 o                         
 -15   0   6        276.93        282.11         9.58 o                         
 -14   0   6        866.65        930.38        22.53 o                         
 -13   0   6       2902.91       3050.19        64.43 o                         
 -12   0   6        533.29        559.67        15.84 o                         
 -11   0   6        917.70        986.59        24.05 o                         
 -10   0   6         57.96         85.00        10.85 o                         
  -9   0   6         56.94         50.80         5.77 o                         
  -8   0   6       4792.18       4864.84        86.41 o                         
  -7   0   6       1554.29       1666.42        41.88 o                         
  -6   0   6         95.51        120.90        11.94 o                         
  -5   0   6        184.05        204.80        10.30 o                         
  -4   0   6         25.63         46.84         6.89 o                         
  -3   0   6       2831.63       2948.52        82.28 o                         
  -2   0   6         49.36         61.40         7.12 o                         
  -1   0   6          4.84          5.98         3.90 o                         
   0   0   6        137.65        157.84         9.16 o                         
   1   0   6        697.32        753.29        23.05 o                         
   2   0   6        161.33        171.01        21.97 o                         
   3   0   6         43.79         44.69         5.76 o                         
   4   0   6        433.72        463.43        14.34 o                         
   5   0   6         19.33         31.42         9.86 o                         
   6   0   6       2976.48       3176.34        66.72 o                         
   7   0   6        485.01        476.06        16.97 o                         
   8   0   6        353.09        370.02        15.97 o                         
   9   0   6         79.94        111.62         9.42 o                         
  10   0   6         88.12         87.21         9.32 o                         
  11   0   6         27.72         21.08         6.35 o                         
  12   0   6          9.03          6.98         3.32 o                         
  13   0   6         37.62         29.96         4.76 o                         
  14   0   6         80.71         94.88         6.16 o                         
  15   0   6         11.76          3.49         2.77 o                         
  16   0   6        450.91        463.37        13.02 o                         
 -19   1   6        102.12        103.88         3.50 o                         
 -18   1   6         64.05         53.26         4.11 o                         
 -17   1   6         95.18         76.94         3.69 o                         
 -16   1   6         31.83         21.20         3.29 o                         
 -15   1   6          0.29         -0.21         2.04 o                         
 -14   1   6          6.12          6.19         3.73 o                         
 -13   1   6        126.04        129.58         6.27 o                         
 -12   1   6          3.44          1.75         3.15 o                         
 -11   1   6       1387.61       1465.97        21.85 o                         
 -10   1   6       1592.41       1666.79        26.34 o                         
  -9   1   6         53.93         53.35         4.93 o                         
  -8   1   6         22.66         28.59         4.35 o                         
  -7   1   6          0.38          1.61         2.85 o                         
  -6   1   6        727.88        726.98        14.37 o                         
  -5   1   6         46.52         34.22         4.23 o                         
  -4   1   6          2.08          2.78         2.83 o                         
  -3   1   6        152.99        171.70         7.24 o                         
  -2   1   6          0.43          1.15         2.70 o                         
  -1   1   6         62.19         65.51         5.61 o                         
   0   1   6          6.15          8.48         2.79 o                         
   1   1   6        597.07        616.91        14.32 o                         
   2   1   6        127.44        141.48         6.96 o                         
   3   1   6        211.85        203.64         7.61 o                         
   4   1   6        533.29        566.96        11.40 o                         
   5   1   6       3055.91       3076.52        50.39 o                         
   6   1   6         39.46         54.38         5.26 o                         
   7   1   6        216.53        237.59         7.05 o                         
   8   1   6         31.62         28.34         3.28 o                         
   9   1   6          1.37          0.61         2.61 o                         
  10   1   6         11.66         16.83         3.50 o                         
  11   1   6         66.76         67.30         7.98 o                         
  12   1   6        104.49         92.18         4.78 o                         
  13   1   6         56.69         63.56         3.98 o                         
  14   1   6         20.58         23.59         3.42 o                         
  15   1   6          0.12          2.13         1.67 o                         
  16   1   6         19.83         16.73         3.58 o                         
 -19   2   6          9.69          7.41         1.77 o                         
 -18   2   6       1443.80       1432.38        23.51 o                         
 -17   2   6        288.80        300.59         6.94 o                         
 -16   2   6        147.47        151.50         5.93 o                         
 -15   2   6        127.32        129.50         5.51 o                         
 -14   2   6         17.90         12.78         6.84 o                         
 -13   2   6       2231.34       2340.74        38.87 o                         
 -12   2   6        536.86        555.57        13.83 o                         
 -11   2   6         49.86         74.65         7.07 o                         
 -10   2   6        607.15        642.24        12.28 o                         
  -9   2   6        654.84        639.66        13.59 o                         
  -8   2   6        227.59        213.78         6.45 o                         
  -7   2   6         48.91         53.06         4.60 o                         
  -6   2   6        287.45        308.32         9.38 o                         
  -5   2   6         13.39         17.51         4.85 o                         
  -4   2   6       1587.09       1608.46        53.96 o                         
  -3   2   6       1156.08       1133.74        27.16 o                         
  -2   2   6          4.83          9.91         2.84 o                         
  -1   2   6          5.95          5.85         2.76 o                         
   0   2   6         74.44         78.97         8.73 o                         
   1   2   6        170.49        174.26         7.49 o                         
   2   2   6       1698.50       1824.64        40.64 o                         
   3   2   6        569.72        581.26        12.48 o                         
   4   2   6        783.75        828.15        16.04 o                         
   5   2   6        184.95        165.65         6.43 o                         
   6   2   6        183.24        206.83         6.54 o                         
   7   2   6          0.88          6.41         2.70 o                         
   8   2   6         16.25         15.77         3.76 o                         
   9   2   6          0.34         -0.88         2.70 o                         
  10   2   6         70.53         79.82         4.93 o                         
  11   2   6        173.44        182.01         6.29 o                         
  12   2   6        115.51        117.13         7.98 o                         
  13   2   6          9.67          6.23         2.08 o                         
  14   2   6          5.51          1.47         1.96 o                         
  15   2   6        108.10         92.59         5.76 o                         
  16   2   6        339.46        375.00        13.83 o                         
 -19   3   6        265.93        294.54         6.54 o                         
 -18   3   6        210.35        222.47         6.14 o                         
 -17   3   6         13.19          9.81         2.09 o                         
 -16   3   6         25.23         18.07         3.78 o                         
 -15   3   6         17.99         16.87         5.19 o                         
 -14   3   6        759.75        767.69        16.56 o                         
 -13   3   6          3.62         -2.56         3.01 o                         
 -12   3   6         57.64         50.48         5.34 o                         
 -11   3   6         47.67         51.44         5.14 o                         
 -10   3   6       1921.73       1959.54        33.28 o                         
  -9   3   6         59.91         66.98         6.39 o                         
  -8   3   6        153.39        167.42         6.25 o                         
  -7   3   6         76.37         96.36         5.39 o                         
  -6   3   6       1671.94       1779.11        33.78 o                         
  -5   3   6        385.86        370.89         8.59 o                         
  -4   3   6        231.74        225.18         6.86 o                         
  -3   3   6         73.04         80.16         5.01 o                         
  -2   3   6        146.50        150.70         6.23 o                         
  -1   3   6       1353.20       1397.46        33.97 o                         
   0   3   6         59.40         57.67         5.04 o                         
   1   3   6        395.84        408.87         9.77 o                         
   2   3   6        237.65        266.37         7.70 o                         
   3   3   6         17.44         20.01         5.56 o                         
   4   3   6        124.05        146.99         6.26 o                         
   5   3   6         56.87         56.26         5.11 o                         
   6   3   6          1.36         -1.34         2.96 o                         
   7   3   6         92.71         97.63         5.65 o                         
   8   3   6        216.48        246.42         8.39 o                         
   9   3   6        537.94        618.94        12.80 o                         
  10   3   6          9.96          9.63         3.43 o                         
  11   3   6          9.30          9.02         2.36 o                         
  12   3   6        157.11        139.08         5.41 o                         
  13   3   6        875.60        920.21        17.78 o                         
  14   3   6         46.93         33.16         3.64 o                         
  15   3   6        168.59        144.75         5.68 o                         
 -18   4   6          6.27         10.70         2.72 o                         
 -17   4   6          7.23          6.62         2.13 o                         
 -16   4   6        273.09        283.20         7.88 o                         
 -15   4   6        129.88        135.65         5.37 o                         
 -14   4   6          8.95          6.91         2.29 o                         
 -13   4   6         77.54         75.58         6.93 o                         
 -12   4   6          0.96          3.09         2.74 o                         
 -11   4   6        593.72        638.58        13.24 o                         
 -10   4   6        136.15        147.18         5.97 o                         
  -9   4   6        820.81        833.46        14.88 o                         
  -8   4   6        210.63        237.64         7.34 o                         
  -7   4   6       1024.65       1061.26        17.79 o                         
  -6   4   6        258.72        251.37         6.98 o                         
  -5   4   6         92.56         95.65         7.27 o                         
  -4   4   6        309.74        294.06         8.09 o                         
  -3   4   6        160.56        157.99         7.75 o                         
  -2   4   6        145.79        149.76         6.74 o                         
  -1   4   6        473.14        501.31        12.40 o                         
   0   4   6         41.01         44.13         5.10 o                         
   1   4   6        238.93        234.77         6.81 o                         
   2   4   6          0.08          2.50         2.53 o                         
   3   4   6         32.29         33.49         3.83 o                         
   4   4   6          1.15         -0.82         2.99 o                         
   5   4   6         95.26        102.26         5.84 o                         
   6   4   6        105.50        100.96         5.83 o                         
   7   4   6         10.85         16.13         3.62 o                         
   8   4   6          0.42          1.59         2.97 o                         
   9   4   6         13.40         17.95         5.26 o                         
  10   4   6         38.16         49.84         4.84 o                         
  11   4   6         98.44         99.61         5.11 o                         
  12   4   6        166.39        188.22         6.30 o                         
  13   4   6         34.29         30.12         4.05 o                         
  14   4   6          1.68          0.34         2.22 o                         
  15   4   6         10.90          5.72         2.24 o                         
 -18   5   6         44.64         46.20         2.80 o                         
 -17   5   6          7.30          6.18         1.65 o                         
 -16   5   6        323.45        330.43         9.24 o                         
 -15   5   6          2.90          4.61         1.98 o                         
 -14   5   6         56.36         51.44         4.26 o                         
 -13   5   6        168.28        165.72         6.02 o                         
 -12   5   6         93.17         84.65         5.25 o                         
 -11   5   6        588.97        591.24        16.60 o                         
 -10   5   6       2811.25       2878.32        46.57 o                         
  -9   5   6         87.04        102.89         5.46 o                         
  -8   5   6        334.49        347.14         8.38 o                         
  -7   5   6          9.59          9.07         2.86 o                         
  -6   5   6        778.06        870.10        16.69 o                         
  -5   5   6        141.37        133.17         5.60 o                         
  -4   5   6          5.01          8.60         3.81 o                         
  -3   5   6          4.70          7.81         3.28 o                         
  -2   5   6        254.90        250.53         8.35 o                         
  -1   5   6          7.46          6.20         3.09 o                         
   0   5   6        357.80        339.69        10.52 o                         
   1   5   6        262.33        277.32         7.74 o                         
   2   5   6        117.85        123.73         5.72 o                         
   3   5   6        149.68        139.50         6.69 o                         
   4   5   6          9.68         11.64         3.06 o                         
   5   5   6         25.25         28.92         3.81 o                         
   6   5   6        151.81        157.14         6.13 o                         
   7   5   6        130.77        143.07         7.20 o                         
   8   5   6        122.59        133.98         6.78 o                         
   9   5   6        141.71        180.44         8.26 o                         
  10   5   6          0.85          4.53         2.82 o                         
  11   5   6         68.72         60.72         4.97 o                         
  12   5   6         16.02         13.86         2.66 o                         
  13   5   6         51.92         62.14        11.05 o                         
  14   5   6          0.78          5.53         2.92 o                         
 -17   6   6        328.81        345.96         8.60 o                         
 -16   6   6        177.50        183.74         5.40 o                         
 -15   6   6         32.27         34.16         3.74 o                         
 -14   6   6        439.33        427.58        10.68 o                         
 -13   6   6         13.17         12.74         2.22 o                         
 -12   6   6        109.32        103.13         4.77 o                         
 -11   6   6        136.10        128.90         6.01 o                         
 -10   6   6        288.73        297.28         7.44 o                         
  -9   6   6        439.60        450.22         9.79 o                         
  -8   6   6          1.39          1.51         2.52 o                         
  -7   6   6        856.73        904.39        17.07 o                         
  -6   6   6        337.18        350.48         8.79 o                         
  -5   6   6         42.63         36.32         5.10 o                         
  -4   6   6        446.92        457.60        11.82 o                         
  -3   6   6        129.58        120.26         6.52 o                         
  -2   6   6       1553.21       1604.57        32.24 o                         
  -1   6   6        109.19        114.57         6.57 o                         
   0   6   6         28.43         35.45         5.13 o                         
   1   6   6          8.35          5.69         2.74 o                         
   2   6   6        371.85        384.11         9.39 o                         
   3   6   6         83.30         76.47         6.58 o                         
   4   6   6         10.95          6.56         3.01 o                         
   5   6   6        395.91        432.50        11.06 o                         
   6   6   6        116.02        130.89         6.48 o                         
   7   6   6         50.61         48.17         5.87 o                         
   8   6   6        272.91        267.55         8.82 o                         
   9   6   6          5.34         10.72         5.79 o                         
  10   6   6        314.53        332.41        10.35 o                         
  11   6   6         13.44         11.45         3.23 o                         
  12   6   6         79.98         92.69         6.22 o                         
  13   6   6         44.66         41.66         5.84 o                         
  14   6   6         12.20          4.57         3.30 o                         
 -16   7   6        302.27        281.41         6.50 o                         
 -15   7   6         11.14          5.99         1.88 o                         
 -14   7   6        542.81        569.70        11.97 o                         
 -13   7   6         20.23         21.51         2.66 o                         
 -12   7   6          8.27          7.21         2.00 o                         
 -11   7   6        413.32        410.52         9.10 o                         
 -10   7   6         70.92         75.09         4.65 o                         
  -9   7   6        325.23        333.02         7.83 o                         
  -8   7   6        530.85        575.70        11.87 o                         
  -7   7   6         34.06         45.00         5.84 o                         
  -6   7   6          0.24         -2.98         2.98 o                         
  -5   7   6         46.24         62.25         5.46 o                         
  -4   7   6          0.61          2.86         2.96 o                         
  -3   7   6         45.69         49.90         7.04 o                         
  -2   7   6        404.29        383.45        11.06 o                         
  -1   7   6         12.33         10.86         3.11 o                         
   0   7   6        485.17        520.04        11.34 o                         
   1   7   6        171.32        184.20         6.44 o                         
   2   7   6        230.85        229.34         7.64 o                         
   3   7   6        887.82        911.96        18.84 o                         
   4   7   6        261.39        279.31        11.51 o                         
   5   7   6        135.05        145.10         7.07 o                         
   6   7   6         20.54         30.36         4.67 o                         
   7   7   6        109.30        110.93         5.90 o                         
   8   7   6          6.96          6.22         2.78 o                         
   9   7   6         20.89         14.16         2.97 o                         
  10   7   6          2.86          2.07         2.62 o                         
  11   7   6         15.89         14.69         4.17 o                         
  12   7   6         17.87         20.83         5.84 o                         
  13   7   6          4.61          3.56         3.05 o                         
 -15   8   6         78.02         77.66         4.48 o                         
 -14   8   6        162.25        165.22         5.28 o                         
 -13   8   6         29.44         26.98         3.35 o                         
 -12   8   6          1.60         -0.73         2.15 o                         
 -11   8   6         52.90         51.94         4.32 o                         
 -10   8   6         61.62         63.12         4.67 o                         
  -9   8   6         67.77         81.37         6.66 o                         
  -8   8   6        110.46         99.79         5.82 o                         
  -7   8   6       1178.25       1186.38        24.04 o                         
  -6   8   6         14.74         14.72         3.38 o                         
  -5   8   6         56.84         53.27         5.41 o                         
  -4   8   6        112.15        117.99         5.83 o                         
  -3   8   6        214.21        240.98        10.05 o                         
  -2   8   6        837.45        930.04        26.06 o                         
  -1   8   6         16.82         15.38         4.28 o                         
   0   8   6         12.61         14.69         2.80 o                         
   1   8   6         81.98         86.29         5.27 o                         
   2   8   6         22.28         19.38         3.68 o                         
   3   8   6          6.82          2.31         2.85 o                         
   4   8   6        130.39        146.35         7.36 o                         
   5   8   6        847.73        901.40        21.07 o                         
   6   8   6         18.30         20.61         4.29 o                         
   7   8   6         85.08        101.34         9.22 o                         
   8   8   6        308.28        319.33         9.75 o                         
   9   8   6        154.64        155.18         6.91 o                         
  10   8   6         66.54         70.94         5.16 o                         
  11   8   6         19.62          8.14         4.40 o                         
  12   8   6          1.11         -3.05         3.05 o                         
 -14   9   6       1060.81       1074.32        39.12 o                         
 -13   9   6         63.59         68.71         4.99 o                         
 -12   9   6         45.96         50.86         4.11 o                         
 -11   9   6        228.03        233.50         6.34 o                         
 -10   9   6        818.76        806.66        14.85 o                         
  -9   9   6        174.93        180.88         6.70 o                         
  -8   9   6          2.66          4.07         3.26 o                         
  -7   9   6         34.00         29.42         3.88 o                         
  -6   9   6         61.75         60.54         6.33 o                         
  -5   9   6         55.19         37.13         3.84 o                         
  -4   9   6        328.18        307.19         8.83 o                         
  -3   9   6         27.68         30.03         5.45 o                         
  -2   9   6       1595.88       1563.84        34.88 o                         
  -1   9   6        436.60        452.87        13.64 o                         
   0   9   6         15.65         11.03         3.26 o                         
   1   9   6        237.54        221.25         7.55 o                         
   2   9   6          8.39          7.23         4.88 o                         
   3   9   6        550.82        568.23        14.95 o                         
   4   9   6        187.60        170.14         7.27 o                         
   5   9   6        419.31        421.38        11.87 o                         
   6   9   6        244.39        230.33         8.10 o                         
   7   9   6          0.01         -2.91         2.91 o                         
   8   9   6        226.09        197.58         7.05 o                         
   9   9   6        184.18        178.61         6.49 o                         
  10   9   6          2.95          1.12         4.06 o                         
 -12  10   6        272.50        273.21         9.04 o                         
 -11  10   6          3.99          2.47         3.05 o                         
 -10  10   6         59.41         69.38         7.07 o                         
  -9  10   6        273.81        254.55         8.18 o                         
  -8  10   6         48.09         41.57         6.68 o                         
  -7  10   6        241.77        231.51         7.97 o                         
  -6  10   6        152.28        147.44         6.67 o                         
  -5  10   6        182.69        173.75         6.10 o                         
  -4  10   6         58.96         44.93         4.79 o                         
  -3  10   6       1451.38       1363.80        30.75 o                         
  -2  10   6        105.79         91.10         5.83 o                         
  -1  10   6          4.54          5.50         2.70 o                         
   0  10   6        286.16        266.20         8.13 o                         
   1  10   6         65.29         60.29         4.82 o                         
   2  10   6        273.21        255.98         8.87 o                         
   3  10   6        198.62        203.44         7.49 o                         
   4  10   6         30.15         33.68         4.47 o                         
   5  10   6         32.52         43.67         5.06 o                         
   6  10   6         25.72         32.78         4.29 o                         
   7  10   6         28.07         10.04         3.30 o                         
   8  10   6         19.18         18.26         8.38 o                         
   9  10   6         62.40         54.04         6.35 o                         
 -10  11   6        244.35        248.13        12.19 o                         
  -9  11   6        335.56        335.53        14.86 o                         
  -8  11   6         26.70         24.94         3.72 o                         
  -7  11   6         55.36         55.49         6.44 o                         
  -6  11   6        128.60        122.99         6.49 o                         
  -5  11   6          1.68          2.11         2.35 o                         
  -4  11   6         80.36         72.21         6.60 o                         
  -3  11   6         24.62         34.69         4.68 o                         
  -2  11   6         69.79         79.00        10.06 o                         
  -1  11   6         63.49         57.66         8.38 o                         
   0  11   6         44.04         41.17         4.66 o                         
   1  11   6        590.92        537.35        13.74 o                         
   2  11   6        135.90        130.63         9.25 o                         
   3  11   6          0.67         -4.31         6.86 o                         
   4  11   6         77.19         71.39         5.27 o                         
   6  11   6         50.52         48.37         5.46 o                         
  -6  12   6         27.56         13.16         5.08 o                         
  -5  12   6         86.83         76.26         5.59 o                         
  -4  12   6        270.55        240.92        27.43 o                         
  -3  12   6        362.88        361.54        13.20 o                         
  -2  12   6         38.39         40.30         4.39 o                         
  -1  12   6         36.56         32.20         4.81 o                         
   0  12   6        213.00        205.39        20.57 o                         
   1  12   6        805.88        760.95        20.74 o                         
   2  12   6        160.58        158.57         6.62 o                         
   3  12   6        163.94        154.79         7.24 o                         
 -17   1   7        154.58        159.86         5.04 o                         
 -16   1   7         12.21          6.51         2.83 o                         
 -15   1   7        716.23        696.15        12.95 o                         
 -14   1   7         18.17         12.78         3.49 o                         
 -13   1   7          2.36          3.90         2.67 o                         
 -12   1   7         91.88         75.79         6.41 o                         
 -11   1   7          0.49         -1.29         3.58 o                         
 -10   1   7       1670.65       1857.87        34.00 o                         
  -9   1   7        498.97        472.31        10.74 o                         
  -8   1   7         56.79         68.71         5.43 o                         
  -7   1   7        125.97        113.29         6.90 o                         
  -6   1   7        122.20        124.34         7.51 o                         
  -5   1   7        204.06        227.46         7.80 o                         
  -4   1   7        493.82        498.85        12.18 o                         
  -3   1   7        144.21        152.69         6.67 o                         
  -2   1   7        152.40        152.48         7.33 o                         
  -1   1   7         10.64          4.56         2.80 o                         
   0   1   7         31.72         34.22         6.21 o                         
   1   1   7         43.74         48.75         5.04 o                         
   2   1   7        305.80        278.51         8.01 o                         
   3   1   7       1600.92       1713.27        42.71 o                         
   4   1   7       1310.16       1425.48        25.02 o                         
   5   1   7         93.24         95.48         5.43 o                         
   6   1   7         90.23         84.63         4.91 o                         
   7   1   7          0.04          0.82         3.02 o                         
   8   1   7         49.66         71.57         4.86 o                         
   9   1   7         92.07        109.04         5.02 o                         
  10   1   7        102.70        141.38         5.39 o                         
  11   1   7         27.44         36.61         5.33 o                         
  12   1   7          2.15          5.74         1.94 o                         
  13   1   7          9.60          6.57         2.90 o                         
 -17   2   7        244.91        247.75         6.34 o                         
 -16   2   7        156.82        125.27         5.76 o                         
 -15   2   7         67.22         73.16         5.46 o                         
 -14   2   7         77.64         88.75         4.98 o                         
 -13   2   7         75.84         84.05         6.68 o                         
 -12   2   7        123.92        129.30         5.92 o                         
 -11   2   7          5.25          3.39         2.93 o                         
 -10   2   7        242.39        245.24        11.82 o                         
  -9   2   7          2.37          2.32         3.13 o                         
  -8   2   7          0.64          4.71         3.12 o                         
  -7   2   7         66.86         84.26         6.98 o                         
  -6   2   7        335.91        327.37         8.54 o                         
  -5   2   7         28.72         31.87         4.37 o                         
  -4   2   7         17.20         13.83         3.16 o                         
  -3   2   7         44.78         43.31         5.16 o                         
  -2   2   7          3.54          5.93         2.92 o                         
  -1   2   7        122.76        108.79         6.42 o                         
   0   2   7         18.90         17.72         3.77 o                         
   1   2   7         20.69         18.59         3.28 o                         
   2   2   7        151.24        188.78         6.70 o                         
   3   2   7        159.02        161.06         6.35 o                         
   4   2   7        403.43        428.94         9.98 o                         
   5   2   7          8.93          7.74         3.11 o                         
   6   2   7          4.19          2.13         2.68 o                         
   7   2   7          1.17          4.12         3.27 o                         
   8   2   7        369.75        365.22         9.64 o                         
   9   2   7          0.20          0.41         3.81 o                         
  10   2   7         13.73         19.91         2.94 o                         
  11   2   7          1.29          0.53         2.18 o                         
  12   2   7          1.82          3.26         2.29 o                         
  13   2   7          0.79          0.50         1.90 o                         
 -17   3   7          0.10         -0.25         2.97 o                         
 -16   3   7         33.11         28.03         2.97 o                         
 -15   3   7        477.70        461.79        10.25 o                         
 -14   3   7         35.09         37.92         4.20 o                         
 -13   3   7          9.09          5.73         2.71 o                         
 -12   3   7        375.97        348.76         9.48 o                         
 -11   3   7          0.06          3.84         2.92 o                         
 -10   3   7        366.01        414.21        20.60 o                         
  -9   3   7        499.20        511.62        12.50 o                         
  -8   3   7        287.74        292.69        10.30 o                         
  -7   3   7        339.58        368.09        10.41 o                         
  -6   3   7         48.24         44.25         4.86 o                         
  -5   3   7         18.61         27.09         7.55 o                         
  -4   3   7        183.54        180.53         8.77 o                         
  -3   3   7        156.76        157.42         6.41 o                         
  -2   3   7        104.44        116.57         5.75 o                         
  -1   3   7         75.00         73.26         5.37 o                         
   0   3   7          3.36          3.43         2.71 o                         
   1   3   7        569.51        575.96        12.25 o                         
   2   3   7          6.73          2.47         2.67 o                         
   3   3   7          0.32         -0.84         2.71 o                         
   4   3   7        209.66        219.55         7.19 o                         
   5   3   7          5.38          8.57         2.73 o                         
   6   3   7        253.05        278.27        13.47 o                         
   7   3   7         32.98         35.22         4.70 o                         
   8   3   7         37.27         42.30         4.83 o                         
   9   3   7         11.45          9.64         2.59 o                         
  10   3   7         83.41        103.00         5.94 o                         
  11   3   7         45.27         47.21         4.15 o                         
  12   3   7        141.30        137.59         5.08 o                         
  13   3   7          2.63          7.82         3.88 o                         
 -16   4   7        203.99        211.12         9.28 o                         
 -15   4   7         15.59         17.36         2.24 o                         
 -14   4   7        344.06        344.35        10.40 o                         
 -13   4   7        258.53        267.90         7.69 o                         
 -12   4   7         84.82         79.42         5.96 o                         
 -11   4   7          1.36         23.49         8.64 o                         
 -10   4   7         30.01         25.66         4.85 o                         
  -9   4   7          7.50          3.27         2.99 o                         
  -8   4   7        144.08        134.54         7.37 o                         
  -7   4   7         74.84         71.57         9.15 o                         
  -6   4   7          6.46         14.37         4.44 o                         
  -5   4   7         42.71         42.50         5.43 o                         
  -4   4   7        101.74        111.60         8.72 o                         
  -3   4   7        564.89        596.55        14.15 o                         
  -2   4   7        954.06       1018.57        22.62 o                         
  -1   4   7        338.13        335.25        11.15 o                         
   0   4   7        209.51        217.17         7.14 o                         
   1   4   7         22.45         15.02         3.09 o                         
   2   4   7        329.41        360.14        10.82 o                         
   3   4   7        165.65        163.79         6.42 o                         
   4   4   7          1.06          4.23         2.76 o                         
   5   4   7        206.00        218.33         9.33 o                         
   6   4   7        302.66        314.01         8.83 o                         
   7   4   7          7.22          8.54         2.79 o                         
   8   4   7        125.79        118.64         5.50 o                         
   9   4   7         19.60         20.70         5.54 o                         
  10   4   7         46.57         59.42         4.46 o                         
  11   4   7          6.67          2.85         2.33 o                         
  12   4   7         35.81         35.62         3.61 o                         
 -16   5   7        188.66        177.60        10.41 o                         
 -15   5   7        310.91        284.42         8.14 o                         
 -14   5   7        238.15        215.58         7.32 o                         
 -13   5   7        142.23        153.41         6.57 o                         
 -12   5   7         29.16         16.64         4.27 o                         
 -11   5   7          5.48          3.55         2.66 o                         
 -10   5   7        223.09        227.32         7.40 o                         
  -9   5   7        537.41        529.69        12.41 o                         
  -8   5   7          3.21          6.55         2.95 o                         
  -7   5   7        111.89        123.30        15.10 o                         
  -6   5   7        243.95        246.13        17.49 o                         
  -5   5   7        113.40        119.92         7.79 o                         
  -4   5   7        178.16        181.78         7.47 o                         
  -3   5   7         13.92          8.84         3.63 o                         
  -2   5   7         33.17         32.26         4.65 o                         
  -1   5   7        689.79        740.03        14.64 o                         
   0   5   7        222.66        234.59         7.55 o                         
   1   5   7         81.56         90.05         5.17 o                         
   2   5   7        113.45        107.85         5.58 o                         
   3   5   7         38.08         54.57         6.75 o                         
   4   5   7         23.96         30.07         4.75 o                         
   5   5   7         17.68         16.22         3.09 o                         
   6   5   7        273.96        298.04         9.99 o                         
   7   5   7        159.67        150.90         7.11 o                         
   8   5   7          3.61          2.49         2.89 o                         
   9   5   7          8.12         -2.64         2.68 o                         
  10   5   7          0.16          4.28         2.70 o                         
  11   5   7          1.57         -0.71         2.50 o                         
  12   5   7          0.48          1.03         2.92 o                         
 -15   6   7          2.76          0.76         3.30 o                         
 -14   6   7        202.05        204.15         8.51 o                         
 -13   6   7          9.57         13.77         3.43 o                         
 -12   6   7        286.49        248.16         8.70 o                         
 -11   6   7         68.71         75.02         5.73 o                         
 -10   6   7        108.80        102.94        12.14 o                         
  -9   6   7        322.80        299.88        12.67 o                         
  -8   6   7       1427.87       1321.64        25.77 o                         
  -7   6   7         10.94         10.96         3.89 o                         
  -6   6   7         26.73         28.50         8.57 o                         
  -5   6   7          0.25          2.60         3.89 o                         
  -4   6   7          0.27         -2.97         2.97 o                         
  -3   6   7         18.48         40.47         5.94 o                         
  -2   6   7        245.01        252.79         7.16 o                         
  -1   6   7          1.70          0.96         2.49 o                         
   0   6   7          3.76          6.17         2.72 o                         
   1   6   7         19.55         18.99         3.07 o                         
   2   6   7         34.01         40.60         6.15 o                         
   3   6   7        107.08        115.83         5.34 o                         
   4   6   7         56.11         50.27         4.76 o                         
   5   6   7          4.79          5.86         4.03 o                         
   6   6   7          5.73          1.71         2.97 o                         
   7   6   7        121.54        123.31         6.84 o                         
   8   6   7          9.95          5.91         3.10 o                         
   9   6   7          0.40          1.87         6.09 o                         
  10   6   7          6.20          4.36         3.18 o                         
  11   6   7          7.23          6.86         3.05 o                         
 -14   7   7        155.87        132.20         9.13 o                         
 -13   7   7        929.53        855.06        23.33 o                         
 -12   7   7        376.37        365.18        13.34 o                         
 -11   7   7          2.12         -0.04         4.14 o                         
 -10   7   7        322.16        291.32         8.19 o                         
  -9   7   7        125.20        135.48         8.11 o                         
  -8   7   7          7.80         15.54         3.72 o                         
  -7   7   7        466.56        450.20        12.86 o                         
  -6   7   7         16.35         17.14         3.49 o                         
  -5   7   7         45.94         55.20         6.37 o                         
  -4   7   7        124.84        123.10         6.41 o                         
  -3   7   7        170.62        154.46         5.60 o                         
  -2   7   7         80.94         87.33         4.82 o                         
  -1   7   7        543.94        572.68        11.76 o                         
   0   7   7          2.02          4.53         2.41 o                         
   1   7   7          0.70          3.28         2.34 o                         
   2   7   7        154.50        145.30         5.62 o                         
   3   7   7          0.06          3.27         2.56 o                         
   4   7   7         36.15         38.82         5.72 o                         
   5   7   7         51.60         49.44         4.84 o                         
   6   7   7         30.21         23.80         4.43 o                         
   7   7   7        103.47        127.97        10.95 o                         
   8   7   7         67.80         62.31         5.47 o                         
   9   7   7          0.02          2.54         3.30 o                         
  10   7   7          7.13          6.10         3.30 o                         
 -13   8   7        568.62        475.19        19.05 o                         
 -12   8   7          1.99          5.87         3.14 o                         
 -11   8   7          1.09         -2.53         2.81 o                         
 -10   8   7         28.28         17.36         4.33 o                         
  -9   8   7         71.03         77.24         5.29 o                         
  -8   8   7        768.69        703.37        22.18 o                         
  -7   8   7        276.52        243.95         8.53 o                         
  -6   8   7         26.44         36.11         5.98 o                         
  -5   8   7         46.29         41.75         5.19 o                         
  -4   8   7          1.32          0.93         3.34 o                         
  -3   8   7         74.69         75.03         4.63 o                         
  -2   8   7        228.89        213.47         6.31 o                         
  -1   8   7        742.63        725.93        15.20 o                         
   0   8   7         20.17         14.38         2.62 o                         
   1   8   7         24.22         23.41         3.57 o                         
   2   8   7          0.98          1.25         2.42 o                         
   3   8   7         12.06          4.01         3.25 o                         
   4   8   7         20.02         25.05         5.61 o                         
   5   8   7         40.70         39.75         4.52 o                         
   6   8   7        308.07        326.78         9.80 o                         
   7   8   7         35.37         24.62         5.97 o                         
   8   8   7         14.33         23.62         6.10 o                         
   9   8   7         93.39         98.81         6.86 o                         
 -10   9   7          7.52         15.68        12.70 o                         
  -9   9   7          4.26          7.62         3.41 o                         
  -8   9   7         29.02         18.35         3.91 o                         
  -7   9   7        385.49        348.14         8.58 o                         
  -6   9   7         89.80         83.42         4.69 o                         
  -5   9   7          2.65          2.93         2.40 o                         
  -4   9   7         48.85         47.85         4.24 o                         
  -3   9   7         78.95         76.84         5.40 o                         
  -2   9   7          0.92         -2.36         4.03 o                         
  -1   9   7         44.09         44.91         4.17 o                         
   0   9   7          7.78          6.88         3.00 o                         
   1   9   7        162.79        161.99        10.77 o                         
   2   9   7         10.12          9.57         2.70 o                         
   3   9   7        143.45        140.54         6.61 o                         
   4   9   7        129.54        108.73         7.19 o                         
   5   9   7         25.59         22.81         5.14 o                         
   6   9   7         72.96         65.37         6.55 o                         
   7   9   7         72.14         82.04         6.86 o                         
  -8  10   7         73.44         92.73         5.25 o                         
  -7  10   7         12.16          4.86         2.79 o                         
  -6  10   7        384.41        390.63        13.81 o                         
  -5  10   7          7.54          3.70         2.28 o                         
  -4  10   7         58.70         44.60         4.34 o                         
  -3  10   7        118.57        118.16         6.86 o                         
  -2  10   7         33.41         38.09         4.25 o                         
  -1  10   7         17.85          5.59         4.83 o                         
   0  10   7        184.57        180.65         7.62 o                         
   1  10   7         38.30         33.95         5.06 o                         
   2  10   7         33.33         23.19         3.61 o                         
   3  10   7         17.98         24.38         6.60 o                         
   4  10   7          5.60          3.99         5.08 o                         
  -4  11   7        363.57        329.92        14.99 o                         
  -3  11   7          1.91          1.45         2.24 o                         
  -2  11   7         23.99          9.91         3.30 o                         
  -1  11   7         24.57         11.18         3.56 o                         
   0  11   7        166.18        156.13        10.54 o                         
 -14   0   8        146.74        143.99        11.43 o                         
 -13   0   8        114.47        113.03        10.67 o                         
 -12   0   8        350.35        263.37        15.24 o                         
 -11   0   8        222.45        204.19        13.72 o                         
 -10   0   8        196.69        191.75        13.72 o                         
  -9   0   8        195.20        171.31        10.25 o                         
  -8   0   8         96.91         94.07        10.80 o                         
  -7   0   8         67.08         49.96         7.32 o                         
  -6   0   8        748.32        711.45        22.18 o                         
  -5   0   8        281.19        258.45        12.38 o                         
  -4   0   8         15.99         10.58         3.97 o                         
  -3   0   8          7.58         11.04         4.33 o                         
  -2   0   8         25.81         12.09         4.15 o                         
  -1   0   8        867.78        957.20        39.50 o                         
   0   0   8        169.74        205.23        10.09 o                         
   1   0   8        149.14        158.42        10.66 o                         
   2   0   8        330.64        330.07        13.41 o                         
   3   0   8        335.80        366.21        13.67 o                         
   4   0   8         19.39         39.78         7.02 o                         
   5   0   8         28.55         16.33         3.99 o                         
   6   0   8        241.61        231.93        10.43 o                         
   7   0   8         13.19         12.98         7.37 o                         
   8   0   8        501.69        475.19        20.83 o                         
   9   0   8         80.73         67.56         7.37 o                         
  10   0   8         60.01         41.66         5.84 o                         
 -14   1   8          0.26         10.92         5.08 o                         
 -13   1   8          0.27          1.78         4.57 o                         
 -12   1   8          0.57         -3.30         4.27 o                         
 -11   1   8         97.01         89.52         7.41 o                         
 -10   1   8         33.77         38.81         6.80 o                         
  -9   1   8        623.52        628.00        16.21 o                         
  -8   1   8        552.16        519.93        12.90 o                         
  -7   1   8         83.80         82.35         5.62 o                         
  -6   1   8         22.54         19.62         3.79 o                         
  -5   1   8          6.13          5.29         3.17 o                         
  -4   1   8        475.98        492.91        14.47 o                         
  -3   1   8          6.31          7.17         2.91 o                         
  -2   1   8         15.21         15.80         3.07 o                         
  -1   1   8         40.15         50.76         6.84 o                         
   0   1   8          1.84          4.90         3.48 o                         
   1   1   8         27.39         27.43         4.20 o                         
   2   1   8          0.27          3.39         2.80 o                         
   3   1   8         70.42         61.21         5.08 o                         
   4   1   8          0.08         -2.71         2.71 o                         
   5   1   8         21.84         14.24         3.63 o                         
   6   1   8         51.15         70.38         6.90 o                         
   7   1   8        540.01        480.95        11.38 o                         
   8   1   8         51.36         42.64         4.57 o                         
   9   1   8         15.38          9.23         2.68 o                         
  10   1   8          6.34          7.90         3.18 o                         
 -15   2   8        308.02        280.90        13.21 o                         
 -14   2   8          1.17         -0.25         4.06 o                         
 -13   2   8        294.18        286.74        14.48 o                         
 -11   2   8        311.98        271.50        15.49 o                         
 -10   2   8        549.52        536.97        18.15 o                         
  -9   2   8         86.30         76.34        13.38 o                         
  -8   2   8        203.42        217.18         8.22 o                         
  -7   2   8        184.83        181.39        11.59 o                         
  -6   2   8          1.16          3.22         2.94 o                         
  -5   2   8         23.64         13.43         6.83 o                         
  -4   2   8         76.32         78.04         5.60 o                         
  -3   2   8         72.09         67.52         5.43 o                         
  -2   2   8        232.36        247.48         7.84 o                         
  -1   2   8        894.19        919.13        21.85 o                         
   0   2   8         22.27         24.92         3.92 o                         
   1   2   8         96.04         93.08         6.28 o                         
   2   2   8        104.38        103.15         5.65 o                         
   3   2   8          7.30          2.75         2.67 o                         
   4   2   8        299.09        314.76         7.99 o                         
   5   2   8        347.99        328.74         8.10 o                         
   6   2   8         20.63         25.33         3.59 o                         
   7   2   8         99.39         85.73         4.92 o                         
   8   2   8          0.28         -1.89         2.43 o                         
   9   2   8         23.38         26.55         3.89 o                         
  10   2   8         13.54         13.25         3.17 o                         
 -14   3   8        128.67        119.38         8.38 o                         
 -13   3   8          2.48          2.03         3.81 o                         
 -12   3   8        361.29        319.00        16.00 o                         
 -11   3   8          0.51          2.03         4.57 o                         
 -10   3   8         58.23         65.63         7.61 o                         
  -9   3   8        113.78        139.81        12.19 o                         
  -8   3   8        578.11        548.59        18.03 o                         
  -7   3   8         11.11          8.49         3.60 o                         
  -6   3   8         18.77         14.25         5.68 o                         
  -5   3   8         61.34         51.96         6.50 o                         
  -4   3   8        351.43        364.12        11.40 o                         
  -3   3   8         12.01         15.89         7.34 o                         
  -2   3   8          1.99          2.86         3.81 o                         
  -1   3   8         59.07         51.47         5.43 o                         
   0   3   8          9.10         -0.05         5.46 o                         
   1   3   8        393.50        399.41         9.75 o                         
   2   3   8          0.32         -1.60         2.58 o                         
   3   3   8        118.89        111.88         5.59 o                         
   4   3   8         49.06         52.34         4.84 o                         
   5   3   8         27.27         19.41         3.06 o                         
   6   3   8        155.97        175.20        10.67 o                         
   7   3   8         18.20         18.73         4.22 o                         
   8   3   8          2.66          1.59         3.10 o                         
   9   3   8         34.24         42.65         7.62 o                         
 -14   4   8         65.95         54.10         6.60 o                         
 -13   4   8         49.93         61.21         8.13 o                         
 -12   4   8          8.22          7.87         4.06 o                         
 -10   4   8          0.50         -3.30         5.07 o                         
  -9   4   8         90.98         86.25         7.42 o                         
  -8   4   8          4.30          3.83         4.06 o                         
  -7   4   8         68.39         63.84        11.18 o                         
  -6   4   8        349.59        347.73        11.14 o                         
  -5   4   8        352.37        350.65        11.35 o                         
  -4   4   8         57.96         42.47         5.43 o                         
  -3   4   8          6.20          8.18         3.08 o                         
  -2   4   8         17.95         26.68         4.20 o                         
  -1   4   8         15.03         17.63         3.76 o                         
   0   4   8         22.30         19.07         3.85 o                         
   1   4   8         50.29         63.30         6.36 o                         
   2   4   8         50.35         51.42         5.71 o                         
   3   4   8         24.82         21.92         4.84 o                         
   4   4   8         22.17         27.50         5.94 o                         
   5   4   8          7.30          4.60         2.84 o                         
   6   4   8          0.89          1.11         2.74 o                         
   7   4   8         10.17         12.14         3.68 o                         
   8   4   8          6.35         -0.29         2.68 o                         
   9   4   8          0.36          0.66         2.78 o                         
 -13   5   8          2.34         -3.30         3.30 o                         
 -12   5   8          4.78          9.14         4.83 o                         
 -11   5   8        294.32        294.11        17.53 o                         
 -10   5   8          6.28         16.76         9.40 o                         
  -9   5   8        191.45        137.90        17.89 o                         
  -8   5   8        509.46        477.44        15.98 o                         
  -7   5   8         53.56         51.49         5.96 o                         
  -6   5   8         21.76         15.57         4.58 o                         
  -5   5   8         43.00         36.15         4.77 o                         
  -4   5   8        132.39        140.72         6.90 o                         
  -3   5   8          7.98          5.79         2.96 o                         
  -2   5   8         11.59          8.49         4.00 o                         
  -1   5   8          1.43          0.56         3.17 o                         
   0   5   8         24.86         16.87         3.01 o                         
   1   5   8          8.82          5.98         4.77 o                         
   2   5   8         24.94         20.18         3.88 o                         
   3   5   8         11.88         11.92         2.78 o                         
   4   5   8          0.41         -2.10         2.59 o                         
   5   5   8          3.88          1.85         3.02 o                         
   6   5   8         13.13         14.75         3.66 o                         
   7   5   8         10.15          9.99         3.17 o                         
   8   5   8         31.85         27.69         4.92 o                         
 -12   6   8        362.46        340.34        14.73 o                         
 -11   6   8         22.27         20.83         5.33 o                         
 -10   6   8          9.12         19.56         6.10 o                         
  -9   6   8        556.96        463.74        15.15 o                         
  -8   6   8         32.81         38.78         7.24 o                         
  -7   6   8        268.09        272.17        10.85 o                         
  -6   6   8         13.48          8.19         2.79 o                         
  -5   6   8        310.90        297.01         8.21 o                         
  -4   6   8        130.03        129.68         5.44 o                         
  -3   6   8         31.47         24.97         3.25 o                         
  -2   6   8        156.66        160.24         5.65 o                         
  -1   6   8          3.30          5.55         2.76 o                         
   0   6   8        168.70        168.23         6.48 o                         
   1   6   8         92.55        100.99         5.49 o                         
   2   6   8         37.83         37.19         5.50 o                         
   3   6   8          7.16          1.17         4.95 o                         
   4   6   8         48.15         35.25         4.69 o                         
   5   6   8          0.10          1.60         2.79 o                         
   6   6   8          2.13          1.52         4.19 o                         
   7   6   8         82.68        109.19         6.15 o                         
 -10   7   8        218.47        200.87         9.02 o                         
  -9   7   8        199.77        204.34         7.72 o                         
  -8   7   8          2.02         -3.41         3.63 o                         
  -7   7   8         25.64         20.71         5.78 o                         
  -6   7   8        298.85        276.05        11.51 o                         
  -5   7   8          2.14          2.71         3.37 o                         
  -4   7   8         11.54          6.99         2.50 o                         
  -3   7   8         12.08          6.82         2.60 o                         
  -2   7   8         26.51         29.00         4.70 o                         
  -1   7   8          3.78         13.43         2.72 o                         
   0   7   8        116.94        111.02         5.15 o                         
   1   7   8          6.44         10.62         7.04 o                         
   2   7   8         76.48         79.19         5.52 o                         
   3   7   8          1.17          0.72         2.81 o                         
   4   7   8         50.02         34.77         5.55 o                         
   5   7   8        234.24        252.07        11.68 o                         
   6   7   8         17.55         29.21         6.35 o                         
  -8   8   8         53.87         46.40         8.13 o                         
  -7   8   8         22.56         32.94         4.94 o                         
  -6   8   8          4.29          5.20         2.72 o                         
  -5   8   8        195.69        182.88         6.23 o                         
  -4   8   8          1.69          2.44         2.65 o                         
  -3   8   8          4.61          4.79         3.81 o                         
  -2   8   8          4.31          3.34         4.26 o                         
  -1   8   8        185.07        187.71         7.25 o                         
   0   8   8        121.76        143.52         8.27 o                         
   1   8   8         13.52         11.84         3.60 o                         
   2   8   8         12.71         12.78         3.94 o                         
   3   8   8         27.81         18.29         4.32 o                         
   4   8   8         80.22         72.90         7.11 o                         
  -4   9   8         10.23         19.05        12.32 o                         
  -3   9   8         20.59         37.08         9.65 o                         
  -2   9   8        275.82        239.24        12.95 o                         
  -1   9   8         34.68         18.54         4.83 o                         
   0   9   8        293.15        296.65        14.22 o                         
 -11   1   9          2.33         12.70         5.59 o                         
 -10   1   9         17.68         42.67         7.87 o                         
  -9   1   9        196.61        177.52        11.18 o                         
  -8   1   9        941.87        968.91        37.08 o                         
  -7   1   9         46.63         47.20         5.86 o                         
  -6   1   9         25.45         17.88         7.76 o                         
  -5   1   9         27.22         22.76         4.21 o                         
  -4   1   9         19.52         13.58         2.84 o                         
  -3   1   9          3.10          7.76         3.21 o                         
  -2   1   9         86.39         90.42         5.11 o                         
  -1   1   9         46.77         55.72         4.66 o                         
   0   1   9         25.72         30.40         4.08 o                         
   1   1   9         13.66         17.30         3.42 o                         
   2   1   9         14.08         13.01         2.97 o                         
   3   1   9          7.17          6.52         4.53 o                         
   4   1   9         18.48          3.45         3.18 o                         
   5   1   9        186.82        175.08         7.44 o                         
   6   1   9        133.81        142.37         6.46 o                         
 -11   2   9         11.18          9.14         4.32 o                         
 -10   2   9          0.40          7.11         4.06 o                         
  -9   2   9         13.24         12.45         4.57 o                         
  -8   2   9        101.01         90.93         8.13 o                         
  -7   2   9         22.90         24.50         9.65 o                         
  -6   2   9          5.37          2.39         3.38 o                         
  -5   2   9         12.86          6.23         4.94 o                         
  -4   2   9         21.48         16.36         5.95 o                         
  -3   2   9         43.24         39.74         4.55 o                         
  -2   2   9          0.62          2.10         4.16 o                         
  -1   2   9          2.14          5.83         2.93 o                         
   0   2   9          7.96         14.68         3.04 o                         
   1   2   9         22.85         20.01         3.83 o                         
   2   2   9          6.09          5.92         2.81 o                         
   3   2   9         44.80         28.66        10.17 o                         
   4   2   9         53.54         56.92         6.04 o                         
   5   2   9        177.10        150.85         9.14 o                         
   6   2   9         14.76         28.45         6.35 o                         
 -10   3   9         35.99         30.99         6.10 o                         
  -9   3   9         68.71         55.37         7.11 o                         
  -8   3   9         27.15         39.88         6.60 o                         
  -7   3   9        171.70        158.98        10.16 o                         
  -6   3   9          0.19         -5.72         5.72 o                         
  -5   3   9         51.65         55.14         6.25 o                         
  -4   3   9        104.48        102.91         6.14 o                         
  -3   3   9          0.89          0.75         2.87 o                         
  -2   3   9         13.06         12.96         3.21 o                         
  -1   3   9          8.05          3.20         3.15 o                         
   0   3   9          0.70         -0.63         3.66 o                         
   1   3   9         11.39         10.06         4.35 o                         
   2   3   9         27.15         20.11         7.59 o                         
   3   3   9         18.64         17.21         5.15 o                         
   4   3   9         49.67         49.02         6.60 o                         
   5   3   9         30.45         28.70         5.84 o                         
  -9   4   9         11.36          4.83         3.56 o                         
  -8   4   9          0.17         -3.30         3.30 o                         
  -7   4   9         57.80         46.74         6.60 o                         
  -6   4   9         60.10         50.06         5.93 o                         
  -5   4   9         31.38         37.39         5.88 o                         
  -4   4   9         17.49         17.70         4.38 o                         
  -3   4   9          4.33          7.30         3.36 o                         
  -2   4   9         76.28         61.85         5.76 o                         
  -1   4   9         32.12         40.92         5.62 o                         
   0   4   9        536.39        577.70        18.29 o                         
   1   4   9         29.21         18.25         4.82 o                         
   2   4   9          1.75         -3.81         3.81 o                         
   3   4   9          8.31          2.54         3.56 o                         
   4   4   9          7.24          3.81         3.56 o                         
  -8   5   9         77.21         70.10         6.86 o                         
  -7   5   9        206.33        177.01         9.65 o                         
  -6   5   9          2.10         -0.76         3.30 o                         
  -5   5   9          9.51         16.00         5.59 o                         
  -4   5   9         48.82         45.97         6.60 o                         
  -3   5   9         34.84         33.02         6.10 o                         
  -2   5   9         65.91         62.99         6.86 o                         
   0   5   9         20.48          5.84         3.81 o                         
   1   5   9        112.50        129.52         8.64 o                         
   2   5   9         24.43         29.97         6.10 o                         
  -5   6   9         24.00         14.22         3.81 o                         
  -4   6   9         16.18         26.67         6.10 o                         
  -3   6   9          3.69          2.54         3.56 o                         
  -2   6   9          0.03          0.25         3.81 o                         
  -1   6   9          3.02         -3.56         3.56 o                         
   0   6   9        123.72        148.06         9.65 o                         
                                                                                
